# Supplementary material for: Effect of fecal microbiota transplantation on gut microbiota functional profile in recipients of allogeneic hematopoietic cell transplantation
Source: Gut Microbes. 2025 Aug 27;17(1):2551882. doi: 10.1080/19490976.2025.2551882 (PMC12396129; doi:10.1080/19490976.2025.2551882)
Supplement: Supplemental Material [file KGMI_A_2551882_SM1020.csv]

Table S1: Pathway abundances and species contributions
Sample_id	zr16701_10	zr16701_12	zr16701_13	zr16701_14	zr16701_16	zr16701_18	zr16701_19	zr16701_20	zr16701_21	zr16701_22	zr16701_23	zr16701_24	zr16701_25	zr16701_27	zr16701_28	zr16701_29	zr16701_30	zr16701_31	zr16701_33	zr16701_36	zr16701_37	zr16701_38	zr16701_39	zr16701_3	zr16701_40	zr16701_41	zr16701_42	zr16701_43	zr16701_44	zr16701_46	zr16701_49	zr16701_51	zr16701_52	zr16701_53	zr16701_54	zr16701_55	zr16701_56	zr16701_58	zr16701_59	zr16701_5	zr16701_60	zr16701_61	zr16701_62	zr16701_63	zr16701_64	zr16701_65	zr16701_66	zr16701_6	zr16701_73
Timepoint	Baseline	Baseline	Pre-FMT	Baseline	Baseline	Baseline	Pre-FMT	Baseline	Baseline	Pre-FMT	Pre-FMT	Baseline	Baseline	Post-FMT	Baseline	Baseline	Pre-FMT	Pre-FMT	Baseline	Pre-FMT	Pre-FMT	Post-FMT	Pre-FMT	Baseline	Pre-FMT	Post-FMT	Post-FMT	Pre-FMT	Post-FMT	Pre-FMT	Pre-FMT	Post-FMT	Post-FMT	Pre-FMT	Pre-FMT	Pre-FMT	Post-FMT	Post-FMT	Post-FMT	Baseline	Post-FMT	Post-FMT	Post-FMT	Post-FMT	Post-FMT	Post-FMT	Post-FMT	Baseline	Donor
Subject_id	A014	A016	A010	A019	A021	A020	A011	A025	A024	A012	A014	A026	A027	A001	A029	A030	A009	A021	A031	A029	A019	A010	A020	A001	A025	A011	A014	A024	A012	A030	A027	A009	A021	A026	A031	A016	A019	A025	A024	A009	A029	A020	A030	A027	A026	A031	A016	A010	Donor_1
UNINTEGRATED|g__Absiella.s__Absiella_dolichum	0	0	0	0	0	0	0	0	0	0	0	0	1975.16	0	0	0	0	0	0	0	0	1649.68	0	0	0	0	0	0	0	0	1567.29	0	0	0	0	0	0	0	0	0	0	0	0	2129.2	0	0	0	527.692	0
UNINTEGRATED|g__Acetobacter.s__Acetobacter_sp_CAG_267	0	0	0	0	0	0	0	0	0	0	0	0	0	0	5205	0	0	0	0	0	0	0	0	0	0	0	0	0	0	0	0	0	0	0	0	0	0	0	0	0	0	0	0	0	0	0	0	0	0
UNINTEGRATED|g__Acidaminococcus.s__Acidaminococcus_intestini	0	0	0	0	0	0	0	0	0	0	0	0	0	0	2593.68	0	0	0	0	0	0	0	0	0	0	0	0	0	0	0	0	0	0	0	0	0	0	0	0	0	0	0	0	0	0	0	0	0	0
UNINTEGRATED|g__Acidaminococcus.s__Acidaminococcus_sp_CAG_542	0	0	0	0	0	0	0	0	0	0	0	0	0	0	2440.45	0	0	0	0	1166.21	0	0	0	0	0	0	0	0	0	0	0	0	0	0	0	0	0	0	0	0	8563.17	0	0	0	0	0	0	0	0
UNINTEGRATED|g__Actinomyces.s__Actinomyces_graevenitzii	0	0	0	925.513	0	0	0	0	831.671	0	0	207.501	0	0	0	0	0	0	0	0	0	771.026	0	0	0	0	328.283	949.584	0	0	0	0	0	0	0	2103.72	0	611.663	0	0	0	0	0	0	0	0	1371.86	0	0
UNINTEGRATED|g__Actinomyces.s__Actinomyces_naeslundii	0	0	0	0	0	415.741	237.006	0	0	0	63.6507	0	0	0	0	0	0	0	0	0	0	583.295	0	0	0	0	363.133	73.4112	0	187.913	666.022	0	0	0	0	0	0	265.794	0	0	0	0	0	355.395	53.6351	0	0	0	0
UNINTEGRATED|g__Actinomyces.s__Actinomyces_neuii	0	0	0	0	0	0	0	0	0	0	0	0	0	0	0	0	0	0	0	0	0	0	0	0	0	0	0	0	4478.85	0	0	0	0	0	0	0	0	0	0	0	0	1198.09	0	0	0	0	0	0	0
UNINTEGRATED|g__Actinomyces.s__Actinomyces_odontolyticus	0	0	0	0	0	0	0	0	0	1174.86	0	0	0	0	0	0	0	0	0	0	0	0	0	0	0	0	0	0	585.847	0	0	0	0	0	0	0	0	290.877	0	0	0	0	0	0	0	0	0	0	0
UNINTEGRATED|g__Actinomyces.s__Actinomyces_oris	0	0	0	0	0	587.394	151.841	0	0	0	0	0	0	0	0	0	0	0	0	0	0	984.176	0	0	0	0	201.946	0	0	228.787	568.444	0	0	0	0	0	0	111.211	0	0	0	0	0	276.471	0	0	104.542	0	0
UNINTEGRATED|g__Actinomyces.s__Actinomyces_sp_HMSC035G02	1193.71	0	0	0	3769.27	0	0	0	0	0	308.849	515.437	0	0	0	0	0	0	0	0	0	0	0	0	0	0	1028.16	0	0	0	0	0	0	108.771	0	0	0	0	0	0	0	0	0	0	184.486	0	0	0	0
UNINTEGRATED|g__Actinomyces.s__Actinomyces_sp_HPA0247	0	0	0	0	0	0	0	0	1177.37	0	0	0	0	0	0	0	0	0	0	0	0	0	0	0	0	0	0	435.978	0	0	0	0	0	0	0	0	0	0	1331.33	0	0	0	0	0	0	0	0	0	0
UNINTEGRATED|g__Actinomyces.s__Actinomyces_sp_ICM47	0	0	0	1377.25	0	0	0	0	0	0	0	615.735	0	0	0	1804.05	0	0	0	0	0	0	0	0	0	0	0	0	0	0	0	0	0	0	0	0	1631.05	206.404	0	0	0	0	3149.54	0	0	0	0	0	0
UNINTEGRATED|g__Actinomyces.s__Actinomyces_sp_oral_taxon_180	0	0	0	0	0	0	0	0	0	0	0	0	0	0	0	0	0	0	0	0	0	0	0	0	0	0	0	0	0	0	0	0	0	0	0	0	0	28.3138	0	0	0	0	0	0	0	0	0	0	0
UNINTEGRATED|g__Actinomyces.s__Actinomyces_sp_oral_taxon_181	0	0	0	0	0	2180.37	0	0	0	0	0	0	0	0	0	0	0	0	0	0	0	0	0	0	0	0	436.098	0	0	636.289	4913.82	0	0	0	0	0	0	0	0	0	0	0	0	952.791	0	0	0	0	0
UNINTEGRATED|g__Actinomyces.s__Actinomyces_turicensis	0	0	0	0	0	0	0	0	0	0	0	0	0	0	0	0	0	0	0	0	0	0	0	0	0	0	0	0	0	0	0	0	0	0	0	0	0	0	0	0	0	651.939	0	0	0	344.877	0	0	0
UNINTEGRATED|g__Actinomyces.s__Actinomyces_viscosus	0	0	0	0	0	603.054	147.397	0	0	0	0	0	0	0	0	0	0	0	0	0	0	294.629	0	0	0	0	616.912	110.092	0	189.839	731.319	0	0	0	0	0	0	149.77	0	0	0	0	0	550.419	147.212	0	353.186	0	0
UNINTEGRATED|g__Adlercreutzia.s__Adlercreutzia_equolifaciens	0	503.419	0	288.695	1055.61	0	0	0	0	0	0	310.783	0	419.697	0	0	0	583.618	0	0	0	0	0	220.999	0	0	0	0	68.2878	0	0	70.6459	117.793	0	0	0	186.531	31.8034	0	0	31.9557	0	0	0	284.459	0	809.22	0	690.314
UNINTEGRATED|g__Agathobaculum.s__Agathobaculum_butyriciproducens	0	0	0	1570.74	2507.93	0	0	2940.69	0	0	0	0	2896.25	2348.53	0	0	0	3134.71	0	1847.98	0	0	0	0	0	0	0	0	1575.22	0	0	1884.49	1663.17	0	0	0	2011.64	4419.41	0	0	1785.69	437.712	0	0	2259.66	2684.78	2340.14	0	3575.88
UNINTEGRATED|g__Akkermansia.s__Akkermansia_muciniphila	0	0	0	34271.5	0	0	0	0	0	0	0	0	0	0	0	0	0	0	0	8235.76	91372	0	0	0	188711	0	21289.7	0	0	0	0	0	20735.5	0	0	0	0	0	15042.3	0	0	0	0	0	22504.1	0	9516.11	0	0
UNINTEGRATED|g__Alistipes.s__Alistipes_finegoldii	0	0	22819.8	1498.39	0	0	8438.6	3184.67	0	0	0	0	0	518.882	409.274	0	0	0	0	2032.18	1573.52	0	0	385.239	9925.43	44590.1	26153.2	0	113.787	0	536.759	14011	0	0	0	1901.18	1005.76	0	1029.37	0	0	619.543	2011.45	3330.15	0	2121.61	64516.3	13152.3	562.646
UNINTEGRATED|g__Alistipes.s__Alistipes_onderdonkii	0	0	2219.34	892.32	0	0	1864.22	1666.89	0	0	0	0	0	1003.88	194.419	0	0	0	0	557.51	748.522	0	0	422.16	3375.6	7145.63	9343.68	0	0	0	0	4193.22	0	0	0	801.545	659.039	0	0	0	0	598.326	0	1556.25	0	547.626	14408.5	1319.77	0
UNINTEGRATED|g__Alistipes.s__Alistipes_putredinis	0	0	0	0	2740.21	0	14049.5	0	0	2255.88	0	0	0	0	8645.99	0	0	10482.6	0	13482.1	0	0	0	0	0	17609.2	9034.76	0	5326.45	0	9557.36	14735.1	4977.83	0	0	0	0	2148.69	0	0	1357.21	0	0	6526.96	0	6065.81	0	0	5270.68
UNINTEGRATED|g__Alistipes.s__Alistipes_shahii	0	0	0	0	0	0	1882.6	2027.15	0	2331.44	0	0	0	1524.66	0	0	0	0	0	0	0	0	0	4974.39	1665.96	15459.5	1494.97	0	3905.77	0	0	0	0	0	0	0	0	582.395	0	0	901.092	0	0	904.806	1314.36	448.919	0	0	780.798
UNINTEGRATED|g__Alistipes.s__Alistipes_sp_CAG_268	0	0	0	0	0	0	0	0	0	50710.2	0	0	0	0	0	0	0	0	0	0	0	0	0	0	0	0	0	0	39721.6	0	0	0	0	0	0	0	0	0	0	0	0	0	0	0	0	0	0	0	0
UNINTEGRATED|g__Alistipes.s__Alistipes_sp_CAG_514	0	0	0	0	0	0	0	0	0	0	0	0	0	0	0	0	0	0	0	0	0	0	0	0	0	0	0	0	0	0	0	0	0	0	0	0	0	0	0	0	0	0	0	0	0	0	0	0	0
UNINTEGRATED|g__Alistipes.s__Alistipes_timonensis	0	0	0	0	0	0	0	0	0	0	0	0	0	0	0	0	0	0	0	0	0	0	0	0	0	0	0	0	0	0	0	0	0	0	0	0	0	0	0	0	0	494.735	0	0	63.2733	0	0	0	0
UNINTEGRATED|g__Allisonella.s__Allisonella_histaminiformans	0	0	0	0	0	0	0	0	0	0	0	0	0	0	0	0	0	0	0	0	0	0	0	0	0	0	357.207	0	496.54	0	0	0	0	0	0	0	0	0	0	0	0	0	0	0	0	0	0	0	0
UNINTEGRATED|g__Alloscardovia.s__Alloscardovia_omnicolens	0	0	0	0	0	0	0	0	0	0	0	0	0	0	0	0	0	0	0	0	0	0	0	0	0	0	682.963	0	0	0	0	0	0	0	0	0	0	0	0	0	0	0	0	0	0	0	0	0	0
UNINTEGRATED|g__Anaerococcus.s__Anaerococcus_hydrogenalis	0	0	0	0	0	0	0	0	0	0	0	0	0	0	0	0	0	0	0	0	0	0	0	0	0	0	0	0	0	0	0	0	0	0	0	0	0	0	0	0	0	3177.69	0	0	0	0	0	0	0
UNINTEGRATED|g__Anaerococcus.s__Anaerococcus_prevotii	0	0	0	0	0	0	0	0	0	0	0	0	0	0	0	0	0	0	0	0	0	0	0	0	0	1360.84	0	0	0	0	0	0	0	0	0	0	0	0	0	0	0	0	0	0	0	0	0	0	0
UNINTEGRATED|g__Anaerococcus.s__Anaerococcus_vaginalis	0	0	0	0	0	0	0	0	0	0	0	0	0	0	0	0	0	0	0	0	0	0	0	0	0	0	0	0	2734.68	0	0	0	0	0	0	0	0	0	0	0	0	5483.49	0	0	0	0	0	0	0
UNINTEGRATED|g__Anaeromassilibacillus.s__Anaeromassilibacillus_sp_An172	0	0	0	0	0	0	910.356	0	0	0	0	0	0	0	0	0	0	0	0	0	0	0	0	0	0	0	0	0	0	0	0	0	0	0	0	0	0	0	0	0	0	0	0	0	0	0	0	0	0
UNINTEGRATED|g__Anaeromassilibacillus.s__Anaeromassilibacillus_sp_An250	1299.99	1923.24	0	0	273.264	0	0	0	0	0	0	0	2127.23	0	0	0	3120.81	0	1687.66	0	0	0	0	0	0	0	0	0	0	0	2129.28	0	0	0	0	0	0	0	0	0	0	0	0	1656.18	0	0	0	0	0
UNINTEGRATED|g__Anaerosporobacter.s__Anaerosporobacter_mobilis	0	0	0	0	0	0	0	0	0	0	0	0	0	0	0	0	0	0	0	0	0	0	0	0	0	0	0	0	0	1206.07	0	0	0	0	0	0	0	0	0	0	0	0	0	0	0	0	0	0	0
UNINTEGRATED|g__Anaerostipes.s__Anaerostipes_caccae	17989.5	0	3326.85	0	0	0	0	0	3787.17	0	4697.35	1662.62	4257.76	0	0	0	3436.54	0	0	0	0	0	0	0	0	0	0	10071.3	0	0	1759.36	0	0	0	0	3034.38	0	0	597.213	681.598	0	0	0	2638.77	0	0	0	0	0
UNINTEGRATED|g__Anaerostipes.s__Anaerostipes_hadrus	0	9765.48	0	2930.92	1741.07	8037.43	0	6988.03	0	0	0	0	0	3386.97	0	0	0	7031.17	0	11528.4	0	0	0	10287	0	2107.72	21405	0	4632.86	0	0	1737.32	8084.04	0	0	0	1875.56	2892.49	0	0	4869.72	0	1169.78	0	2860.21	388.535	784.684	1318.6	20017.7
UNINTEGRATED|g__Anaerotignum.s__Anaerotignum_lactatifermentans	0	0	3296.79	0	0	0	0	0	0	0	0	0	0	0	0	0	0	0	0	0	0	11765.3	0	0	0	0	0	0	0	0	0	0	0	0	0	0	0	0	0	0	0	0	0	0	0	0	0	1684.06	0
UNINTEGRATED|g__Anaerotruncus.s__Anaerotruncus_colihominis	5048.21	0	0	0	0	0	0	0	12861.9	0	4777.81	0	0	2749.3	0	0	0	0	0	0	0	4234.9	0	0	0	57338.1	3356.86	6960.95	0	0	1940.74	0	0	0	0	0	0	0	8420.02	0	1475.39	0	0	0	0	3989.73	0	0	0
UNINTEGRATED|g__Asaccharobacter.s__Asaccharobacter_celatus	0	707.701	0	549.664	2439.6	0	0	0	0	0	0	927.838	0	0	0	0	0	1413.84	0	0	0	149.672	0	729.187	0	0	0	0	190.38	0	0	0	260.88	0	0	0	290.426	0	0	0	0	0	0	0	578.563	0	859.435	0	659.419
UNINTEGRATED|g__Atopobium.s__Atopobium_parvulum	0	0	0	0	0	0	0	0	0	0	0	0	0	0	0	0	0	0	0	0	0	0	0	0	0	0	0	0	0	0	0	0	0	0	0	0	0	0	0	0	0	0	255.864	0	0	0	0	0	0
UNINTEGRATED|g__Atopobium.s__Atopobium_rimae	0	0	0	0	0	0	0	0	0	0	0	0	0	0	0	0	0	0	0	0	0	0	0	0	0	0	0	0	0	0	277.938	0	0	0	0	0	0	0	0	0	0	0	0	0	0	0	0	0	0
UNINTEGRATED|g__Azospirillum.s__Azospirillum_sp_CAG_260	0	0	0	0	0	0	0	0	0	0	0	0	0	889.057	0	0	0	0	0	0	0	3387.91	0	0	0	2188.35	0	0	0	0	0	0	0	0	0	0	0	0	0	0	0	0	0	0	0	0	1314.07	0	1105.65
UNINTEGRATED|g__Bacteroides.s__Bacteroides_caccae	0	0	0	0	0	0	0	5905.22	0	0	0	0	24896.7	0	0	0	0	0	0	0	0	0	0	0	6521.04	9657.19	7006.92	0	0	0	4468.88	7534.24	0	0	0	0	1520.39	13486.3	19612.3	0	4778.16	43088.9	0	12042.1	16470.3	12416.3	6349.95	0	2865.4
UNINTEGRATED|g__Bacteroides.s__Bacteroides_cellulosilyticus	0	0	0	533.31	0	0	0	0	0	13623.7	0	0	0	2603.21	0	0	0	0	0	0	1560.22	0	0	11090.5	0	0	0	0	15820	0	0	0	0	0	0	0	899.189	0	0	0	0	0	0	0	0	23969.8	0	0	0
UNINTEGRATED|g__Bacteroides.s__Bacteroides_clarus	0	0	0	0	0	0	0	0	0	0	0	0	0	0	0	0	0	0	0	3409.47	0	0	0	0	0	0	0	0	0	0	0	0	0	0	0	0	0	0	0	0	1577.91	0	0	0	0	0	0	0	0
UNINTEGRATED|g__Bacteroides.s__Bacteroides_dorei	188364	35775.3	0	10125.9	0	0	24656	0	0	58255.2	261194	0	0	0	9543.2	0	152837	0	126495	66795	74008.7	0	0	0	0	40083.9	16797.3	0	14441	0	0	155875	0	0	144929	134149	6323.94	0	0	223588	47102.3	0	242954	0	0	103277	31682.3	0	0
UNINTEGRATED|g__Bacteroides.s__Bacteroides_eggerthii	0	0	0	0	0	0	0	0	0	0	0	53545	0	7178.04	774.106	0	0	0	0	0	0	0	0	20681.8	0	0	0	0	0	0	0	0	0	57111.5	0	0	0	0	0	0	365.059	0	0	0	75186.2	0	0	0	0
UNINTEGRATED|g__Bacteroides.s__Bacteroides_faecis	0	0	0	1354.83	0	29955.8	0	0	0	0	0	0	0	0	0	0	0	0	0	0	11579.7	0	211015	0	0	0	0	0	0	0	0	0	0	0	0	0	708.34	0	0	0	0	47901.7	0	0	0	0	0	0	0
UNINTEGRATED|g__Bacteroides.s__Bacteroides_finegoldii	0	0	0	3554.69	0	0	21216.1	2158.19	0	0	0	0	0	0	0	0	0	0	0	0	5279.37	0	0	0	3523.35	1852.52	0	0	0	0	0	0	0	0	0	0	4549.1	4084.65	0	0	0	0	0	0	0	0	0	0	0
UNINTEGRATED|g__Bacteroides.s__Bacteroides_fragilis	0	0	0	0	0	0	0	0	0	0	0	0	0	0	0	0	0	0	0	0	0	0	0	0	0	0	0	0	0	0	0	0	0	0	0	0	0	18013.2	0	0	0	0	0	0	0	0	0	0	0
UNINTEGRATED|g__Bacteroides.s__Bacteroides_intestinalis	0	0	0	0	0	0	0	2835.05	0	4361.54	0	0	0	0	0	0	0	0	0	0	3809.25	0	0	7515.37	3524.46	0	0	0	4737.4	0	0	0	0	0	0	0	1966.53	0	0	0	0	0	0	0	0	5428.38	0	0	0
UNINTEGRATED|g__Bacteroides.s__Bacteroides_massiliensis	0	0	27268.8	5257.12	0	0	55896.3	0	0	0	0	0	0	0	2191.24	0	0	0	0	10995.9	25450.8	16583.5	0	0	0	2776.5	0	0	0	0	0	0	0	0	0	0	4880.81	0	0	0	27373.5	0	0	0	0	753.044	0	39582	0
UNINTEGRATED|g__Bacteroides.s__Bacteroides_nordii	0	0	0	0	0	0	0	0	0	0	0	0	0	0	0	0	0	0	0	0	0	0	0	0	0	4647.64	0	0	0	0	0	0	0	0	0	0	0	0	474.335	0	0	0	0	0	0	729.773	8686.31	0	2492.2
UNINTEGRATED|g__Bacteroides.s__Bacteroides_ovatus	0	0	14140.5	4365.17	0	0	150426	16265.7	0	74385.9	0	26004.3	11421.6	8806.84	1878.7	0	0	0	0	22318.7	30641.7	0	0	35840.7	15032.7	5720.87	0	0	19864.8	0	5009.43	0	0	55561.6	0	0	10832.7	17358.2	0	0	12340.3	0	0	5033.77	34949.3	21863.6	0	42400.1	4545
UNINTEGRATED|g__Bacteroides.s__Bacteroides_plebeius	0	0	0	0	0	0	0	0	0	61453	0	0	136837	0	0	0	0	0	0	0	0	0	0	0	0	0	0	0	4712.42	0	4184.05	0	0	0	0	0	0	0	0	0	0	0	0	31259.6	0	0	0	0	0
UNINTEGRATED|g__Bacteroides.s__Bacteroides_salyersiae	0	3712.59	0	4535.07	0	0	0	0	0	0	0	0	0	0	0	0	0	0	0	7744.08	14097.9	0	0	0	0	0	0	0	0	0	3665.23	0	0	0	0	11889.9	313.442	0	0	0	372.083	0	0	592.548	0	0	0	0	0
UNINTEGRATED|g__Bacteroides.s__Bacteroides_sp_CAG_144	0	0	0	0	0	0	538.311	1118.56	0	0	0	0	0	0	0	0	0	0	0	0	0	0	0	0	0	1954.65	0	0	0	0	0	0	0	0	0	0	0	630.045	0	0	0	0	0	0	0	0	0	0	0
UNINTEGRATED|g__Bacteroides.s__Bacteroides_stercoris	0	0	15009.3	8364.11	8524.51	0	0	17251.6	0	0	0	0	43771.1	28060.2	0	0	0	38854.4	0	0	15617.8	9389.78	0	51937.1	15998.8	0	0	0	0	0	37177	0	19593.5	0	0	0	4936.12	53716	0	0	0	0	0	25466.5	0	15132.8	0	12379.6	0
UNINTEGRATED|g__Bacteroides.s__Bacteroides_thetaiotaomicron	102680	0	8162.86	2913.21	0	0	41834.9	11537.9	0	74155.1	184512	56733.1	0	0	0	0	0	0	33737.3	4334.99	6250.66	0	0	0	11657.4	0	10231.3	0	12992.3	0	9169.77	26900.2	0	73349.9	98219.1	0	1952.88	8688.76	8958.04	0	3049.69	0	0	4635.53	42267.5	48877.5	15410.2	19770.3	7328.22
UNINTEGRATED|g__Bacteroides.s__Bacteroides_uniformis	0	42959.3	24884.1	37691.8	8359.34	0	324000	29336.2	0	153736	0	48552.3	0	24835.6	2090.61	0	0	20006.1	0	31551.4	51931	26031	0	34746.4	8463.23	6951.97	9838.96	0	39982.7	0	20250.7	22993.6	5643.45	52821.7	0	91077	15721.2	21669.6	36681	0	11320.2	0	0	31657.3	74651	33938.7	33898.3	18116.2	21616.5
UNINTEGRATED|g__Bacteroides.s__Bacteroides_vulgatus	0	0	53727.1	35940.9	46693.8	0	115727	61963.7	0	0	0	158988	0	67982.7	0	0	0	62398.1	0	0	44806.5	23617.1	0	119806	128589	7210.57	0	0	0	0	53796.2	0	42779.9	256841	0	0	28083.6	131887	0	0	0	0	0	16893.2	100577	12609.1	0	108236	21777.1
UNINTEGRATED|g__Bacteroides.s__Bacteroides_xylanisolvens	0	0	0	0	0	0	0	0	0	0	0	0	16810.4	0	0	0	0	0	0	0	0	0	0	0	0	0	0	0	0	0	1665.61	0	0	0	0	0	0	0	0	0	0	0	0	8127.66	0	0	0	0	0
UNINTEGRATED|g__Barnesiella.s__Barnesiella_intestinihominis	0	0	0	0	0	0	7044.78	0	0	0	0	0	0	0	2184.38	0	0	0	0	10147.8	0	0	0	0	0	2334.83	0	0	0	0	5363.98	0	0	0	0	0	0	0	0	0	2954.7	3192.55	0	3375.31	0	1221.32	0	0	4018.24
UNINTEGRATED|g__Bifidobacterium.s__Bifidobacterium_adolescentis	0	0	0	799.109	0	0	0	0	0	0	0	0	0	0	1922.82	0	0	0	0	0	0	0	0	0	0	0	0	0	0	0	0	0	0	0	0	0	0	0	0	0	8965.3	59746.2	0	0	0	2638.23	0	0	0
UNINTEGRATED|g__Bifidobacterium.s__Bifidobacterium_animalis	0	0	0	0	0	0	0	0	0	0	0	0	0	0	0	22514.6	0	0	0	0	0	0	0	0	0	0	0	0	0	7471.56	0	0	0	0	0	2613.1	0	0	0	0	0	0	0	0	0	0	0	0	2930.03
UNINTEGRATED|g__Bifidobacterium.s__Bifidobacterium_bifidum	0	0	0	0	0	0	0	0	0	0	0	0	0	0	10732.1	0	0	0	0	0	0	0	0	0	0	0	0	0	0	0	0	0	0	0	0	0	0	0	0	0	21380.5	16581.8	0	0	15064.2	2346.61	0	0	0
UNINTEGRATED|g__Bifidobacterium.s__Bifidobacterium_breve	0	0	0	0	0	0	0	0	0	0	0	0	0	0	0	0	0	0	1685.59	0	0	0	0	0	0	0	0	0	0	0	0	0	0	0	1562.43	0	0	0	0	0	0	0	0	0	0	640.175	0	0	0
UNINTEGRATED|g__Bifidobacterium.s__Bifidobacterium_catenulatum	0	0	0	0	0	0	0	0	0	0	0	0	0	0	0	0	0	0	0	0	0	0	0	0	0	0	0	0	0	0	0	0	0	0	0	0	0	0	0	0	291.073	22308.9	0	0	0	0	0	0	0
UNINTEGRATED|g__Bifidobacterium.s__Bifidobacterium_longum	0	0	5493.71	0	0	0	0	18274.4	0	0	0	0	0	2206.24	313.555	0	0	0	0	0	0	21829.8	0	0	0	677.111	1878.21	0	0	0	0	8171.31	10097.2	0	0	951.536	0	0	0	0	9596.15	33473.6	2472.7	0	339.792	1249.59	10322.3	4593.47	730.544
UNINTEGRATED|g__Bifidobacterium.s__Bifidobacterium_pseudocatenulatum	0	0	0	0	0	0	0	0	0	0	0	0	0	0	0	0	0	0	0	0	0	0	0	0	0	0	0	0	0	0	0	0	0	0	0	0	0	0	0	0	0	0	1039.78	0	0	0	3112.81	0	0
UNINTEGRATED|g__Bilophila.s__Bilophila_wadsworthia	0	0	1659.39	0	0	0	8788.45	0	0	0	0	0	0	0	0	0	0	0	0	0	0	2663.44	0	0	0	3883.55	943.163	0	0	0	0	657.296	0	0	0	0	0	0	1394.36	0	0	0	0	1568.5	0	0	0	863.384	0
UNINTEGRATED|g__Blautia.s__Blautia_coccoides	0	0	0	0	0	0	0	0	0	0	0	0	0	0	0	0	0	0	2971.13	0	0	0	0	0	0	0	0	0	0	0	677.985	0	0	0	4509.75	0	0	0	0	0	0	0	0	572.375	0	0	0	0	0
UNINTEGRATED|g__Blautia.s__Blautia_hansenii	0	0	0	0	1201.29	0	0	0	0	0	0	3936.75	0	0	0	44565.7	0	1429.15	0	0	0	0	0	0	0	0	0	4000.04	0	0	0	0	1159.99	0	0	0	0	0	0	0	0	0	0	0	0	0	0	1444.42	0
UNINTEGRATED|g__Blautia.s__Blautia_hydrogenotrophica	0	0	0	1973.46	8117.99	0	0	0	0	0	0	0	3577.88	0	0	0	0	14796	8711.8	0	7162.86	777.956	0	1921.7	0	0	0	0	412.15	0	1633.54	2831.55	1302.45	0	0	0	1408.23	698.175	10730	0	0	0	1921.75	3895.74	1999.83	1009.38	0	0	0
UNINTEGRATED|g__Blautia.s__Blautia_obeum	0	23164.1	1248.87	32444.7	42734.6	109411	0	30797.6	0	0	0	31769.1	72618	22827.5	11615.2	0	0	146255	10306.5	24515.8	8628.17	0	8542.83	23847.8	0	18166.9	25704.1	0	12539	0	84217.9	21110.6	15940	11027.2	0	0	14830.5	21883.8	0	0	21267.4	3632.17	31461.1	22074.2	22802.6	26465.2	15619.1	9750.38	28754.4
UNINTEGRATED|g__Blautia.s__Blautia_producta	0	4255.33	7436.13	0	0	0	3818.06	0	34718	0	0	0	3029.27	0	0	0	29321	4792.56	0	0	774.042	3657.22	9874.66	0	0	0	0	78818.7	0	0	2220.52	0	454.755	0	2344.87	4251.02	0	0	19030.6	4845	0	2234.91	3730.75	4585.23	0	0	0	1683.33	0
UNINTEGRATED|g__Blautia.s__Blautia_sp	0	0	0	2840.63	0	30319.9	0	0	0	0	0	0	0	464.403	5992.73	0	0	0	0	11051.9	0	0	22220.4	0	0	0	266.892	0	182.036	0	0	2133.89	345.388	0	0	0	1910.55	260.482	0	0	8991.39	3289.15	471.472	0	3430.42	4876.22	0	0	0
UNINTEGRATED|g__Blautia.s__Blautia_sp_AF19_10LB	0	0	0	858.464	0	0	0	0	0	0	0	0	0	0	0	0	0	0	0	1375.74	0	0	0	0	0	0	0	0	0	0	0	0	0	0	0	0	861.654	0	0	0	0	0	0	0	0	0	0	0	0
UNINTEGRATED|g__Blautia.s__Blautia_sp_An249	0	0	0	0	0	0	0	0	0	0	0	0	0	0	0	0	0	0	0	0	0	3069.89	0	0	0	0	0	0	0	0	0	0	0	0	0	0	0	0	0	0	0	0	0	0	0	0	0	0	0
UNINTEGRATED|g__Blautia.s__Blautia_sp_CAG_257	0	2813.08	2227.62	712.052	4382.01	0	6751.57	4191.76	0	0	0	9005.37	3823.02	0	0	0	24683.9	855.453	0	0	3305.78	5565	0	8035.53	0	0	0	0	0	0	7484.68	0	0	9771.25	0	0	232.419	0	0	18260.4	0	0	0	34175	7458.94	0	0	10649.6	0
UNINTEGRATED|g__Blautia.s__Blautia_sp_CAG_52	0	2593.92	0	2265.92	0	0	0	0	0	0	0	0	0	2362.28	0	0	0	0	0	0	0	0	0	13191.7	0	1057.26	82.9875	0	2748.24	0	0	647.989	0	0	0	0	0	14807.6	0	0	1996.2	0	161.763	1708.22	716.788	0	0	0	1174.02
UNINTEGRATED|g__Blautia.s__Blautia_sp_N6H1_15	0	0	0	0	0	0	0	0	0	0	0	0	0	0	0	0	0	598.352	0	0	0	0	0	0	0	0	0	0	0	0	0	0	0	0	0	0	0	0	0	0	0	0	0	0	0	0	0	0	0
UNINTEGRATED|g__Blautia.s__Blautia_wexlerae	0	4764.54	456.124	6559.24	12571.9	38200.3	0	23897.4	0	0	0	27220.9	18442.2	9680.68	5780.67	0	0	93549.2	2196.25	6740.09	6767.92	0	3613.6	8938.54	0	7334.07	16551.3	0	2962.75	0	58930.6	20466.2	5201.78	5446.68	0	0	9114.59	5811.02	0	0	7098.62	1485.62	19019	3632.19	2549.42	9166.45	6279.24	3081.13	16732.4
UNINTEGRATED|g__Blautia.s__Ruminococcus_gnavus	82985.1	6361.42	19298.7	0	6563.8	25956.6	0	10023.6	17351.2	0	5340.53	16131.8	18122.3	6232.45	0	26505.4	7740.66	0	17325.6	0	0	11657.4	0	18641.8	0	3588.7	8985.53	127932	0	0	0	0	0	7470.59	0	0	0	22076.4	20910.4	4134.33	0	4982.02	36755.1	19657.6	0	0	0	1242.69	0
UNINTEGRATED|g__Blautia.s__Ruminococcus_torques	15460.6	25785.8	14372.2	8470.5	18750.5	14546.1	0	14491.8	0	2522.37	1828.59	0	12272.3	6453.31	4586.2	0	25864.7	17894.2	25412.2	17087.8	0	8564.68	0	21291.9	0	30320.6	47934.2	0	30154.1	0	16607	21447.8	23771.8	0	0	15369	12370.5	37186.8	10509.4	18245	24392.1	0	41871.4	21524.9	13435.6	20396.2	6083.8	33794.6	13346.2
UNINTEGRATED|g__Brevibacterium.s__Brevibacterium_paucivorans	0	0	0	150.497	0	0	0	0	0	0	0	0	0	0	0	0	0	0	0	0	0	0	0	0	0	0	0	0	0	0	0	0	0	0	0	0	0	0	0	0	0	0	0	0	0	0	0	0	0
UNINTEGRATED|g__Butyricicoccus.s__Butyricicoccus_pullicaecorum	0	0	0	0	1987.95	0	18032.1	0	0	0	0	3406.31	0	0	0	0	0	0	0	0	0	0	0	0	0	0	0	0	0	0	0	0	0	0	0	0	0	0	0	0	0	0	0	0	0	0	0	0	0
UNINTEGRATED|g__Butyricimonas.s__Butyricimonas_synergistica	0	0	0	549.624	0	0	0	0	0	0	0	0	0	0	0	0	0	0	0	0	4067.5	0	0	0	0	0	0	0	0	0	0	0	0	0	0	0	0	0	0	0	0	0	0	0	0	0	0	0	0
UNINTEGRATED|g__Butyricimonas.s__Butyricimonas_virosa	0	0	0	0	0	0	0	0	0	0	0	0	0	0	0	0	0	0	0	0	0	0	0	0	0	0	0	0	0	0	0	0	0	0	0	0	0	0	0	0	963.673	0	0	0	0	0	0	0	0
UNINTEGRATED|g__Campylobacter.s__Campylobacter_showae	0	0	0	0	0	0	0	0	0	0	0	0	0	0	0	0	0	0	0	0	0	0	0	0	0	0	0	0	0	0	0	0	0	0	0	0	0	0	0	135.778	0	0	0	0	0	0	0	0	0
UNINTEGRATED|g__Candidatus_Gastranaerophilales_unclassified.s__Candidatus_Gastranaerophilales_bacterium_HUM_10	0	0	0	0	0	0	0	0	0	0	0	0	0	0	0	0	0	0	0	0	0	0	0	0	0	2763.53	1068.08	0	362.942	0	0	1431.23	0	0	0	0	0	0	2104.14	0	0	0	0	2792.05	0	0	1316.63	0	1050.46
UNINTEGRATED|g__Candidatus_Gastranaerophilales_unclassified.s__Candidatus_Gastranaerophilales_bacterium_HUM_21	0	0	0	0	0	0	0	0	0	0	0	0	0	0	0	0	0	0	0	0	0	0	0	0	0	0	0	0	0	0	0	0	0	0	0	0	0	0	0	0	0	0	0	0	0	0	0	0	360.556
UNINTEGRATED|g__Candidatus_Stoquefichus.s__Candidatus_Stoquefichus_sp_KLE1796	0	0	0	0	0	0	0	0	0	0	0	9413.79	0	0	0	0	0	0	0	0	0	0	0	0	0	0	0	0	0	0	0	0	0	0	0	0	0	0	0	0	0	0	0	0	0	0	0	0	0
UNINTEGRATED|g__Cellulosilyticum.s__Cellulosilyticum_lentocellum	0	0	0	0	0	0	0	0	0	0	0	0	0	0	0	0	0	0	685.351	0	0	0	0	0	0	0	0	0	0	0	0	0	0	0	0	0	0	0	0	0	0	0	0	0	0	0	0	0	0
UNINTEGRATED|g__Citrobacter.s__Citrobacter_freundii	0	0	0	0	0	29524.2	0	0	0	0	0	0	0	954.013	0	0	0	0	0	0	0	1849.66	0	6299.14	0	0	0	0	0	0	0	0	1259.97	0	0	0	0	0	0	0	0	0	0	0	0	0	0	0	0
UNINTEGRATED|g__Cloacibacillus.s__Cloacibacillus_evryensis	0	0	0	0	0	0	0	0	0	0	0	0	0	0	0	0	0	0	0	0	0	0	0	0	6933.88	0	0	0	0	0	0	0	0	0	0	0	0	0	0	0	0	0	0	0	0	0	0	0	0
UNINTEGRATED|g__Clostridiales_unclassified.s__Clostridiales_bacterium_1_7_47FAA	4874.89	871.805	0	0	0	0	0	3536.34	0	0	5632.39	0	0	377.881	0	0	0	0	0	0	509.579	0	0	0	0	0	0	0	0	0	0	0	0	0	0	18163.6	0	4051.11	0	0	0	0	0	0	0	0	0	0	0
UNINTEGRATED|g__Clostridiales_unclassified.s__Clostridiales_bacterium_CHKCI001	3508.79	0	0	0	0	0	0	0	0	0	447.519	0	0	0	0	0	0	0	0	0	0	0	0	0	0	0	0	0	0	0	0	0	0	0	0	0	0	0	0	0	0	0	0	0	0	0	0	0	0
UNINTEGRATED|g__Clostridiales_unclassified.s__Clostridiales_bacterium_CHKCI006	0	0	0	0	0	0	0	0	0	0	0	0	0	0	0	0	0	0	1926.5	0	0	0	0	0	0	0	0	0	0	0	0	0	0	0	0	0	0	0	0	0	0	0	0	0	0	0	0	0	0
UNINTEGRATED|g__Clostridiales_unclassified.s__Clostridiales_bacterium_KLE1615	0	6918.58	0	2071.77	2794.23	18992.6	0	14390.6	0	0	0	0	0	2063.14	5371.92	0	0	0	0	3272.2	0	0	0	0	0	8772.92	0	0	5178.62	0	0	5122.09	1090.64	0	0	0	4676.24	0	0	0	3301.4	0	0	0	3454.77	1708.45	0	0	19344.1
UNINTEGRATED|g__Clostridioides.s__Clostridioides_difficile	24791.8	0	0	0	0	0	0	0	0	0	32292.9	0	0	0	0	0	0	0	0	0	0	0	0	0	0	0	5103.05	0	0	0	0	0	0	0	0	0	0	0	0	15159.5	0	0	0	0	0	0	0	0	0
UNINTEGRATED|g__Clostridium.s__Clostridium_cadaveris	0	0	0	0	0	0	0	0	664.806	0	0	0	0	0	0	5439.56	0	0	0	0	0	0	0	0	0	0	0	0	0	0	0	0	0	0	0	0	0	0	0	0	0	0	0	0	0	0	0	0	0
UNINTEGRATED|g__Clostridium.s__Clostridium_paraputrificum	0	0	0	0	0	0	0	0	0	0	0	0	0	0	0	1787.94	0	0	0	0	0	0	0	0	0	0	0	0	0	0	0	0	0	0	0	0	0	0	0	0	0	0	1260.38	0	0	0	0	0	0
UNINTEGRATED|g__Clostridium.s__Clostridium_perfringens	0	0	0	0	0	0	0	0	0	0	0	0	0	0	0	4009.96	0	0	0	0	0	0	0	0	0	0	0	0	0	0	0	0	1446.93	0	0	0	0	0	0	0	0	0	0	0	0	0	0	0	0
UNINTEGRATED|g__Clostridium.s__Clostridium_sp_44_14	0	3529.01	0	0	0	0	0	0	0	0	0	0	0	0	0	0	0	0	0	0	0	0	0	0	0	0	0	0	0	0	0	0	0	0	0	0	0	0	0	0	0	0	0	0	0	0	0	0	0
UNINTEGRATED|g__Clostridium.s__Clostridium_sp_AF36_4	0	4780.33	0	0	0	0	0	0	0	0	0	0	0	1414.06	634.907	0	0	0	0	0	0	0	0	0	0	962.253	291.295	0	1884.59	0	0	3200.37	0	0	0	0	0	0	0	658.6	0	0	0	0	552.645	278.409	2167.53	0	3775.41
UNINTEGRATED|g__Clostridium.s__Clostridium_sp_AM22_11AC	0	0	0	4613.54	0	0	0	0	0	0	0	0	5407.2	2463	0	0	0	0	0	354.02	2519.55	0	0	0	0	609.361	0	0	357.141	0	0	400.727	1480.3	0	0	0	725.915	2891.27	0	0	1377.83	1300.96	680.723	593.625	1475.25	1248.99	0	0	1249.66
UNINTEGRATED|g__Clostridium.s__Clostridium_sp_CAG_122	0	0	0	0	0	0	0	0	0	0	0	0	0	0	0	0	0	0	0	0	0	0	0	0	0	0	652.978	0	211.448	0	0	509.501	0	0	0	0	0	0	0	0	0	0	0	0	0	2020.59	0	0	0
UNINTEGRATED|g__Clostridium.s__Clostridium_sp_CAG_138	0	0	0	0	0	0	0	0	0	0	0	0	0	0	1389.44	0	0	0	0	0	0	0	0	0	0	0	0	0	0	0	0	0	0	0	0	0	0	0	0	0	0	0	0	0	0	0	0	0	0
UNINTEGRATED|g__Clostridium.s__Clostridium_sp_CAG_169	0	0	0	0	0	0	0	0	0	0	0	0	4809.74	1438.14	2585.33	0	0	0	0	0	0	0	0	2443.6	0	0	0	0	307.051	0	0	2397.57	1855.2	0	0	0	0	0	0	0	2100.28	0	0	896.849	0	0	0	0	0
UNINTEGRATED|g__Clostridium.s__Clostridium_sp_CAG_217	0	0	0	0	0	0	0	0	0	0	0	0	0	0	0	0	0	0	0	0	0	0	0	7780.45	0	0	0	0	0	0	0	0	0	0	0	0	0	33646.8	0	0	13924	0	0	0	0	0	0	0	0
UNINTEGRATED|g__Clostridium.s__Clostridium_sp_CAG_221	0	0	0	0	0	0	0	0	0	0	0	0	0	0	0	0	0	0	0	0	0	0	0	0	0	0	0	0	0	0	0	0	0	0	0	0	0	0	0	0	0	0	0	0	0	0	0	0	0
UNINTEGRATED|g__Clostridium.s__Clostridium_sp_CAG_226	0	0	0	0	0	0	0	0	0	0	0	0	0	0	8447.82	0	0	0	0	0	0	0	0	0	0	0	0	0	0	0	0	0	0	0	0	0	0	0	0	0	0	0	0	0	0	0	0	0	0
UNINTEGRATED|g__Clostridium.s__Clostridium_sp_CAG_242	0	0	0	0	0	0	0	0	0	0	0	0	0	0	0	0	0	0	0	0	0	0	0	0	0	0	0	0	0	0	0	0	0	0	0	0	1230.33	0	0	0	0	0	0	0	0	0	0	0	0
UNINTEGRATED|g__Clostridium.s__Clostridium_sp_CAG_245	0	0	0	0	0	0	0	0	0	0	0	0	0	0	8700.25	0	0	0	0	0	0	0	0	0	0	0	0	0	0	0	0	0	0	0	0	0	0	0	0	0	0	0	0	0	0	0	0	0	285.363
UNINTEGRATED|g__Clostridium.s__Clostridium_sp_CAG_253	0	0	0	0	0	0	0	0	0	0	0	327.984	0	0	0	0	0	0	0	0	0	0	0	0	0	0	0	0	0	0	0	0	0	0	0	0	0	0	0	0	0	0	0	0	0	0	0	0	0
UNINTEGRATED|g__Clostridium.s__Clostridium_sp_CAG_269	0	0	0	0	0	0	0	0	0	0	0	0	0	0	0	0	0	0	0	0	0	0	0	0	0	0	0	0	0	0	0	2307.06	0	0	0	0	968.092	0	0	0	692.819	0	0	0	0	0	0	0	0
UNINTEGRATED|g__Clostridium.s__Clostridium_sp_CAG_273	0	0	0	0	0	0	0	0	0	0	0	0	0	0	0	0	0	0	0	2310.74	0	0	0	0	0	632.975	0	0	0	0	0	0	0	0	0	0	0	0	0	0	0	0	0	0	0	0	0	0	0
UNINTEGRATED|g__Clostridium.s__Clostridium_sp_CAG_299	0	0	0	0	3167.38	0	0	0	0	0	0	0	2655.07	5560.18	0	0	0	3165.5	0	0	0	4726.62	0	12269.2	0	0	0	0	0	0	0	0	0	0	0	0	0	0	0	0	0	0	0	7099.91	0	0	0	191.809	0
UNINTEGRATED|g__Clostridium.s__Clostridium_sp_CAG_356	0	0	0	0	0	0	0	0	0	0	0	0	0	0	567.289	0	0	0	0	2120.88	0	0	0	0	0	0	0	0	0	0	0	0	0	0	0	0	0	0	0	0	0	0	0	0	0	0	0	0	0
UNINTEGRATED|g__Clostridium.s__Clostridium_sp_CAG_411	0	0	0	0	0	0	0	0	0	0	0	0	0	0	0	0	0	0	0	0	0	0	0	0	0	0	0	0	0	0	0	0	0	0	0	0	0	0	0	0	0	0	0	0	0	0	0	0	811.344
UNINTEGRATED|g__Clostridium.s__Clostridium_sp_CAG_465	0	0	0	0	0	0	0	0	0	0	0	0	0	0	0	0	0	0	0	445.503	0	0	0	0	0	0	0	0	0	0	0	0	0	0	0	0	0	0	0	0	0	0	0	0	0	0	0	0	0
UNINTEGRATED|g__Clostridium.s__Clostridium_sp_CAG_492	0	0	0	0	0	0	0	0	0	0	0	0	0	0	0	0	0	0	0	0	0	0	0	0	0	0	0	0	0	0	0	0	0	0	0	0	0	0	0	0	0	0	0	0	0	0	0	0	0
UNINTEGRATED|g__Clostridium.s__Clostridium_sp_CAG_505	0	0	0	0	0	0	0	0	0	0	0	0	0	2139.97	0	0	0	0	0	0	0	0	0	1435.53	0	0	0	0	0	0	0	0	0	0	0	0	0	0	0	0	0	0	0	0	0	0	0	0	0
UNINTEGRATED|g__Clostridium.s__Clostridium_sp_CAG_508	0	0	0	0	0	0	0	0	0	0	0	0	0	0	141.899	0	0	0	0	647.419	0	0	0	0	0	0	0	0	0	0	0	0	0	0	0	0	0	0	0	0	0	0	0	0	0	0	0	0	0
UNINTEGRATED|g__Clostridium.s__Clostridium_sp_CAG_567	0	0	0	0	0	0	0	0	0	0	0	0	0	0	16107.1	0	0	0	0	0	0	0	0	0	0	0	0	0	0	0	0	0	0	0	0	0	0	0	0	0	0	0	0	0	0	0	0	0	0
UNINTEGRATED|g__Clostridium.s__Clostridium_sp_CAG_58	0	0	0	769.354	9402.79	2981.59	0	0	0	0	0	1481.48	1418.55	0	0	0	0	11116.6	0	936.233	0	0	0	0	0	0	0	0	0	0	4324.05	0	5156.74	0	0	0	0	0	0	0	1645.58	0	2474.79	2888.16	0	0	0	1288.16	148.72
UNINTEGRATED|g__Clostridium.s__Clostridium_sp_CAG_75	0	0	0	0	0	0	0	4541.23	0	0	0	0	0	0	0	0	0	0	0	0	0	0	0	0	0	0	321.259	0	0	0	0	0	0	0	0	0	0	0	0	0	0	0	0	0	0	0	0	0	0
UNINTEGRATED|g__Clostridium.s__Clostridium_sp_D5	0	0	508.104	0	0	0	0	0	0	0	0	0	0	0	0	0	0	0	0	0	0	0	0	0	0	0	0	0	0	0	0	0	0	0	0	0	0	0	0	0	0	0	0	0	0	0	0	0	0
UNINTEGRATED|g__Clostridium.s__Clostridium_sp_MSTE9	0	0	0	0	0	0	0	0	1585.6	0	0	0	0	0	0	0	0	0	0	0	0	0	0	0	0	0	0	0	0	0	0	0	0	0	0	0	0	0	0	0	0	0	0	0	0	0	0	0	0
UNINTEGRATED|g__Clostridium.s__Clostridium_sp_chh4_2	0	0	0	0	0	0	0	0	0	0	0	0	0	0	0	0	0	0	0	0	0	0	0	0	0	0	0	0	0	0	0	0	0	0	0	0	0	0	0	0	0	0	0	0	0	0	0	0	0
UNINTEGRATED|g__Collinsella.s__Collinsella_aerofaciens	0	0	43833.6	16138.6	65073.1	0	0	0	0	0	0	0	17924.8	0	3025.97	0	0	20202.8	0	3851.57	0	25659.6	0	0	0	0	6405.86	0	0	0	13319.1	5082.82	13250.6	0	0	0	3600.21	9867.96	0	0	31307.6	2517.02	3457.26	8656.19	11927.5	12097.2	0	10894.4	0
UNINTEGRATED|g__Collinsella.s__Collinsella_intestinalis	0	0	0	0	0	0	0	0	0	0	0	9183.83	0	0	0	0	0	0	0	0	0	0	0	0	0	0	0	0	0	0	0	0	0	0	0	0	0	0	0	0	0	0	0	0	0	0	0	0	0
UNINTEGRATED|g__Coprobacillus.s__Coprobacillus_cateniformis	0	0	45044.2	0	0	0	0	0	0	0	0	0	0	58106.4	0	0	0	0	0	0	0	1574.12	0	0	2011.64	0	0	0	0	0	0	0	1740.13	0	0	0	0	0	0	0	0	0	0	0	0	0	0	8684.44	0
UNINTEGRATED|g__Coprobacter.s__Coprobacter_fastidiosus	0	0	0	0	0	0	0	0	0	0	0	0	0	0	667.425	0	0	0	0	2380.77	0	0	0	0	0	0	0	0	0	0	0	0	0	0	0	0	555.793	0	0	0	134.546	0	0	0	0	0	0	0	0
UNINTEGRATED|g__Coprobacter.s__Coprobacter_secundus	0	0	0	0	0	0	0	539.734	0	0	0	0	0	0	0	0	0	0	0	0	565.179	0	0	0	5737.92	0	0	0	0	0	0	0	0	0	0	0	0	461.065	0	0	0	0	0	0	0	0	0	0	0
UNINTEGRATED|g__Coprococcus.s__Coprococcus_catus	0	0	0	0	0	0	0	0	0	0	0	0	0	0	0	0	0	0	0	0	0	0	0	0	0	686.639	2765.6	0	2432.9	0	0	1611.37	983.28	0	0	0	1366.93	1516.29	0	0	2763.07	0	0	0	1211.93	0	0	0	1634.02
UNINTEGRATED|g__Coprococcus.s__Coprococcus_comes	0	0	0	7581.17	0	0	0	0	0	0	0	0	0	1338.78	4442.73	0	0	0	0	6440.16	0	0	0	9147.58	0	1499.49	25499.5	0	9018.44	0	0	10476.8	10466.8	0	0	0	0	0	0	0	15342.5	0	2248.35	8222.4	0	0	4402.92	0	14109.6
UNINTEGRATED|g__Coprococcus.s__Coprococcus_eutactus	0	0	0	0	0	0	0	0	0	0	0	0	0	0	0	0	0	0	0	0	0	0	0	0	0	0	0	0	0	0	0	0	0	0	0	0	0	0	0	0	0	0	0	0	0	0	0	0	0
UNINTEGRATED|g__Corynebacterium.s__Corynebacterium_amycolatum	0	0	0	9424.68	0	0	0	0	0	0	0	0	0	0	0	0	0	0	0	0	0	0	0	0	0	0	0	0	0	0	0	0	0	0	0	0	0	0	0	0	0	0	0	0	0	0	0	0	0
UNINTEGRATED|g__Corynebacterium.s__Corynebacterium_argentoratense	0	0	0	0	0	0	0	0	0	0	0	0	0	0	0	0	0	0	0	0	0	0	0	0	0	0	0	0	0	0	0	0	0	0	0	0	0	0	0	0	0	0	0	0	0	0	0	0	0
UNINTEGRATED|g__Corynebacterium.s__Corynebacterium_aurimucosum	0	0	0	107.757	0	0	0	0	0	0	0	0	0	0	0	0	0	0	0	0	0	0	0	0	0	0	0	0	0	0	0	0	0	0	0	0	0	0	0	0	0	0	0	0	0	0	0	0	0
UNINTEGRATED|g__Corynebacterium.s__Corynebacterium_jeikeium	0	0	0	7066.79	0	0	0	0	0	0	0	0	0	0	0	0	0	0	0	0	0	0	0	0	0	0	0	0	0	0	0	0	0	0	0	0	0	0	0	0	0	0	0	0	0	0	0	0	0
UNINTEGRATED|g__Corynebacterium.s__Corynebacterium_pyruviciproducens	0	0	0	0	0	0	0	0	0	0	0	0	0	0	0	0	0	0	0	0	0	0	0	0	0	0	0	0	1606.58	0	0	0	0	0	0	0	0	0	0	0	0	0	0	0	0	0	0	0	0
UNINTEGRATED|g__Corynebacterium.s__Corynebacterium_tuberculostearicum	0	0	0	0	0	0	377.434	0	0	0	0	0	0	0	0	0	0	0	0	0	0	0	0	0	0	0	0	0	0	0	0	0	0	0	0	0	0	0	0	0	0	0	0	0	0	0	0	0	0
UNINTEGRATED|g__Cryptobacterium.s__Cryptobacterium_sp_CAG_338	0	0	0	0	0	0	0	0	0	0	0	0	0	0	0	0	0	0	0	0	0	0	0	707.41	0	0	0	0	0	0	0	0	0	0	0	0	0	0	0	0	0	0	0	0	0	0	0	0	0
UNINTEGRATED|g__Cutibacterium.s__Cutibacterium_acnes	0	0	0	0	0	0	0	0	0	0	0	0	0	0	0	0	0	0	0	0	0	0	0	0	0	0	0	0	0	0	477.998	0	0	0	0	0	0	0	0	0	0	0	0	0	0	0	0	0	0
UNINTEGRATED|g__Desulfovibrio.s__Desulfovibrio_fairfieldensis	0	0	0	0	0	0	0	0	0	0	0	0	0	0	1016.71	0	0	0	0	0	0	0	0	0	0	0	0	0	1075.21	0	0	0	0	0	0	0	0	0	0	0	911.214	0	0	0	0	0	0	0	0
UNINTEGRATED|g__Desulfovibrio.s__Desulfovibrio_piger	0	0	0	0	0	0	0	0	0	0	0	0	0	0	0	0	0	0	0	0	0	0	0	0	0	0	0	0	0	0	0	0	0	0	0	0	0	0	0	0	0	0	0	0	0	0	0	0	0
UNINTEGRATED|g__Desulfovibrionaceae_unclassified.s__Desulfovibrionaceae_bacterium	0	0	0	0	0	0	0	0	0	0	0	0	0	0	172.459	0	0	0	0	0	0	0	0	0	0	0	0	0	0	0	0	0	0	0	0	0	0	0	0	0	0	0	0	0	0	0	0	0	0
UNINTEGRATED|g__Dialister.s__Dialister_invisus	0	0	0	0	0	0	0	0	0	0	0	0	0	0	1920.37	0	0	0	0	0	0	0	0	0	0	0	15232.5	0	0	0	0	0	0	0	0	0	0	0	0	0	583.599	0	0	0	0	0	0	0	0
UNINTEGRATED|g__Dielma.s__Dielma_fastidiosa	0	0	0	0	0	0	0	0	0	0	0	0	0	0	0	0	0	0	0	0	0	0	0	0	0	0	0	0	0	0	0	0	0	0	0	0	0	546.772	0	0	0	0	0	0	0	0	0	0	0
UNINTEGRATED|g__Dorea.s__Dorea_formicigenerans	0	0	0	4772.35	0	0	0	6551.04	0	0	0	0	0	0	5619.2	0	0	0	9828.49	8987.41	0	0	0	0	0	4709.74	6982.91	0	4478.28	0	0	2343.83	2406.09	0	0	0	5830.42	7997.59	0	0	6468.81	0	5711.03	1960.13	4966.02	4784.34	0	0	6712.42
UNINTEGRATED|g__Dorea.s__Dorea_longicatena	0	6145.3	0	11469.4	0	0	0	0	0	0	0	0	0	0	8873.21	0	0	0	25261.9	13372.9	0	0	0	0	0	753.066	8017.08	0	9516.48	0	0	13156.2	9763.91	0	0	0	11567.5	13359.7	0	0	12057.2	7646.39	8914.76	9140.04	21394.3	5917.93	5883.57	0	9641.88
UNINTEGRATED|g__Dorea.s__Dorea_sp_CAG_317	0	0	497.608	0	0	0	0	2526.29	0	0	0	0	0	3167.33	0	0	0	0	0	0	0	14870	0	787.882	0	0	0	0	0	0	0	0	0	0	0	0	0	0	0	0	0	0	0	0	0	0	0	3721.11	0
UNINTEGRATED|g__Eggerthella.s__Eggerthella_lenta	3481.96	0	2648.77	1238.72	0	24786.6	6724.66	7172.87	14733.8	0	1765.41	0	724.441	2021.08	0	0	0	0	0	0	5666.54	1749.21	3958.68	2075.23	0	1269.75	1685.01	0	813.28	0	1390.85	0	0	0	0	0	0	3168.02	6426.3	0	0	0	251.058	1430.57	0	0	0	16717.7	0
UNINTEGRATED|g__Eggerthella.s__Eggerthella_sinensis	0	0	0	0	0	0	0	0	0	0	0	1002.58	0	0	0	0	0	0	0	0	0	0	0	0	0	0	0	0	0	0	0	0	0	0	0	0	0	0	0	0	0	0	0	0	0	0	0	0	0
UNINTEGRATED|g__Eggerthella.s__Eggerthella_sp_CAG_209	0	0	0	0	0	0	0	0	0	0	0	0	0	0	0	0	0	0	0	0	0	0	0	0	0	0	0	0	0	0	0	0	0	0	0	0	0	0	0	0	0	0	0	0	0	0	0	0	0
UNINTEGRATED|g__Eggerthella.s__Eggerthella_sp_CAG_298	0	1411.08	0	0	0	0	0	0	0	0	0	0	0	0	0	0	0	0	0	0	0	0	0	0	0	0	0	0	0	0	0	0	0	0	0	0	0	140.043	0	0	0	0	0	0	0	0	0	0	783.627
UNINTEGRATED|g__Eisenbergiella.s__Eisenbergiella_massiliensis	0	1912.78	0	0	0	0	0	0	0	0	0	0	4891.43	0	0	0	0	0	1850.94	0	0	3576.84	0	2352.54	0	1830.51	0	0	0	0	11883	0	0	0	0	0	0	2956.54	0	0	0	0	0	6531.44	0	0	3520.41	0	0
UNINTEGRATED|g__Eisenbergiella.s__Eisenbergiella_tayi	0	2286.13	8384.63	0	0	0	0	0	0	0	0	0	0	0	0	0	0	0	5531.79	0	0	1652.48	0	0	0	3007.96	0	0	0	0	4148.18	0	0	0	0	0	0	718.748	0	0	0	0	0	974.23	0	0	0	80763.8	0
UNINTEGRATED|g__Enterobacter.s__Enterobacter_cloacae	0	0	0	0	0	0	0	0	2179.05	0	0	0	0	0	0	0	0	0	0	0	0	0	0	0	0	0	0	0	0	0	0	0	0	0	0	0	0	0	0	0	0	0	367.216	0	0	0	0	0	0
UNINTEGRATED|g__Enterobacter.s__Enterobacter_hormaechei	0	0	0	0	0	0	0	0	256.871	0	0	0	0	0	0	0	0	0	0	0	0	0	0	0	0	0	0	0	0	0	0	0	0	0	0	0	0	0	0	0	0	0	0	0	0	0	0	0	0
UNINTEGRATED|g__Enterococcus.s__Enterococcus_avium	0	0	0	0	0	0	0	0	0	0	0	0	0	0	0	0	0	0	0	0	0	0	0	0	0	0	0	0	0	0	0	0	0	0	0	0	0	0	0	335.117	0	0	0	0	0	0	0	0	0
UNINTEGRATED|g__Enterococcus.s__Enterococcus_casseliflavus	0	0	0	0	0	0	0	0	296.139	0	0	0	0	0	0	1619.81	0	0	0	0	0	0	0	0	0	0	0	0	0	0	0	0	0	0	0	0	0	0	0	0	0	0	0	0	0	0	0	0	0
UNINTEGRATED|g__Enterococcus.s__Enterococcus_faecalis	0	0	0	0	0	0	0	0	0	0	0	0	0	0	0	0	0	0	0	0	15866.1	483.05	0	0	0	0	0	0	0	311948	0	0	0	0	0	0	0	0	0	0	0	1721.08	0	0	0	0	0	0	0
UNINTEGRATED|g__Enterococcus.s__Enterococcus_faecium	1265.46	0	0	0	0	0	2080.49	0	5142.6	40269	3296.84	0	0	1351.92	0	5170.38	0	0	0	0	0	1652.49	906.339	0	0	0	0	0	0	119076	0	0	0	0	0	0	0	0	0	0	0	20192.6	0	0	0	0	0	0	0
UNINTEGRATED|g__Enterococcus.s__Enterococcus_gallinarum	0	0	0	0	0	0	0	0	2035.62	0	0	0	0	0	0	682.798	0	0	0	0	0	0	0	0	0	0	0	0	0	20588	0	0	0	0	451.774	0	0	0	1861.47	0	0	6092.9	0	0	0	0	0	0	0
UNINTEGRATED|g__Enterococcus.s__Enterococcus_saccharolyticus	0	0	0	0	0	0	0	0	1463.22	0	0	0	0	0	0	0	0	0	0	0	0	0	0	0	0	0	0	0	0	13208	0	0	0	0	0	0	0	0	25.5594	0	0	4047.39	0	0	0	0	0	0	0
UNINTEGRATED|g__Enterococcus.s__Enterococcus_thailandicus	0	0	0	0	0	0	0	0	0	0	0	0	0	0	0	0	0	0	0	0	0	0	0	0	0	0	0	0	0	2190.86	0	0	0	0	0	0	0	0	0	0	0	0	0	0	0	0	0	0	0
UNINTEGRATED|g__Erysipelatoclostridium.s__Clostridium_innocuum	0	0	21794.7	0	753.142	3187.27	1908.68	2960.06	0	15692.4	0	2865.22	0	2708.19	0	0	0	2280.28	32379.2	0	1610.14	14739.5	0	0	17891.3	2242.4	0	0	0	0	19970.6	877.832	0	0	1705.49	23845.7	0	3656.15	8571.91	497.405	0	0	1775.62	5350.39	684.907	928.313	0	17092.6	0
UNINTEGRATED|g__Erysipelatoclostridium.s__Clostridium_spiroforme	0	0	0	0	0	0	0	0	0	0	0	0	0	0	0	0	0	0	577.319	0	0	336.74	0	0	0	653.042	0	0	0	0	0	0	0	0	0	0	0	0	2013.67	0	0	0	1317.23	0	0	0	0	0	0
UNINTEGRATED|g__Erysipelatoclostridium.s__Erysipelatoclostridium_ramosum	0	0	2029.93	0	0	0	0	0	0	11118.9	0	0	2698.31	3454.11	0	10261.7	0	1992.92	4397.79	0	0	4723.33	0	710.703	0	398.771	0	0	0	0	1796.37	0	988.843	0	1909.88	8685.32	0	4626.8	4861.22	912.725	0	0	0	5736.9	0	499.883	0	632.274	0
UNINTEGRATED|g__Erysipelotrichaceae_unclassified.s__Erysipelotrichaceae_bacterium_3_1_53	0	0	0	0	0	0	0	0	0	0	0	0	0	0	0	0	0	0	0	0	0	0	0	0	0	1270.58	0	0	0	0	0	0	0	0	0	0	0	0	0	0	0	0	0	0	0	0	0	0	0
UNINTEGRATED|g__Escherichia.s__Escherichia_coli	0	0	0	0	0	0	0	0	0	0	0	0	0	64362.4	0	0	0	0	0	0	0	0	0	0	0	0	0	0	0	0	0	3447.96	0	0	0	0	0	0	0	0	0	0	29647.4	2544.54	0	0	0	8294.66	0
UNINTEGRATED|g__Escherichia.s__Escherichia_fergusonii	0	0	0	0	0	0	0	0	0	0	0	0	0	1409.2	0	0	0	0	0	0	0	0	0	0	0	0	0	0	0	0	0	0	0	0	0	0	0	0	0	0	0	0	550.843	0	0	0	0	342.979	0
UNINTEGRATED|g__Eubacterium.s__Eubacterium_callanderi	0	0	0	0	0	0	0	0	0	0	0	0	2357.43	0	0	0	0	0	0	0	0	0	0	0	0	0	0	0	0	0	1122.61	0	0	0	0	0	0	0	0	0	0	0	0	424.764	0	0	0	0	0
UNINTEGRATED|g__Eubacterium.s__Eubacterium_eligens	0	0	0	402.729	5891.53	588.084	0	22917.7	0	0	0	0	0	2429.9	2304.68	0	0	0	0	0	0	0	0	0	0	6402.08	0	0	0	0	0	0	0	0	0	0	0	0	0	0	0	0	0	0	0	0	1878.66	0	4031.16
UNINTEGRATED|g__Eubacterium.s__Eubacterium_hallii	0	0	0	8044.85	0	0	0	0	0	0	0	0	0	6083.91	3429.78	0	0	4345.95	0	5410.38	0	10434.3	0	6949.16	0	2574.81	11097.7	0	3576.44	0	0	6873.32	19051	0	0	0	2432.49	3027.29	0	2064.57	6355.78	9119.23	1553	0	1210.13	1522.9	0	0	10112.7
UNINTEGRATED|g__Eubacterium.s__Eubacterium_ramulus	0	0	0	3671.99	0	0	0	0	0	0	0	0	0	5952.88	0	0	0	0	0	0	2438.22	0	0	0	0	0	0	0	3084.62	0	0	0	1682.2	0	0	0	3848.72	5327.9	0	0	5242.97	0	1709.05	2823	3734.8	0	0	0	2862.67
UNINTEGRATED|g__Eubacterium.s__Eubacterium_sp_36_13	0	0	0	0	0	0	0	0	0	0	0	326.963	0	0	0	0	0	0	0	0	0	0	0	0	0	0	0	0	0	0	0	0	0	0	0	0	0	0	0	0	2471.06	0	0	0	649.447	0	0	0	0
UNINTEGRATED|g__Eubacterium.s__Eubacterium_sp_AF17_7	0	0	0	0	1088.63	0	0	0	0	0	0	0	0	0	0	0	0	1044.95	0	0	0	0	0	0	0	0	0	0	0	0	0	0	0	0	0	0	0	0	0	0	0	0	0	0	0	0	0	0	0
UNINTEGRATED|g__Eubacterium.s__Eubacterium_sp_CAG_115	0	0	0	0	0	0	0	0	0	0	0	0	0	0	0	0	0	0	0	0	0	0	0	0	0	0	0	0	0	0	0	0	0	0	0	0	0	0	0	0	0	0	0	0	0	0	0	0	0
UNINTEGRATED|g__Eubacterium.s__Eubacterium_sp_CAG_161	0	0	0	72.6874	0	0	0	0	0	0	0	0	0	0	0	0	0	0	0	0	0	0	0	0	0	0	0	0	0	0	0	0	0	0	0	0	0	0	0	0	0	0	0	0	0	0	0	0	0
UNINTEGRATED|g__Eubacterium.s__Eubacterium_sp_CAG_180	0	0	0	4613.86	7460.72	0	0	3602.25	0	0	0	0	0	0	32718.2	0	0	11274	0	18640.6	0	0	0	0	0	0	32513.1	0	0	0	0	6711.33	0	0	0	0	4972.23	0	0	0	0	0	0	0	9613.68	0	0	0	0
UNINTEGRATED|g__Eubacterium.s__Eubacterium_sp_CAG_251	0	0	0	0	0	0	0	0	0	0	0	0	0	0	0	0	0	0	0	0	0	0	0	0	0	0	0	0	2309.92	0	0	1003	0	0	0	0	0	0	0	0	0	0	0	0	0	0	0	0	0
UNINTEGRATED|g__Eubacterium.s__Eubacterium_sp_CAG_38	0	0	0	0	0	0	0	0	0	0	0	0	0	0	0	0	0	0	0	0	0	0	0	0	0	0	889.447	0	0	0	0	0	0	0	0	0	3743.06	1976.15	0	0	0	49.7393	411.33	0	919.777	0	0	0	0
UNINTEGRATED|g__Eubacterium.s__Eubacterium_sp_CAG_581	0	0	0	0	0	0	0	0	0	0	0	0	0	0	0	0	0	0	0	0	0	0	0	0	0	0	0	0	0	0	0	0	0	0	0	0	6270.25	0	0	0	0	0	0	0	0	8086.96	0	0	0
UNINTEGRATED|g__Eubacterium.s__Eubacterium_ventriosum	0	0	0	1303.46	0	0	0	0	0	0	0	0	3950.32	0	0	0	0	0	0	0	0	0	0	0	0	0	2222.66	0	4003.5	0	0	2334.96	0	0	0	0	1794.14	0	0	0	0	0	0	0	0	0	0	0	3322.33
UNINTEGRATED|g__Faecalibacterium.s__Faecalibacterium_prausnitzii	0	82393.6	0	22996.7	96920	0	10272	0	0	0	0	85728.6	0	0	46206.6	0	0	0	0	29372.9	35358.9	0	0	0	0	31406.8	15946.8	0	36073.2	0	0	42009.4	9777.01	0	0	0	39019.9	43194.9	0	0	39773.3	0	0	0	6389.86	72390.5	38299.4	0	51763.6
UNINTEGRATED|g__Faecalibacterium.s__Faecalibacterium_sp_CAG_74	0	0	0	0	0	0	0	0	0	0	0	0	0	0	0	0	0	0	0	0	0	0	0	0	0	0	0	0	0	0	0	1107.23	0	0	0	0	0	0	0	0	17.1759	0	0	0	0	0	0	0	0
UNINTEGRATED|g__Faecalicatena.s__Faecalicatena_contorta	0	0	0	0	0	0	0	0	0	0	0	0	0	0	0	0	0	0	0	0	0	0	0	0	0	0	0	0	0	0	1697.46	0	0	0	0	0	0	0	0	0	0	0	0	0	0	0	0	0	0
UNINTEGRATED|g__Faecalicatena.s__Faecalicatena_orotica	0	0	0	0	0	0	0	1422.59	0	0	0	0	0	0	0	0	0	0	0	0	0	0	0	0	0	0	0	0	0	0	0	0	0	0	0	0	0	0	0	0	0	0	0	0	0	0	0	0	0
UNINTEGRATED|g__Finegoldia.s__Finegoldia_magna	0	0	0	0	0	269.397	0	0	0	0	0	0	0	0	0	0	0	0	0	0	0	0	0	0	0	1011.9	0	0	10215.1	0	0	0	0	0	0	0	0	0	785.331	0	0	26704.3	0	0	0	0	0	0	0
UNINTEGRATED|g__Firmicutes_unclassified.s__Firmicutes_bacterium_AF16_15	0	0	0	731.93	0	0	0	0	0	0	0	0	0	0	0	0	0	0	0	0	0	0	0	0	0	3710.87	797.579	0	1227.74	0	0	0	0	0	0	0	0	0	0	0	0	0	0	0	723.775	2403.51	0	0	1884.27
UNINTEGRATED|g__Firmicutes_unclassified.s__Firmicutes_bacterium_AM10_47	0	0	0	1422.18	0	0	0	0	0	0	0	0	0	0	0	0	0	0	0	0	0	0	0	0	0	0	0	0	0	0	0	1390.51	0	0	0	0	0	0	0	0	0	0	363.771	0	0	0	0	0	0
UNINTEGRATED|g__Firmicutes_unclassified.s__Firmicutes_bacterium_CAG_102	0	0	0	478.859	0	0	0	0	0	0	0	0	0	0	0	0	0	0	0	0	0	0	0	0	0	0	0	0	0	0	0	0	0	0	0	0	0	2656.86	0	0	2027.39	0	0	0	1581.63	0	0	0	797.705
UNINTEGRATED|g__Firmicutes_unclassified.s__Firmicutes_bacterium_CAG_103	0	0	0	0	0	0	0	0	0	0	0	0	0	0	5881	0	0	0	0	4466.86	0	0	0	0	0	2104.53	0	0	0	0	0	0	0	0	0	0	5494.52	0	0	0	6432.28	0	0	0	527.214	783.312	10573.4	0	4860.02
UNINTEGRATED|g__Firmicutes_unclassified.s__Firmicutes_bacterium_CAG_110	0	0	0	0	0	0	0	0	0	0	0	0	0	0	5054.93	0	0	0	0	6788.58	0	0	0	0	0	0	0	0	0	0	0	0	0	0	0	0	0	0	0	0	0	0	0	0	0	0	0	0	0
UNINTEGRATED|g__Firmicutes_unclassified.s__Firmicutes_bacterium_CAG_114	0	1654.67	0	1632.07	0	0	0	1847.28	0	0	0	2003.34	3650.57	1435.8	557.281	0	0	0	0	574.634	2235.88	3546.81	0	1548.33	0	643.488	0	0	0	0	2142.9	517.558	0	0	0	0	948.841	0	2171.1	0	2860.69	0	0	2557.29	0	0	598.505	0	1244.47
UNINTEGRATED|g__Firmicutes_unclassified.s__Firmicutes_bacterium_CAG_124	0	0	0	0	0	0	0	0	0	0	0	0	0	0	6324.15	0	0	0	0	3207.35	0	0	0	0	0	0	0	0	0	0	0	0	0	0	0	0	0	0	0	0	494.198	0	0	0	0	0	0	0	0
UNINTEGRATED|g__Firmicutes_unclassified.s__Firmicutes_bacterium_CAG_129	0	1227.16	0	0	0	0	0	0	0	0	0	0	0	0	163.579	0	0	0	0	187.248	0	0	0	0	0	0	0	0	0	0	0	927.111	0	0	0	0	0	0	0	0	381.69	0	0	0	0	315.05	0	0	575.639
UNINTEGRATED|g__Firmicutes_unclassified.s__Firmicutes_bacterium_CAG_137	0	0	0	0	0	0	0	1791.94	0	0	0	0	0	0	0	0	0	0	0	0	0	0	0	0	0	0	0	0	1190.92	0	0	3501.19	0	0	0	0	0	0	0	0	180.959	0	0	0	0	0	0	0	0
UNINTEGRATED|g__Firmicutes_unclassified.s__Firmicutes_bacterium_CAG_145	0	0	0	0	0	0	0	0	0	0	0	0	0	0	0	0	0	0	0	0	0	0	0	0	0	2586.26	883.445	0	2570.82	0	0	0	0	0	724.519	0	0	0	2177.01	0	0	0	0	0	1284.1	0	157.749	0	0
UNINTEGRATED|g__Firmicutes_unclassified.s__Firmicutes_bacterium_CAG_176	0	0	0	0	0	0	0	0	0	0	0	0	0	0	6197.68	0	0	0	0	4138.28	0	0	0	0	0	0	0	0	0	0	0	0	0	0	0	0	0	0	0	0	0	0	0	0	0	0	0	0	0
UNINTEGRATED|g__Firmicutes_unclassified.s__Firmicutes_bacterium_CAG_194	0	0	0	492.787	0	0	0	0	0	0	0	0	0	0	0	0	0	0	0	0	0	0	0	0	0	0	0	0	0	0	0	0	0	0	0	0	0	0	0	0	0	0	0	0	0	0	0	0	0
UNINTEGRATED|g__Firmicutes_unclassified.s__Firmicutes_bacterium_CAG_240	0	0	0	0	0	0	0	0	0	0	0	0	0	0	2020.1	0	0	0	0	681.094	0	0	0	0	0	0	0	0	0	0	0	0	0	0	0	0	0	0	0	0	0	0	0	0	0	0	0	0	0
UNINTEGRATED|g__Firmicutes_unclassified.s__Firmicutes_bacterium_CAG_41	0	0	0	1426.64	1019.76	0	0	3574.71	0	0	0	4428.57	0	0	746.295	0	0	322.449	818.451	0	619.619	0	0	786.239	0	0	687.456	0	1770.65	0	0	1599.9	378.336	0	0	0	3275.36	0	0	0	2021.35	0	674.326	0	502.534	609.647	0	0	4911.08
UNINTEGRATED|g__Firmicutes_unclassified.s__Firmicutes_bacterium_CAG_424	0	0	1205.1	0	0	0	0	0	0	0	0	0	4976.22	0	0	0	0	0	0	0	0	19330.3	0	6262.74	0	0	0	0	0	0	4033.79	0	0	0	0	0	0	0	0	0	0	0	0	17104.8	0	0	0	3040.02	0
UNINTEGRATED|g__Firmicutes_unclassified.s__Firmicutes_bacterium_CAG_534	0	2649.94	0	0	0	0	0	0	0	0	0	0	0	0	0	0	0	0	0	0	0	0	0	0	0	0	0	0	0	0	0	0	0	0	0	0	0	0	0	0	0	0	0	0	0	0	0	0	0
UNINTEGRATED|g__Firmicutes_unclassified.s__Firmicutes_bacterium_CAG_56	0	0	0	0	0	0	0	0	0	0	0	0	0	0	0	0	0	0	0	939.373	0	0	0	0	0	634.014	0	0	0	0	0	0	0	0	0	0	0	0	0	0	543.07	0	0	0	116.153	0	209.998	0	7006.8
UNINTEGRATED|g__Firmicutes_unclassified.s__Firmicutes_bacterium_CAG_646	0	0	0	0	0	1318.56	0	0	0	0	0	0	0	0	0	0	0	1028.64	0	0	0	0	0	0	0	0	0	0	0	0	0	0	606.266	0	0	0	0	0	0	0	0	0	0	0	0	0	0	0	0
UNINTEGRATED|g__Firmicutes_unclassified.s__Firmicutes_bacterium_CAG_65_45_313	0	0	0	0	0	0	0	0	0	0	0	0	0	0	9250.57	0	0	0	0	3258.93	0	0	0	0	0	0	0	0	1283	0	0	635.727	0	0	0	0	3399.78	0	0	0	3551.1	0	0	0	0	0	0	0	1519.43
UNINTEGRATED|g__Firmicutes_unclassified.s__Firmicutes_bacterium_CAG_83	0	2459.02	0	962.275	6681.77	0	0	0	0	0	0	0	0	0	0	0	0	2396.49	653.529	0	0	0	0	0	0	4041.65	0	0	0	0	0	0	2899.15	0	0	0	729.801	0	0	0	3490.73	0	0	0	0	6611.8	8687.17	0	0
UNINTEGRATED|g__Firmicutes_unclassified.s__Firmicutes_bacterium_CAG_94	0	0	0	0	0	0	0	0	0	0	0	0	0	0	0	0	1181.84	0	0	0	0	0	0	0	0	0	0	0	0	0	0	0	0	0	0	0	0	0	23419.3	567.88	0	0	0	0	0	0	0	0	0
UNINTEGRATED|g__Firmicutes_unclassified.s__Firmicutes_bacterium_CAG_95	0	0	0	0	0	0	0	0	0	0	0	0	0	0	0	0	0	0	0	0	0	0	0	0	0	0	0	0	0	0	0	0	0	0	0	0	0	0	0	0	0	0	0	0	0	0	0	0	0
UNINTEGRATED|g__Flavonifractor.s__Flavonifractor_plautii	12765.3	5561.82	6573.92	2576.11	13767.1	25737.2	6748.45	5252.07	141368	11489.6	30191.7	5233.92	22328.6	8463.9	0	0	13567.6	12611.9	21314.1	2419.99	3596.5	7852.07	0	8087.69	25102.1	10624.4	6569.38	55159.6	0	0	12791	4967.15	2158.51	6385.92	8938.2	1894.42	0	6050.52	8836.28	8592.58	0	2802.46	5869.62	15409.2	8846.58	3818.24	0	3687.3	0
UNINTEGRATED|g__Flavonifractor.s__Flavonifractor_sp_An10	0	1070.88	0	0	0	0	0	0	10113.6	0	0	0	0	0	0	0	0	0	0	0	0	0	0	0	0	0	0	0	0	0	0	0	0	0	0	0	0	0	11973.8	0	0	0	0	0	0	0	0	0	0
UNINTEGRATED|g__Fusicatenibacter.s__Fusicatenibacter_saccharivorans	0	23748.2	0	3760.27	10687.1	17594.5	0	0	0	0	0	7434.4	32276	5802.04	5718.34	0	0	5989.25	41551.7	2346.35	0	0	0	0	0	6790.41	0	0	8154.44	0	0	4727.54	2963.85	3919.56	0	0	6342.49	2839.87	0	8363.44	12985.3	0	1059.66	0	5719.51	0	7712.99	0	16230.9
UNINTEGRATED|g__Gemella.s__Gemella_haemolysans	0	0	0	0	0	0	0	0	0	0	0	0	0	0	0	0	0	0	0	0	0	0	0	0	0	0	0	0	0	0	0	0	0	0	0	0	0	0	0	0	0	0	0	0	0	0	0	531.083	0
UNINTEGRATED|g__Gemella.s__Gemella_sanguinis	0	0	0	0	0	0	0	0	0	0	0	0	0	0	0	0	0	0	0	0	0	0	0	0	0	0	0	0	0	0	0	0	0	0	0	0	0	0	0	0	0	0	0	0	0	0	0	76.8533	0
UNINTEGRATED|g__Gemmiger.s__Gemmiger_formicilis	0	0	0	2770.04	18843.4	0	0	53790.7	0	0	0	0	0	2501.29	6076.23	0	0	0	0	950.48	3483.11	0	0	0	0	9995.38	5524.84	0	2271.67	0	0	10918.6	1102.95	0	0	0	814.227	0	0	0	6346.79	867.345	0	0	3591.5	14687.1	3150.84	7342.31	5673.79
UNINTEGRATED|g__Gemmiger.s__Gemmiger_sp_An194	0	0	0	0	0	0	0	0	0	0	0	0	0	0	0	0	0	0	0	0	0	0	0	0	0	0	0	0	0	0	0	0	0	0	0	0	0	0	0	3332.56	0	0	0	0	0	0	0	0	0
UNINTEGRATED|g__Gemmiger.s__Gemmiger_sp_An87	0	0	0	0	0	0	0	0	0	0	0	0	0	0	0	0	0	0	0	0	0	0	3273.57	0	0	0	0	0	0	0	0	0	0	0	0	0	0	0	0	0	0	0	0	0	0	0	0	0	0
UNINTEGRATED|g__Gordonibacter.s__Gordonibacter_pamelaeae	0	2063.96	0	0	0	0	0	1162.64	0	0	0	0	0	88.6632	0	0	0	0	0	0	0	200.11	0	0	0	0	648.466	0	464.539	0	0	0	0	0	0	1062.22	0	42.804	1320	229.389	0	0	0	79.7978	100.296	0	0	0	0
UNINTEGRATED|g__Gordonibacter.s__Gordonibacter_urolithinfaciens	0	0	0	0	0	0	0	493.599	0	0	0	0	0	389.473	0	0	0	0	0	0	0	0	0	402.39	0	0	0	0	0	0	0	0	0	0	0	0	0	78.8322	0	0	0	0	0	0	241.26	0	0	0	0
UNINTEGRATED|g__Harryflintia.s__Harryflintia_acetispora	0	0	0	0	0	0	0	0	0	0	0	0	0	0	0	0	0	0	4140.56	0	0	0	0	0	0	0	1452.43	0	0	0	0	0	0	0	0	0	0	0	0	0	0	0	0	0	712.359	0	0	0	0
UNINTEGRATED|g__Holdemania.s__Holdemania_filiformis	0	0	0	0	0	0	0	0	0	0	0	0	0	0	0	0	0	0	0	0	0	0	0	0	0	0	0	0	0	0	0	0	0	0	0	0	0	1204.22	0	0	0	0	1015.35	0	0	0	0	0	0
UNINTEGRATED|g__Hungatella.s__Hungatella_effluvii	1914.26	394.814	9568.4	0	0	0	0	0	8670.27	0	889.592	0	0	790.885	0	0	2338.36	0	1899.93	0	686.748	674.693	0	0	0	431.596	82.1342	1496.02	0	0	0	275.043	0	0	0	0	0	0	0	0	0	0	0	0	0	0	0	2659.36	0
UNINTEGRATED|g__Hungatella.s__Hungatella_hathewayi	15713.3	2529.48	26092.1	1622.23	6517.08	4239.89	13721.3	10762	26285	26621.9	8040.95	0	3987.99	24390.6	0	0	44505	3039.08	8046.3	0	13736.5	62234.9	36745.5	20022.5	0	5011.13	3507.98	69204.1	1793.65	0	4824.14	2199.92	745.596	0	50371.4	25459.5	4151.53	9393.94	9504.9	1648.43	0	25740.7	12948.9	3347.95	2197.14	2782.6	3628.81	14815.3	0
UNINTEGRATED|g__Intestinibacter.s__Intestinibacter_bartlettii	0	0	0	0	0	0	0	0	0	0	0	2349.56	0	0	0	2212.51	0	425.881	353.79	0	0	0	0	0	0	0	0	0	0	0	0	0	1345.36	0	0	0	0	0	0	0	0	0	0	0	0	0	0	0	0
UNINTEGRATED|g__Intestinimonas.s__Intestinimonas_butyriciproducens	0	1666.75	0	0	734.927	0	0	0	0	0	0	267.724	0	0	0	0	0	584.421	1493.69	0	5195.39	0	0	0	2255.75	2115.65	0	0	0	0	734.506	0	0	0	2638.35	0	0	0	0	698.08	0	0	0	0	0	0	0	0	0
UNINTEGRATED|g__Klebsiella.s__Klebsiella_grimontii	0	0	0	0	0	0	0	0	0	0	0	0	0	0	0	5403.43	0	0	0	0	0	0	0	0	0	0	0	0	0	0	0	0	86.9546	0	0	0	0	0	0	0	0	0	0	0	0	0	0	0	0
UNINTEGRATED|g__Klebsiella.s__Klebsiella_michiganensis	0	0	0	0	0	0	0	0	0	0	0	0	0	0	0	1396.29	0	0	0	0	0	0	0	0	0	0	0	0	0	0	0	0	242.403	0	0	0	0	0	0	0	0	0	0	0	0	0	0	0	0
UNINTEGRATED|g__Klebsiella.s__Klebsiella_oxytoca	0	0	0	0	0	0	0	0	0	0	0	0	0	0	0	2708.04	0	0	0	0	0	0	0	0	0	0	0	0	0	0	0	0	792.757	0	0	0	0	0	0	0	0	0	0	0	0	0	0	797.397	0
UNINTEGRATED|g__Klebsiella.s__Klebsiella_pneumoniae	0	0	0	0	0	0	0	0	0	0	0	0	0	0	0	0	0	0	0	0	0	0	0	0	0	0	0	0	0	0	0	0	0	0	0	0	0	0	0	0	0	0	0	0	0	0	0	833.133	0
UNINTEGRATED|g__Kocuria.s__Kocuria_varians	0	0	0	0	0	0	0	0	0	0	0	0	0	0	0	0	0	0	0	0	0	0	279.315	0	0	0	0	0	0	0	0	0	0	0	0	0	0	0	0	0	0	0	0	0	0	0	0	0	0
UNINTEGRATED|g__Lachnoclostridium.s__Clostridium_aldenense	0	0	94158.5	0	504.158	0	0	4150.22	0	0	0	0	700.135	0	0	0	8449.9	3235.99	240.099	0	2865.13	3751.73	0	0	0	0	548.692	0	0	0	3075.31	0	0	0	18703.4	696.891	0	0	3691.05	0	0	0	0	0	0	0	0	2052.51	0
UNINTEGRATED|g__Lachnoclostridium.s__Clostridium_asparagiforme	0	0	0	403.353	0	0	0	1343.81	0	0	0	0	0	0	0	0	0	0	0	0	849.315	0	0	0	0	0	0	0	0	0	0	0	0	0	0	0	0	0	0	0	0	0	0	0	0	0	0	0	0
UNINTEGRATED|g__Lachnoclostridium.s__Clostridium_citroniae	34462.7	1258.93	1493.25	0	0	0	0	2264.64	0	0	15242.3	0	0	1316	0	0	0	0	1137.98	0	2240.13	0	0	0	0	0	2785.66	0	0	0	2347.78	740.207	1506.64	0	750.801	0	0	907.532	0	0	0	0	1519.46	0	1091.87	0	0	1240.9	0
UNINTEGRATED|g__Lachnoclostridium.s__Clostridium_clostridioforme	74810	4729.74	0	0	0	37373.9	2742.13	0	0	0	106209	9077.78	0	0	0	499370	80739.7	0	0	0	2816.74	16863.5	193377	0	0	4098.29	13273.8	0	0	0	3832.73	0	0	134706	8106.77	0	0	0	0	0	0	78829.1	21672.2	0	0	0	0	3889.17	0
UNINTEGRATED|g__Lachnoclostridium.s__Clostridium_hylemonae	0	0	0	0	0	0	0	0	0	0	0	0	0	0	0	0	0	0	0	0	0	0	0	0	0	0	391.759	0	0	0	0	0	0	0	0	0	0	0	0	0	0	0	0	0	0	0	0	0	0
UNINTEGRATED|g__Lachnoclostridium.s__Clostridium_lavalense	0	0	0	0	0	0	1656.27	1845.07	0	0	0	0	629.421	286.723	0	0	2555.01	0	11463.5	0	2308.18	4837.09	0	1639.34	0	0	0	0	0	0	646.081	352.689	0	0	0	0	0	245.558	306.673	4013.94	0	0	0	0	1141.52	0	0	270.551	0
UNINTEGRATED|g__Lachnoclostridium.s__Clostridium_saccharolyticum	0	0	0	0	0	0	0	0	0	0	0	0	0	0	0	0	34476.4	0	0	0	0	0	0	0	0	0	0	0	0	0	0	0	0	0	0	0	0	0	8341.02	5309.83	0	0	0	0	0	0	0	0	0
UNINTEGRATED|g__Lachnoclostridium.s__Clostridium_scindens	0	1271.81	12822.2	0	6166.31	0	0	860.827	0	0	0	0	3534.91	2433.51	0	0	2828.21	0	7211.65	0	3193.5	14880.5	0	6384.64	0	1903.75	0	0	0	0	2827.62	0	0	0	1992.62	0	0	0	2846.69	0	0	0	0	3195.3	0	2025.76	0	0	0
UNINTEGRATED|g__Lachnoclostridium.s__Clostridium_symbiosum	0	0	4095.67	0	0	0	0	1068	0	0	0	7367.44	0	2207.57	0	0	0	0	6850.16	0	0	1455.79	6728.82	0	0	3109.66	0	0	0	0	0	0	0	0	0	0	0	2424.2	0	2002.73	0	4758.62	1454.45	0	0	0	0	0	708.641
UNINTEGRATED|g__Lachnoclostridium.s__Lachnoclostridium_sp_An138	0	279.592	0	0	0	0	0	0	0	0	0	0	0	0	0	0	0	0	0	0	0	0	0	0	0	0	0	0	0	0	0	0	0	0	0	0	0	0	24855.8	0	0	0	0	0	0	0	0	0	0
UNINTEGRATED|g__Lachnoclostridium.s__Lachnoclostridium_sp_An14	0	0	0	0	0	2162.37	0	0	0	0	0	0	0	0	0	0	0	0	0	0	0	0	0	0	0	0	0	0	0	0	0	0	0	0	0	0	0	0	0	0	0	0	0	0	0	0	0	0	0
UNINTEGRATED|g__Lachnospira.s__Lachnospira_pectinoschiza	0	4995.91	0	1836.72	0	9559.24	0	0	0	0	0	0	0	0	1137.07	0	0	0	0	0	0	0	0	0	0	0	3503.02	0	4902.62	0	0	597.812	0	0	0	0	0	0	0	0	1325.88	0	0	846.996	0	3842.75	275.312	0	0
UNINTEGRATED|g__Lachnospiraceae_unclassified.s__Eubacterium_rectale	0	37869	0	2676.69	0	0	0	0	0	0	0	0	0	12985.9	7097.77	0	0	7837.42	0	21797.5	0	0	0	0	0	23699.7	23612.9	0	33554.8	0	0	27960.4	23092.5	0	0	0	6064.67	4254.96	0	46362.6	26115.9	0	9685.98	0	8355.08	4725.94	5073.01	7976.97	5313.9
UNINTEGRATED|g__Lachnospiraceae_unclassified.s__Lachnospiraceae_bacterium_OF09_33XD	0	0	0	0	0	0	0	0	0	5813.43	0	0	0	0	0	0	0	0	0	0	0	0	0	0	0	0	0	0	0	0	0	0	0	0	0	0	0	0	0	0	0	0	0	0	0	0	0	0	0
UNINTEGRATED|g__Lactobacillus.s__Lactobacillus_acidophilus	0	0	0	0	0	0	0	0	0	0	0	0	0	0	0	0	0	0	0	0	0	0	0	0	0	0	0	0	0	0	0	0	0	0	0	0	2274.45	0	0	0	0	0	0	0	0	0	0	0	0
UNINTEGRATED|g__Lactobacillus.s__Lactobacillus_antri	0	0	0	0	0	0	0	0	0	0	0	0	0	0	0	0	0	0	0	0	0	0	2642.33	0	0	0	0	0	0	0	0	0	0	0	0	0	0	0	0	0	0	349.966	0	0	0	0	0	0	0
UNINTEGRATED|g__Lactobacillus.s__Lactobacillus_casei	0	0	0	0	0	0	0	0	0	0	0	0	0	0	0	0	0	0	0	0	0	0	309.992	0	0	0	0	0	0	0	0	0	0	0	0	0	0	0	0	0	0	0	0	0	0	0	0	0	0
UNINTEGRATED|g__Lactobacillus.s__Lactobacillus_casei_group	0	0	0	0	0	0	0	0	0	0	0	0	0	0	0	0	0	0	0	0	645.258	0	575.027	0	0	0	0	0	0	0	0	0	15570.7	0	0	0	0	0	0	0	0	0	0	0	0	0	0	0	0
UNINTEGRATED|g__Lactobacillus.s__Lactobacillus_delbrueckii	0	0	0	0	0	0	0	0	0	0	0	0	0	0	0	0	0	0	0	0	0	0	1364.98	0	0	0	310.988	1546.05	20522.4	0	0	8742.43	0	0	0	0	0	0	0	0	0	0	0	0	0	0	0	0	0
UNINTEGRATED|g__Lactobacillus.s__Lactobacillus_fermentum	0	0	0	0	0	0	0	0	0	0	0	0	0	0	0	0	0	0	0	0	0	0	2846.23	0	0	0	0	726.104	0	0	869.178	0	88278.3	0	0	0	0	0	0	0	0	684.702	0	0	0	0	3170.96	0	0
UNINTEGRATED|g__Lactobacillus.s__Lactobacillus_gasseri	0	0	0	0	0	0	0	0	0	0	0	0	0	0	0	0	0	533.749	0	0	0	0	6431.86	0	0	0	0	788.172	0	0	433.999	0	5484.6	0	0	1114.3	0	0	0	0	0	675.995	0	839.213	0	0	509.137	0	0
UNINTEGRATED|g__Lactobacillus.s__Lactobacillus_oris	0	0	0	0	0	0	0	0	0	0	0	0	0	0	0	0	0	0	0	0	0	0	0	0	0	0	0	0	0	0	0	0	22153.7	0	0	997.84	0	0	0	0	0	0	0	0	0	0	5509.98	0	0
UNINTEGRATED|g__Lactobacillus.s__Lactobacillus_paracasei	0	0	0	0	0	0	0	0	0	0	0	0	0	0	0	0	0	0	0	0	0	0	217.383	0	0	0	0	0	0	0	0	0	0	0	0	0	0	0	0	0	0	0	0	0	0	0	0	0	0
UNINTEGRATED|g__Lactobacillus.s__Lactobacillus_paragasseri	0	0	0	0	0	0	0	0	0	0	0	0	0	0	0	0	0	434.628	0	0	0	0	4084.33	0	0	0	0	499.79	0	0	0	0	20429.4	0	0	628.008	0	0	0	0	0	986.845	0	0	0	0	83.3296	0	0
UNINTEGRATED|g__Lactobacillus.s__Lactobacillus_plantarum	0	0	0	0	0	10148.5	0	0	0	0	0	0	0	0	0	0	0	0	0	0	0	0	0	0	0	0	0	0	0	0	0	0	5409.25	0	0	0	0	0	0	0	0	0	0	0	0	0	0	0	0
UNINTEGRATED|g__Lactobacillus.s__Lactobacillus_reuteri	0	0	0	0	0	0	0	0	0	0	0	1196.14	0	0	0	0	2390.79	0	0	0	0	1637.53	8181	0	0	0	0	0	0	0	0	1074.28	0	0	0	0	0	0	0	0	0	0	1661.34	0	0	0	0	801.086	0
UNINTEGRATED|g__Lactobacillus.s__Lactobacillus_rhamnosus	0	0	0	0	0	0	0	0	0	0	0	0	0	0	0	0	0	0	0	0	506.773	0	1050.35	0	5156.62	894.139	291.544	0	0	5801.39	0	1232.71	1629.96	658.978	0	1533.67	637.42	0	945.875	0	0	0	622.479	0	0	0	1644.92	0	0
UNINTEGRATED|g__Lactobacillus.s__Lactobacillus_vaginalis	0	0	0	0	0	0	0	0	0	0	0	0	0	0	0	0	0	0	0	0	0	0	0	0	0	0	0	0	0	0	0	0	772.302	0	0	0	0	0	0	0	0	0	0	0	0	0	0	0	0
UNINTEGRATED|g__Lactococcus.s__Lactococcus_lactis	1376.18	97.3194	0	0	0	0	0	0	0	0	0	714.108	0	6887.25	0	1485.99	0	1136.05	0	0	0	381.558	12892.4	7142.63	0	0	1348.46	5278.1	0	0	0	0	555.212	624.467	151.776	805.727	0	0	0	0	121.174	108.469	724.249	0	0	0	0	0	858.536
UNINTEGRATED|g__Lactonifactor.s__Lactonifactor_longoviformis	0	0	0	0	0	0	0	0	0	562.393	0	0	0	0	0	0	0	0	6074.14	0	0	0	0	0	0	0	0	0	0	0	0	0	0	0	0	0	0	0	0	0	0	0	0	0	0	0	0	0	0
UNINTEGRATED|g__Lawsonibacter.s__Lawsonibacter_asaccharolyticus	2478.13	2136.19	0	1374.51	2152.02	0	0	1068.12	0	0	2207.92	0	1669.32	524.842	0	0	0	2102.87	6022.18	0	3098.08	361.311	0	1497.22	0	1229.78	2010.2	0	0	0	984.858	0	571.379	0	1174.37	0	1241.62	2360.83	4026.67	0	0	0	0	2418.28	1450.7	0	0	0	1157.98
UNINTEGRATED|g__Leuconostoc.s__Leuconostoc_citreum	0	0	0	0	0	0	0	0	0	0	0	0	0	0	0	0	0	0	0	0	0	0	0	0	0	0	0	0	0	0	538.587	0	0	0	0	0	0	0	0	0	0	0	0	0	0	0	0	0	0
UNINTEGRATED|g__Leuconostoc.s__Leuconostoc_mesenteroides	0	0	0	0	0	0	0	0	0	0	0	0	0	0	0	0	0	0	0	0	0	0	0	0	0	0	0	0	0	0	0	0	0	0	0	0	0	0	0	0	0	0	0	0	0	0	0	354.167	0
UNINTEGRATED|g__Megamonas.s__Megamonas_funiformis	0	0	0	0	0	0	0	0	0	0	0	0	0	0	5618.83	0	0	0	0	0	0	0	0	0	0	0	0	0	0	0	0	0	0	0	0	0	0	0	0	0	0	0	0	0	0	0	0	0	0
UNINTEGRATED|g__Megamonas.s__Megamonas_hypermegale	0	0	0	0	0	0	0	0	0	0	0	0	0	0	2600.14	0	0	0	0	0	0	0	0	0	0	0	0	0	0	0	0	0	0	0	0	0	0	0	0	0	0	0	0	0	0	0	0	0	0
UNINTEGRATED|g__Megamonas.s__Megamonas_rupellensis	0	0	0	0	0	0	0	0	0	0	0	0	0	0	3587.76	0	0	0	0	0	0	0	0	0	0	0	0	0	0	0	0	0	0	0	0	0	0	0	0	0	0	0	0	0	0	0	0	0	0
UNINTEGRATED|g__Megasphaera.s__Megasphaera_micronuciformis	0	0	0	0	0	0	0	0	0	0	0	0	0	0	0	0	0	0	0	0	0	0	0	0	0	0	0	0	0	686.18	0	0	0	0	0	0	0	0	0	0	0	0	0	0	0	0	0	0	0
UNINTEGRATED|g__Mesosutterella.s__Mesosutterella_multiformis	0	0	0	0	0	0	0	0	0	0	0	0	0	0	0	0	0	851.828	0	0	0	0	0	0	0	0	0	0	0	0	0	0	2286.17	0	0	0	0	0	0	0	0	0	0	0	0	0	0	0	0
UNINTEGRATED|g__Methanobrevibacter.s__Methanobrevibacter_smithii	0	2568.41	12137.8	0	0	0	0	842.162	0	0	0	0	0	0	2975.89	0	0	0	0	0	0	0	0	0	6621.74	0	0	0	0	0	0	0	0	0	0	2394.36	0	0	0	0	0	0	0	0	0	0	509.969	998.959	0
UNINTEGRATED|g__Methanosphaera.s__Methanosphaera_stadtmanae	0	729.221	0	0	0	0	0	0	0	0	0	0	0	0	0	0	0	0	0	0	0	0	0	0	0	0	0	0	0	0	0	0	0	0	0	0	0	0	0	0	0	0	0	0	0	0	0	0	0
UNINTEGRATED|g__Mogibacterium.s__Mogibacterium_diversum	0	0	0	0	0	0	0	0	0	0	0	0	0	0	0	0	0	0	0	0	0	0	0	0	0	0	0	0	854.518	0	316.048	0	0	0	0	0	0	0	0	0	0	0	0	0	0	0	0	0	0
UNINTEGRATED|g__Monoglobus.s__Monoglobus_pectinilyticus	0	1805.02	0	0	0	0	0	0	0	0	0	0	0	0	0	0	0	0	1309.06	0	0	0	0	0	0	0	2064.64	0	0	0	0	492.752	0	0	0	0	0	0	0	0	0	0	0	0	0	0	0	0	0
UNINTEGRATED|g__Murimonas.s__Murimonas_intestini	0	0	0	0	0	0	0	3273.78	0	0	0	0	0	0	0	0	0	0	0	0	0	0	0	0	0	0	0	0	0	0	0	0	0	0	29687.7	0	0	0	0	0	0	0	0	0	0	0	0	0	0
UNINTEGRATED|g__Negativicoccus.s__Negativicoccus_succinicivorans	0	0	0	0	0	0	0	0	0	0	0	0	0	0	0	0	0	0	0	0	0	0	0	0	0	0	0	0	0	0	0	0	0	0	0	0	0	0	0	0	0	255.705	0	0	0	0	0	0	0
UNINTEGRATED|g__Odoribacter.s__Odoribacter_splanchnicus	0	0	0	1123.32	0	0	5134.58	3243.62	0	9207.41	0	4113.21	0	0	0	0	0	0	0	0	1397.76	0	0	0	8450.99	4644.94	0	0	3311.48	0	0	0	0	0	0	0	766.566	3173.78	0	0	1058.1	0	0	0	0	0	0	0	1825.84
UNINTEGRATED|g__Oscillibacter.s__Oscillibacter_sp_57_20	0	0	0	0	0	0	0	1222.7	0	0	0	0	0	0	0	0	0	0	0	760.756	0	0	0	0	0	836.227	0	0	0	0	0	1059.01	0	0	0	0	0	0	0	0	867.91	0	0	0	388.58	1750.18	4014.48	0	671.702
UNINTEGRATED|g__Oscillibacter.s__Oscillibacter_sp_CAG_241	0	0	0	0	0	0	0	5290.94	0	0	0	0	0	0	7891.78	0	0	0	0	4174.95	0	0	0	0	0	0	0	0	0	0	0	0	0	0	0	0	0	0	0	0	2958.97	0	0	0	0	0	0	0	0
UNINTEGRATED|g__Paeniclostridium.s__Paeniclostridium_sordellii	0	0	0	0	0	0	0	0	0	0	0	0	0	0	0	0	0	0	0	0	0	0	0	0	0	0	0	0	0	8802.27	0	0	0	0	0	0	0	0	0	0	0	0	0	0	0	0	0	0	0
UNINTEGRATED|g__Parabacteroides.s__Parabacteroides_distasonis	0	17884.3	0	4311.88	0	0	0	14443.1	0	0	0	0	21029.1	7263.03	7078.31	0	0	0	0	6465.87	27116.1	0	0	32059	41177.9	0	7026	0	5883.74	0	8141.99	13862.8	0	0	0	24967.2	8869.06	12799.4	0	0	6125.08	65880.9	0	46753.7	19593.9	16256.9	5172.54	0	0
UNINTEGRATED|g__Parabacteroides.s__Parabacteroides_goldsteinii	0	0	0	0	0	0	0	0	0	0	0	0	0	9011.35	0	0	0	0	0	0	1598.1	0	0	3987.55	0	0	0	0	0	0	0	0	0	0	0	0	517.476	0	0	0	0	0	0	0	0	0	0	0	0
UNINTEGRATED|g__Parabacteroides.s__Parabacteroides_johnsonii	0	0	0	0	0	0	0	0	0	0	0	0	0	0	0	0	0	0	0	0	4692.7	0	0	0	0	0	0	0	0	0	0	0	0	0	0	0	955.906	0	0	0	0	0	0	0	0	0	0	0	0
UNINTEGRATED|g__Parabacteroides.s__Parabacteroides_merdae	39551.1	7593.29	18813.8	4195.82	20552.1	0	0	0	0	56717.4	20928.7	0	24198.4	32855.3	1190.16	0	0	13318.6	17895.7	0	3270.33	9286.31	0	40775.9	0	0	3780.47	0	10795.4	0	10415.2	0	8680.17	0	26991.6	36058.5	0	0	0	0	3902.59	0	0	36607.2	4576.75	12726.5	6869.48	16739.4	5308.5
UNINTEGRATED|g__Parabacteroides.s__Parabacteroides_sp_CAG_409	0	0	0	0	0	0	0	0	0	0	0	0	0	0	293.678	0	0	0	0	0	0	0	0	0	0	0	0	0	0	0	0	0	0	0	0	0	0	0	0	0	0	0	0	0	0	0	0	0	0
UNINTEGRATED|g__Paraprevotella.s__Paraprevotella_clara	0	0	0	5968.75	0	0	0	4126.09	0	0	0	0	0	0	0	0	0	0	0	0	7855.15	0	0	0	2296.8	0	0	0	0	0	0	0	0	0	0	0	9866.03	2880.1	0	0	0	0	0	0	0	0	0	0	2851.17
UNINTEGRATED|g__Parasutterella.s__Parasutterella_excrementihominis	0	0	0	0	0	0	0	0	0	0	0	0	0	0	0	0	0	0	0	0	0	0	0	0	0	0	255.726	0	3793.94	0	0	0	0	0	0	0	0	0	565.076	0	0	0	0	0	0	0	2243.9	0	0
UNINTEGRATED|g__Pediococcus.s__Pediococcus_parvulus	0	0	0	0	0	0	0	0	0	0	0	0	0	0	0	0	0	0	0	0	0	0	0	0	0	0	0	0	0	0	0	0	0	0	0	0	0	371.899	0	0	0	0	0	0	0	0	0	0	0
UNINTEGRATED|g__Peptoniphilus.s__Peptoniphilus_harei	0	0	0	0	0	0	0	0	0	0	0	0	0	0	0	0	0	0	0	0	0	0	0	0	0	0	0	0	0	0	0	0	0	0	0	0	0	0	133.273	0	0	1192.45	0	0	0	0	0	0	0
UNINTEGRATED|g__Peptoniphilus.s__Peptoniphilus_lacrimalis	0	0	0	0	0	0	0	0	0	0	0	0	0	0	0	0	0	0	0	0	0	0	0	0	0	0	0	0	0	0	0	0	0	0	0	0	0	0	0	0	0	7243.34	0	0	0	0	0	176.011	0
UNINTEGRATED|g__Peptoniphilus.s__Peptoniphilus_sp_HMSC062D09	0	0	0	0	0	0	0	0	0	0	0	0	0	0	0	0	0	0	0	0	0	0	0	0	0	0	0	0	4471.96	0	0	0	0	0	0	0	0	0	0	0	0	0	0	0	0	0	0	0	0
UNINTEGRATED|g__Peptostreptococcaceae_unclassified.s__Peptostreptococcaceae_bacterium_oral_taxon_929	0	0	0	0	0	0	0	0	0	0	0	0	0	0	0	0	0	0	0	0	0	0	0	0	0	0	0	0	0	0	0	0	0	0	0	0	0	0	0	0	0	2208.68	0	0	0	0	0	0	0
UNINTEGRATED|g__Phascolarctobacterium.s__Phascolarctobacterium_faecium	0	0	2053.95	3940.18	0	0	2191.75	406.579	0	6962.16	0	0	4701.34	0	0	0	0	0	0	0	5542.49	3870.07	0	0	6737.67	2512.35	0	0	0	0	5774.24	0	0	0	0	0	3519.85	3180.18	0	0	7122.95	2145.88	0	7137.27	4897.45	4939.3	0	1585.56	0
UNINTEGRATED|g__Phascolarctobacterium.s__Phascolarctobacterium_succinatutens	0	0	0	0	0	0	0	0	0	0	0	0	0	0	0	0	0	0	0	0	0	0	0	0	0	0	0	0	2374.88	0	0	0	0	0	0	0	0	0	0	0	0	0	0	0	0	0	0	0	4727.38
UNINTEGRATED|g__Porphyromonas.s__Porphyromonas_uenonis	0	0	0	0	0	0	0	0	0	0	0	0	0	0	0	0	0	0	0	0	0	0	0	0	0	0	0	0	0	0	0	0	0	0	0	0	0	0	0	0	0	7132.88	0	0	0	0	0	0	0
UNINTEGRATED|g__Prevotella.s__Prevotella_bivia	0	0	0	0	0	0	0	0	0	0	0	0	0	0	0	0	0	0	0	0	0	0	0	0	1268.44	0	0	0	2906.43	0	0	0	930.043	0	0	0	0	0	0	0	0	0	0	0	0	0	0	0	0
UNINTEGRATED|g__Prevotella.s__Prevotella_buccalis	0	0	0	0	0	0	0	0	0	0	0	0	0	0	0	0	0	0	0	0	0	0	0	0	0	0	0	0	0	0	0	0	0	0	0	0	0	0	0	0	0	3098.92	0	0	0	0	0	0	0
UNINTEGRATED|g__Prevotella.s__Prevotella_copri	0	0	0	156230	74966.8	0	0	0	0	0	0	0	0	0	26163.6	0	0	31645.2	0	58305.6	32690.5	0	0	0	0	0	0	0	0	0	0	0	14407.9	0	0	0	249985	0	0	0	85521.3	0	0	0	0	0	0	0	176402
UNINTEGRATED|g__Prevotella.s__Prevotella_corporis	0	0	0	929.577	0	0	0	0	0	0	0	0	0	0	0	0	0	0	0	0	0	0	0	0	0	0	0	0	0	0	0	0	0	0	0	0	0	0	0	0	0	0	0	0	0	0	0	0	0
UNINTEGRATED|g__Prevotella.s__Prevotella_sp_CAG_891	0	0	374.298	11618.8	0	0	0	0	0	0	0	0	0	0	0	0	0	0	0	0	1912.7	1440.07	0	0	0	0	0	0	0	0	0	0	0	0	0	0	28517.7	0	0	0	0	0	0	0	0	0	0	0	0
UNINTEGRATED|g__Prevotella.s__Prevotella_timonensis	0	0	0	0	0	0	0	0	0	0	0	0	0	0	0	0	0	0	0	0	0	0	0	0	0	0	0	0	0	0	0	0	0	0	0	0	0	0	0	0	0	6893.27	0	0	0	0	0	0	0
UNINTEGRATED|g__Propionibacterium.s__Propionibacterium_freudenreichii	0	0	0	0	0	0	0	0	0	0	0	0	0	0	0	0	0	0	0	0	0	0	611.616	0	0	0	0	0	0	0	0	0	0	0	0	0	0	0	0	0	0	0	0	0	0	0	0	0	0
UNINTEGRATED|g__Proteobacteria_unclassified.s__Proteobacteria_bacterium_CAG_139	0	0	0	769.588	0	0	2392.11	0	0	0	0	0	0	0	0	0	0	0	0	0	1820.36	0	0	0	1504.76	2078.32	0	0	0	0	0	0	0	0	0	0	1132.31	0	0	0	0	0	0	0	0	0	0	0	0
UNINTEGRATED|g__Proteobacteria_unclassified.s__Proteobacteria_bacterium_CAG_495	0	11675.7	0	0	0	0	0	0	0	0	0	0	0	14017.9	0	0	0	0	0	0	0	5018.24	0	0	0	8497.31	0	0	0	0	0	0	0	0	0	0	0	0	5114.08	0	0	0	0	0	0	0	0	0	3028.38
UNINTEGRATED|g__Pseudoflavonifractor.s__Pseudoflavonifractor_capillosus	0	0	0	0	2145.17	0	0	0	0	0	0	0	0	0	0	0	47299.5	281.345	0	0	0	1439.82	0	0	0	2006.75	0	0	0	0	0	0	0	0	0	0	0	2764.46	3787.71	5600.74	0	0	0	1750.79	0	0	0	0	0
UNINTEGRATED|g__Pseudoflavonifractor.s__Pseudoflavonifractor_sp_An184	0	2202.02	0	0	0	0	281.675	0	0	5988.19	0	0	0	0	0	0	0	0	0	0	0	0	0	0	0	877.084	0	0	0	0	0	0	0	0	0	0	0	0	0	0	0	0	0	0	0	0	0	0	0
UNINTEGRATED|g__Pseudoglutamicibacter.s__Pseudoglutamicibacter_albus	0	0	0	518.171	0	0	0	0	0	0	0	0	0	0	0	0	0	0	0	0	0	0	0	0	0	0	0	0	0	0	0	0	0	0	0	0	0	0	0	0	0	0	0	0	0	0	0	0	0
UNINTEGRATED|g__Pyramidobacter.s__Pyramidobacter_piscolens	0	0	0	0	0	0	0	0	0	0	0	0	0	0	526.022	0	0	0	0	0	0	0	0	0	0	0	0	0	0	0	0	0	0	0	0	0	0	0	0	0	0	0	0	0	0	0	0	0	0
UNINTEGRATED|g__Roseburia.s__Roseburia_faecis	0	0	0	743.752	7113.51	62855.9	0	2910.35	0	0	0	31397.4	17086.2	6755.97	6377.49	0	0	0	817.069	0	0	0	0	0	0	0	1430.27	0	10640.4	0	0	0	1474.68	0	0	0	0	0	0	0	5876.01	476.57	1076.3	0	0	0	0	0	0
UNINTEGRATED|g__Roseburia.s__Roseburia_hominis	0	3175.53	0	3543.33	3943.71	7969.52	0	2099.98	0	0	0	0	3955.05	5359.83	2183.13	0	0	3122.39	11737.9	0	0	0	0	0	0	2595.73	3917.84	0	3320.03	0	0	0	2684.49	0	0	0	9455.06	0	0	0	2643.06	0	0	2202.64	3882.23	0	3495.51	0	5358.87
UNINTEGRATED|g__Roseburia.s__Roseburia_intestinalis	0	4080.12	0	1166.56	4600.86	41554.5	0	37242.5	0	0	0	23576.8	0	4984.71	2022.01	0	0	2591.17	4093.52	2637.89	0	0	0	0	0	4224.22	0	0	4235.57	0	0	4607.36	1226.81	0	0	0	10471.9	0	0	97341.3	0	0	0	0	2140.09	0	0	0	2999.44
UNINTEGRATED|g__Roseburia.s__Roseburia_inulinivorans	0	7011.4	0	3807.28	3784.17	0	0	0	0	0	0	0	0	0	5514.08	0	0	0	11176.3	9680.43	0	0	0	0	0	0	0	0	0	0	0	0	3196.92	0	0	0	7838.75	7980.07	0	0	14715.1	0	0	0	7670.1	3602.33	0	0	5210.27
UNINTEGRATED|g__Roseburia.s__Roseburia_sp_CAG_100	0	4216.93	0	0	0	0	0	0	0	0	0	0	0	0	0	0	0	0	0	0	0	0	0	0	0	0	0	0	0	0	0	0	0	0	0	0	0	0	0	0	0	0	0	0	0	0	0	0	0
UNINTEGRATED|g__Roseburia.s__Roseburia_sp_CAG_197	0	0	0	0	0	0	0	0	0	0	0	0	0	0	0	0	0	0	0	0	0	0	0	0	0	0	0	0	3543.76	0	0	0	0	0	0	0	0	0	0	0	0	0	0	0	0	0	0	0	0
UNINTEGRATED|g__Roseburia.s__Roseburia_sp_CAG_380	0	0	0	0	0	0	0	0	0	0	0	0	0	518.113	0	0	0	0	0	0	0	0	0	0	0	512.684	0	0	0	0	0	0	0	0	0	0	0	0	0	0	0	0	0	0	0	0	656.431	0	7112.24
UNINTEGRATED|g__Rothia.s__Rothia_dentocariosa	0	0	0	0	0	0	0	0	0	0	0	0	0	0	0	0	0	0	0	0	0	687.503	0	0	0	0	0	0	0	437.567	6699.66	0	0	0	0	0	0	0	0	0	0	0	0	0	0	0	0	0	0
UNINTEGRATED|g__Rothia.s__Rothia_mucilaginosa	0	0	0	397.022	558.194	0	1052.51	0	0	3578.7	0	0	0	0	0	0	0	0	0	205.238	936.054	0	0	0	859.754	0	0	1569.64	0	1672.99	0	0	0	0	0	181.312	0	0	0	0	0	0	0	3710.61	0	0	0	0	0
UNINTEGRATED|g__Ruminococcaceae_unclassified.s__Clostridium_leptum	0	0	5358.81	2881.64	2738.49	0	0	0	0	0	0	0	3498.77	0	0	0	0	3217.6	2942.05	0	0	7828.93	0	0	0	0	1281.85	0	0	0	2087.3	0	0	0	0	3478.85	1437.02	0	0	0	0	0	0	2165.29	0	0	0	14401	0
UNINTEGRATED|g__Ruminococcaceae_unclassified.s__Clostridium_methylpentosum	0	0	0	0	0	0	823.759	0	0	0	0	0	0	0	0	0	0	0	0	0	0	0	508.996	0	0	0	0	0	0	0	0	0	0	0	0	0	0	0	1427.03	0	0	0	0	0	0	0	0	0	0
UNINTEGRATED|g__Ruminococcaceae_unclassified.s__Eubacterium_siraeum	0	0	0	1140.84	0	0	0	0	0	0	0	0	3977.96	0	28285	0	0	0	35296.8	2420.88	0	0	0	0	0	0	0	0	2015.47	0	0	4204.8	0	0	38775.4	0	3915.57	9388.37	0	0	0	0	0	0	0	2299.63	0	0	0
UNINTEGRATED|g__Ruminococcaceae_unclassified.s__Ruminococcaceae_bacterium_D16	0	0	4164.59	1457.34	2913.84	0	0	0	0	0	0	0	8624.46	0	0	0	0	4471.91	0	0	1171.95	2268.33	0	0	0	0	0	0	0	0	3431.98	2330.26	1670.62	0	0	0	0	2901.82	0	0	0	1022.88	0	3638.76	885.094	0	0	0	0
UNINTEGRATED|g__Ruminococcus.s__Ruminococcus_bicirculans	0	0	0	0	0	0	0	0	0	0	0	0	0	0	25099.1	0	4235.05	0	0	757.894	0	0	0	0	0	5149.68	1814.38	0	0	0	0	0	0	0	0	0	1690.45	0	0	36998.2	427.244	0	0	0	3623.21	0	9432.73	0	21658
UNINTEGRATED|g__Ruminococcus.s__Ruminococcus_bromii	0	0	0	0	0	0	0	3071.98	0	0	0	0	0	4639.74	32478.8	0	0	0	22230.5	6492.55	0	0	0	13329.1	0	28098.4	4037.94	0	9959.48	0	0	9454.41	8272.75	0	0	0	0	0	0	0	0	0	0	3627.58	0	0	20726.8	0	1830.67
UNINTEGRATED|g__Ruminococcus.s__Ruminococcus_callidus	0	0	0	0	0	0	0	0	24107.8	0	0	0	0	0	0	0	0	0	0	0	0	0	0	0	0	0	0	0	0	0	0	0	0	0	0	0	0	0	0	0	0	0	0	0	0	0	0	0	0
UNINTEGRATED|g__Ruminococcus.s__Ruminococcus_lactaris	0	0	0	5482.64	11313.4	0	0	0	0	0	0	0	0	0	0	0	0	3602.78	5687.19	0	0	0	0	0	0	0	0	0	0	0	0	0	4989.83	0	0	0	0	0	0	0	0	0	0	0	0	0	0	0	0
UNINTEGRATED|g__Ruminococcus.s__Ruminococcus_sp_AF31_8BH	0	0	0	1117.5	0	0	0	0	0	0	0	0	0	748.723	1131.11	0	0	0	0	2884	0	0	0	0	0	0	967.569	0	334.794	0	0	5997.31	373.393	0	0	0	2313.94	536.327	0	0	3061.64	280.01	879.762	0	7189.37	4379.49	0	0	0
UNINTEGRATED|g__Ruminococcus.s__Ruminococcus_sp_CAG_177	0	0	0	0	0	0	0	0	0	0	0	0	0	0	62709	0	0	0	0	1485.05	0	0	0	0	0	0	9085.43	0	0	0	0	0	0	0	0	0	0	0	0	0	0	0	0	0	0	0	0	0	0
UNINTEGRATED|g__Ruminococcus.s__Ruminococcus_sp_CAG_254	0	0	0	0	0	0	0	0	0	0	0	0	0	0	0	0	0	0	0	0	0	0	0	0	0	0	0	0	0	0	0	0	0	0	0	0	0	0	0	0	0	0	0	0	0	0	0	0	0
UNINTEGRATED|g__Ruminococcus.s__Ruminococcus_sp_CAG_330	0	0	0	0	0	0	0	0	0	0	0	0	0	0	3458.69	0	0	0	0	0	0	0	0	0	0	0	0	0	0	0	0	0	0	0	0	0	0	0	0	0	0	0	0	0	0	0	0	0	0
UNINTEGRATED|g__Ruminococcus.s__Ruminococcus_sp_CAG_488	0	0	0	0	0	0	0	0	0	0	0	0	0	0	6305.98	0	0	0	0	0	0	0	0	0	0	0	0	0	0	0	0	0	0	0	0	0	0	0	0	0	0	0	0	0	0	0	0	0	0
UNINTEGRATED|g__Ruthenibacterium.s__Ruthenibacterium_lactatiformans	0	1667.06	42365.3	0	0	0	1000.64	0	0	9016.92	0	0	0	2416.47	0	0	10406	3045.35	14544.6	0	1387.82	40852.4	59187.1	2393.25	16779.3	1185.61	7140.28	18392	0	0	13370.4	1133.67	928.908	0	22777.9	27232.8	0	6141.4	12365.4	100212	0	8236.92	1594.18	2945.89	1908.01	0	0	30029.7	0
UNINTEGRATED|g__Saccharomyces.s__Saccharomyces_cerevisiae	0	0	0	0	0	0	0	0	0	0	0	0	0	0	0	0	0	0	0	0	0	0	7231.63	0	0	0	0	0	0	0	0	0	0	2760.11	0	0	0	0	0	0	0	414.357	0	0	0	0	0	0	0
UNINTEGRATED|g__Scardovia.s__Scardovia_wiggsiae	0	0	0	0	0	0	0	0	0	0	0	0	0	0	0	0	0	0	0	0	0	0	0	0	0	0	0	0	0	339.276	0	0	0	0	0	0	0	0	0	0	0	0	0	0	0	0	0	0	0
UNINTEGRATED|g__Sellimonas.s__Sellimonas_intestinalis	0	775.621	8607.51	0	1669.83	0	0	0	0	0	0	0	597.472	0	0	0	2876.09	12067.1	10867.5	0	2105.59	5582.87	0	0	0	0	18301.7	0	0	0	2818.09	0	267.889	0	0	0	0	0	9637.17	0	0	0	0	577.316	0	309.573	0	593.316	0
UNINTEGRATED|g__Senegalimassilia.s__Senegalimassilia_anaerobia	0	0	0	0	0	0	0	0	0	0	0	0	0	0	189.258	0	0	0	0	644.667	0	0	0	0	0	0	0	0	0	0	0	0	0	0	0	0	0	0	0	0	780.978	0	0	0	0	0	0	0	0
UNINTEGRATED|g__Slackia.s__Slackia_piriformis	0	0	0	0	0	0	0	0	0	0	0	0	0	706.266	0	0	0	0	0	0	0	0	0	0	0	0	0	0	663.239	0	0	0	0	0	0	0	0	0	1441.88	0	0	0	791.069	0	0	0	161.309	0	719.2
UNINTEGRATED|g__Staphylococcus.s__Staphylococcus_aureus	0	0	0	0	0	0	0	0	0	0	0	0	0	0	0	0	0	5064.38	0	0	0	0	0	0	0	0	0	0	0	0	0	0	0	0	0	0	0	0	0	0	0	0	0	0	0	0	0	0	0
UNINTEGRATED|g__Staphylococcus.s__Staphylococcus_epidermidis	0	0	1081.79	0	0	0	0	0	0	0	0	0	0	0	0	0	0	244.182	0	0	0	793.446	1154.64	0	0	0	0	0	0	0	0	0	0	0	0	0	0	0	0	0	0	0	0	0	0	0	0	0	0
UNINTEGRATED|g__Staphylococcus.s__Staphylococcus_haemolyticus	0	0	0	0	0	0	0	0	0	0	0	0	0	0	0	0	0	0	0	0	0	932.875	0	0	0	0	0	0	0	0	0	0	0	0	0	0	0	0	0	0	0	0	0	0	0	0	0	0	0
UNINTEGRATED|g__Streptococcus.s__Streptococcus_anginosus_group	0	0	0	0	0	0	0	0	0	0	0	0	0	0	0	0	0	0	0	0	0	489.339	0	0	0	0	0	0	0	0	0	0	3008.32	0	0	0	0	0	0	0	0	701.373	0	0	0	0	0	1298.36	0
UNINTEGRATED|g__Streptococcus.s__Streptococcus_australis	0	0	0	0	0	0	0	0	49.6293	0	0	381.625	0	0	482.586	0	0	0	0	0	0	533.458	0	0	0	269.179	0	0	508.926	0	0	0	0	0	0	0	90.2346	0	165.966	216.434	186.032	0	0	1020.16	77.3489	0	0	478.523	0
UNINTEGRATED|g__Streptococcus.s__Streptococcus_cristatus	0	0	0	0	0	0	0	0	0	0	0	0	0	0	0	0	0	0	0	0	0	73.4341	0	0	0	0	0	0	0	711.625	0	0	0	0	0	0	0	0	0	0	0	0	0	413.764	0	0	0	0	0
UNINTEGRATED|g__Streptococcus.s__Streptococcus_downei	0	0	0	0	0	1000.44	0	0	0	0	0	0	0	0	0	0	0	0	0	0	0	0	0	0	0	0	0	0	0	0	0	0	0	0	0	0	0	0	0	0	0	171.516	0	0	0	0	0	0	0
UNINTEGRATED|g__Streptococcus.s__Streptococcus_gordonii	0	0	0	0	0	0	0	0	0	0	0	0	0	0	0	0	0	0	0	0	0	0	0	0	0	43.847	0	0	0	0	0	0	0	0	0	0	0	0	0	0	0	0	0	0	109.778	0	0	0	0
UNINTEGRATED|g__Streptococcus.s__Streptococcus_milleri	0	0	0	0	0	0	0	0	0	0	0	0	0	0	0	0	0	0	0	0	0	9.08961	0	0	0	101.571	0	0	0	0	0	0	256.511	0	0	0	0	0	0	0	0	0	0	0	0	0	0	36.6391	0
UNINTEGRATED|g__Streptococcus.s__Streptococcus_mitis	0	0	0	0	0	0	0	0	0	0	976.767	662.261	0	0	0	0	0	0	0	0	0	508.814	0	0	0	65.7907	0	0	0	3567.01	0	0	0	0	0	0	0	0	0	166.564	0	0	262.698	0	0	0	0	184.222	0
UNINTEGRATED|g__Streptococcus.s__Streptococcus_mutans	0	0	0	0	0	0	0	0	0	0	0	0	0	0	0	0	0	0	0	0	0	0	0	0	0	0	2486.1	0	0	0	0	0	929.7	0	0	0	0	0	0	0	0	0	0	0	0	0	202.092	0	0
UNINTEGRATED|g__Streptococcus.s__Streptococcus_oralis	0	0	0	0	0	0	0	0	0	0	0	0	0	0	0	0	0	0	0	0	0	0	0	0	0	112.658	153.386	0	0	0	0	101.316	0	0	0	0	0	0	0	0	0	0	1253.88	0	0	0	171.669	535.815	0
UNINTEGRATED|g__Streptococcus.s__Streptococcus_parasanguinis	95.6257	202.115	0	0	0	1497.16	0	0	479.236	628.394	18968	589.876	1736.18	0	269.579	644.496	0	2291.15	0	192.453	0	408.549	0	0	0	865.862	2898.34	9480.93	8317.69	30159.4	23080.9	3433.85	3314.96	0	185.334	4255.29	2657.01	1863.7	1259.7	196.154	320.056	393.263	3781.85	11107.6	587.877	207.343	4571.6	251.021	150.77
UNINTEGRATED|g__Streptococcus.s__Streptococcus_pneumoniae	0	657.703	0	2507.86	0	0	0	343.887	971.952	467.609	0	0	0	0	145.56	1133.04	0	681.607	138.965	0	0	0	0	0	0	481.55	6911.61	2292.19	22541.2	57271.4	0	1712.07	4048.16	0	581.206	0	570.841	676.711	4244	0	0	1448.73	2870.25	0	444.219	1467.46	4306.28	0	722.031
UNINTEGRATED|g__Streptococcus.s__Streptococcus_pseudopneumoniae	0	0	0	0	0	0	0	0	0	0	0	0	0	0	0	0	0	0	0	0	0	0	0	0	0	0	0	0	0	0	0	0	0	0	0	0	0	0	0	0	0	0	47.6678	0	0	0	0	48.6442	0
UNINTEGRATED|g__Streptococcus.s__Streptococcus_salivarius	624.008	709.704	312.392	4728.3	0	0	0	376.134	1348.6	767.982	0	0	0	0	410.991	3578.07	0	746.662	385.043	0	0	2520.12	0	85.8252	0	1464.6	5565.93	5211.58	14400.8	24172.5	0	3669.16	9509.69	0	1014.38	0	716.95	639.646	5079.88	213.049	255.535	868.58	17066.5	1521.71	1073.46	904.996	19953.2	134.153	1255.73
UNINTEGRATED|g__Streptococcus.s__Streptococcus_sanguinis	466.77	0	274.046	0	0	0	0	0	88.6463	0	0	0	0	0	0	0	0	0	0	0	0	4350.12	0	0	0	0	0	0	268.192	2194.26	0	39.2999	0	0	0	0	0	0	0	126.185	0	0	0	494.195	94.2381	0	0	39.1486	0
UNINTEGRATED|g__Streptococcus.s__Streptococcus_sobrinus	0	0	0	0	0	132.227	0	0	0	0	0	0	0	0	0	0	0	0	0	0	0	0	0	0	0	0	0	0	0	0	0	0	0	0	0	0	0	0	0	0	0	39.8526	0	0	0	0	0	0	0
UNINTEGRATED|g__Streptococcus.s__Streptococcus_sp_A12	0	0	0	0	0	0	0	0	40.1788	0	0	474.337	0	0	204.663	0	0	0	0	0	0	226.461	0	0	0	270.185	0	0	243.215	0	0	0	0	20.2189	0	0	103.675	0	92.9107	152.534	136.119	0	0	706.658	73.4442	0	0	295.806	0
UNINTEGRATED|g__Streptococcus.s__Streptococcus_thermophilus	4334.18	1673.62	0	0	0	0	1412.65	1968.64	0	5225.91	1159.91	4514.05	686.958	5932.6	0	14414.9	0	0	832.473	1514.81	11349.1	20539.5	51891.9	4410.14	4723.33	1243.65	13303.5	20570.3	2010.59	61699.6	5260.02	0	5694.42	39721.5	8034.68	29184.2	3497.01	0	8118.69	991.539	0	5397.03	18069.6	0	0	0	3853.26	1020.32	7429.79
UNINTEGRATED|g__Streptococcus.s__Streptococcus_troglodytae	0	0	0	0	0	0	0	0	0	0	0	0	0	0	0	0	0	0	0	0	0	0	0	0	0	0	122.347	0	0	0	0	0	81.1504	0	0	0	0	0	0	0	0	0	0	0	0	0	0	0	0
UNINTEGRATED|g__Streptococcus.s__Streptococcus_vestibularis	0	0	0	0	0	0	0	0	0	0	0	0	0	0	0	0	0	0	0	0	0	0	0	0	0	0	2585.89	0	0	0	0	0	9378.7	0	0	0	427.675	0	5113.71	0	0	171.809	0	0	203.085	0	965.432	0	0
UNINTEGRATED|g__Streptococcus.s__Streptococcus_viridans	0	0	0	0	0	0	0	0	0	0	0	0	0	0	0	0	0	0	0	0	0	256.208	0	0	0	0	0	0	0	0	0	0	1254.8	0	0	0	0	0	0	0	0	503.483	0	0	0	0	0	1121.07	0
UNINTEGRATED|g__Subdoligranulum.s__Subdoligranulum_sp_APC924_74	0	10286.9	0	4452.96	6766.38	0	3974.59	0	0	0	0	0	0	0	4661.11	0	0	10921.9	0	1694.42	16832.4	0	0	1037.82	0	7480.18	1861.37	0	1578.14	0	0	10570.3	0	0	0	4091.96	1423.46	0	0	0	0	257.881	0	0	0	1700.74	1201.1	0	4799.87
UNINTEGRATED|g__Sutterella.s__Sutterella_wadsworthensis	0	0	0	0	0	0	0	0	0	0	0	0	0	2235.44	0	0	0	0	0	441.246	0	0	0	4362.68	0	0	3589.23	0	0	0	0	0	0	0	0	0	0	4649.07	0	0	12325.9	0	4872.35	3879.94	0	1280.75	0	0	0
UNINTEGRATED|g__Terrisporobacter.s__Terrisporobacter_othiniensis	0	0	0	0	0	0	0	0	0	0	0	253.492	0	0	0	4473.04	0	0	0	0	0	0	0	0	0	0	0	4052.89	0	0	2570.66	0	0	0	0	0	0	0	0	0	0	0	0	0	0	0	0	697.124	0
UNINTEGRATED|g__Tyzzerella.s__Tyzzerella_nexilis	0	0	0	0	0	0	0	0	0	0	0	0	0	19957.1	0	34147.2	0	0	0	0	0	0	0	4311.23	0	0	0	0	0	0	0	0	0	0	0	0	0	0	0	0	0	0	0	0	0	0	0	0	0
UNINTEGRATED|g__Varibaculum.s__Varibaculum_cambriense	0	0	0	0	0	0	0	0	0	0	0	0	0	0	0	0	0	0	0	0	0	0	0	0	0	0	0	0	0	0	0	0	0	0	0	0	0	0	0	0	0	2827.88	0	0	0	0	0	0	0
UNINTEGRATED|g__Veillonella.s__Veillonella_atypica	0	0	0	0	0	0	0	0	0	876.357	0	0	0	0	0	0	0	0	0	0	0	0	1054.89	0	0	0	0	164.548	0	14513.6	0	0	59.9221	0	0	0	0	0	0	0	0	0	0	0	0	0	116.869	0	0
UNINTEGRATED|g__Veillonella.s__Veillonella_dispar	0	0	0	0	0	0	0	0	0	196.394	832.515	751.691	0	0	0	0	0	0	0	0	0	0	0	0	0	0	0	146.37	92.922	1063.92	0	0	754.197	0	0	0	0	62.4714	0	0	0	0	0	0	0	0	384.903	0	0
UNINTEGRATED|g__Veillonella.s__Veillonella_infantium	0	0	0	0	0	0	0	0	0	65.4284	460.544	266.38	0	0	0	0	0	0	0	0	0	0	0	0	0	0	0	40.366	61.6797	292.661	0	0	169.517	0	0	0	0	20.5905	0	0	0	0	0	0	0	0	159.896	0	0
UNINTEGRATED|g__Veillonella.s__Veillonella_parvula	0	0	0	0	0	0	0	0	0	113.011	216.106	0	0	0	0	2152.24	0	0	0	0	0	0	0	0	0	0	0	0	50.7772	4579.01	0	0	1615.77	0	1060.53	5257.15	0	0	0	0	0	0	0	0	0	0	84.5224	0	0
UNINTEGRATED|g__Veillonella.s__Veillonella_rogosae	0	0	0	0	0	0	0	0	0	0	0	117.271	0	0	0	0	0	0	0	0	0	0	0	0	0	0	0	0	121.854	0	0	0	0	0	0	0	0	0	0	0	0	0	0	0	0	0	0	0	0
UNINTEGRATED|g__Victivallales_unclassified.s__Victivallales_bacterium_CCUG_44730	0	0	0	0	0	0	0	0	0	0	0	0	0	0	0	0	0	0	0	0	0	0	0	0	0	0	0	0	0	0	0	0	0	0	0	0	0	0	0	0	0	0	0	0	0	0	2661.85	0	0
UNINTEGRATED|g__Weissella.s__Weissella_cibaria	0	0	0	0	0	0	0	0	0	0	0	0	0	0	0	0	0	0	0	0	0	0	0	0	0	0	0	0	0	0	0	0	0	0	0	0	0	0	0	0	0	0	0	0	0	0	0	0	0
UNINTEGRATED|g__Weissella.s__Weissella_confusa	0	0	0	0	0	0	0	0	0	0	0	0	0	0	0	0	0	0	0	0	0	0	0	0	0	0	0	0	13820.5	0	0	0	0	0	0	0	0	0	0	0	0	0	0	0	0	0	0	0	0
UNINTEGRATED|unclassified	7775.5	13238.1	4756.4	7491.41	12819.9	19419.3	2439.58	10364.5	27346.8	3800.3	2628.56	4900.25	8667.59	6082.95	7115.3	9621.42	14730.9	8706.85	9342.64	5322.5	3444.33	7707.96	2609.28	8130.73	8399.37	8574	7444.93	18574.9	6230.96	2187.72	8926.27	6606.11	6546.17	2680.49	6696.76	6066.31	8455.92	6960.57	17623.2	6356.17	6889.81	6587.13	7158.75	9512.56	7835.21	8205.43	10417.1	3361.92	9254.62
1CMET2-PWY: folate transformations III (E. coli)|g__Akkermansia.s__Akkermansia_muciniphila	0	0	0	36.8168	0	0	0	0	0	0	0	0	0	0	0	0	0	0	0	8.28986	97.3447	0	0	0	201.983	0	10.3442	0	0	0	0	0	21.0332	0	0	0	0	0	0	0	0	0	0	0	26.3356	0	4.8875	0	0
1CMET2-PWY: folate transformations III (E. coli)|g__Alistipes.s__Alistipes_finegoldii	0	0	28.6165	1.15898	0	0	10.1089	4.84354	0	0	0	0	0	0	0	0	0	0	0	2.00793	1.27312	0	0	0	15.6566	43.7643	0	0	0	0	0	0	0	0	0	1.61451	0	0	0	0	0	0	0	0	0	2.95329	84.0857	17.6448	0
1CMET2-PWY: folate transformations III (E. coli)|g__Alistipes.s__Alistipes_onderdonkii	0	0	0	0	0	0	0	0	0	0	0	0	0	0	0	0	0	0	0	0	0	0	0	0	0	0	1.02637	0	0	0	0	0.989927	0	0	0	0	0	0	0	0	0	0	0	0.965452	0	0	4.84409	0	0
1CMET2-PWY: folate transformations III (E. coli)|g__Alistipes.s__Alistipes_putredinis	0	0	0	0	2.94772	0	14.832	0	0	0	0	0	0	0	9.39405	0	0	11.1583	0	14.9231	0	0	0	0	0	15.7512	9.79598	0	5.9955	0	11.8752	16.2323	4.62524	0	0	0	0	0	0	0	1.71779	0	0	7.59116	0	5.28131	0	0	5.88776
1CMET2-PWY: folate transformations III (E. coli)|g__Alistipes.s__Alistipes_sp_CAG_268	0	0	0	0	0	0	0	0	0	65.9177	0	0	0	0	0	0	0	0	0	0	0	0	0	0	0	0	0	0	50.101	0	0	0	0	0	0	0	0	0	0	0	0	0	0	0	0	0	0	0	0
1CMET2-PWY: folate transformations III (E. coli)|g__Anaerostipes.s__Anaerostipes_hadrus	0	8.45087	0	0	0	3.90193	0	5.30809	0	0	0	0	0	1.76275	0	0	0	4.18787	0	10.8836	0	0	0	7.78624	0	2.19165	17.443	0	4.06964	0	0	0	6.47336	0	0	0	0	2.59195	0	0	0	0	0	0	1.8993	0	0	0	19.5767
1CMET2-PWY: folate transformations III (E. coli)|g__Bacteroides.s__Bacteroides_caccae	0	0	0	0	0	0	0	0	0	0	0	0	7.50799	0	0	0	0	0	0	0	0	0	0	0	1.32332	2.52497	3.18841	0	0	0	0	0.992296	0	0	0	0	0	6.61443	13.2662	0	1.86205	25.6835	0	5.03962	6.87166	6.41325	0	0	1.13086
1CMET2-PWY: folate transformations III (E. coli)|g__Bacteroides.s__Bacteroides_clarus	0	0	0	0	0	0	0	0	0	0	0	0	0	0	0	0	0	0	0	2.30281	0	0	0	0	0	0	0	0	0	0	0	0	0	0	0	0	0	0	0	0	1.51178	0	0	0	0	0	0	0	0
1CMET2-PWY: folate transformations III (E. coli)|g__Bacteroides.s__Bacteroides_dorei	107.867	17.151	0	1.37334	0	0	3.91428	0	0	40.7105	147.681	0	0	0	7.30171	0	113.816	0	81.4306	41.2553	49.4039	0	0	0	0	26.0826	10.8852	0	8.83343	0	0	117.504	0	0	91.7596	75.2165	2.28699	0	0	142.212	28.8957	0	154.897	0	0	77.216	13.8068	0	0
1CMET2-PWY: folate transformations III (E. coli)|g__Bacteroides.s__Bacteroides_eggerthii	0	0	0	0	0	0	0	0	0	0	0	51.8217	0	3.67703	0	0	0	0	0	0	0	0	0	16.5727	0	0	0	0	0	0	0	0	0	50.0895	0	0	0	0	0	0	0	0	0	0	73.6196	0	0	0	0
1CMET2-PWY: folate transformations III (E. coli)|g__Bacteroides.s__Bacteroides_faecis	0	0	0	0.714752	0	16.4743	0	0	0	0	0	0	0	0	0	0	0	0	0	0	4.52784	0	125.012	0	0	0	0	0	0	0	0	0	0	0	0	0	0	0	0	0	0	27.2941	0	0	0	0	0	0	0
1CMET2-PWY: folate transformations III (E. coli)|g__Bacteroides.s__Bacteroides_finegoldii	0	0	0	1.2313	0	0	8.56401	0	0	0	0	0	0	0	0	0	0	0	0	0	0.976921	0	0	0	1.54302	0	0	0	0	0	0	0	0	0	0	0	2.77951	0	0	0	0	0	0	0	0	0	0	0	0
1CMET2-PWY: folate transformations III (E. coli)|g__Bacteroides.s__Bacteroides_fragilis	0	0	0	0	0	0	0	0	0	0	0	0	0	0	0	0	0	0	0	0	0	0	0	0	0	0	0	0	0	0	0	0	0	0	0	0	0	0.416908	0	0	0	0	0	0	0	0	0	0	0
1CMET2-PWY: folate transformations III (E. coli)|g__Bacteroides.s__Bacteroides_massiliensis	0	0	31.9325	5.37795	0	0	62.9524	0	0	0	0	0	0	0	0	0	0	0	0	11.6462	27.6331	18.7633	0	0	0	3.74085	0	0	0	0	0	0	0	0	0	0	4.6959	0	0	0	33.86	0	0	0	0	0	0	45.0484	0
1CMET2-PWY: folate transformations III (E. coli)|g__Bacteroides.s__Bacteroides_ovatus	0	0	1.84926	0	0	0	50.1522	0	0	14.1085	0	0.723549	0	0	0	0	0	0	0	1.85439	10.3492	0	0	7.46503	2.49135	0	0	0	3.66063	0	0	0	0	0	0	0	4.17067	4.73137	0	0	3.56612	0	0	0	0	2.79344	0	13.5487	0.724215
1CMET2-PWY: folate transformations III (E. coli)|g__Bacteroides.s__Bacteroides_plebeius	0	0	0	0	0	0	0	0	0	68.287	0	0	136.718	0	0	0	0	0	0	0	0	0	0	0	0	0	0	0	3.74816	0	0	0	0	0	0	0	0	0	0	0	0	0	0	30.0407	0	0	0	0	0
1CMET2-PWY: folate transformations III (E. coli)|g__Bacteroides.s__Bacteroides_salyersiae	0	0	0	0	0	0	0	0	0	0	0	0	0	0	0	0	0	0	0	4.33643	10.4155	0	0	0	0	0	0	0	0	0	2.83852	0	0	0	0	7.2395	0	0	0	0	0	0	0	0	0	0	0	0	0
1CMET2-PWY: folate transformations III (E. coli)|g__Bacteroides.s__Bacteroides_stercoris	0	0	10.2798	2.54503	5.28118	0	0	12.0251	0	0	0	0	33.8275	23.6522	0	0	0	31.0612	0	0	9.81926	7.0024	0	42.9567	8.03379	0	0	0	0	0	35.773	0	15.8106	0	0	0	3.28622	41.1842	0	0	0	0	0	21.3623	0	6.1521	0	5.04291	0
1CMET2-PWY: folate transformations III (E. coli)|g__Bacteroides.s__Bacteroides_thetaiotaomicron	38.3379	0	0	0	0	0	9.31169	3.47814	0	36.588	74.4257	24.9322	0	0	0	0	0	0	13.0325	0	0.449785	0	0	0	2.68901	0	3.95223	0	4.87885	0	3.46999	9.67785	0	32.9617	42.9548	0	0	1.43487	2.98935	0	0	0	0	0	17.4079	26.5416	7.49599	5.54333	0
1CMET2-PWY: folate transformations III (E. coli)|g__Bacteroides.s__Bacteroides_vulgatus	0	0	34.2673	23.9289	31.234	0	58.8274	36.6554	0	0	0	100.129	0	46.0407	0	0	0	37.329	0	0	23.9189	13.9877	0	71.5842	83.0369	0	0	0	0	0	37.0905	0	23.9987	173.453	0	0	16.7516	79.5911	0	0	0	0	0	5.77981	64.7399	0.722446	0	65.7835	11.6219
1CMET2-PWY: folate transformations III (E. coli)|g__Bacteroides.s__Bacteroides_xylanisolvens	0	0	0	0	0	0	0	0	0	0	0	0	11.3932	0	0	0	0	0	0	0	0	0	0	0	0	0	0	0	0	0	0	0	0	0	0	0	0	0	0	0	0	0	0	6.44316	0	0	0	0	0
1CMET2-PWY: folate transformations III (E. coli)|g__Barnesiella.s__Barnesiella_intestinihominis	0	0	0	0	0	0	4.31289	0	0	0	0	0	0	0	2.91995	0	0	0	0	12.1953	0	0	0	0	0	2.17208	0	0	0	0	6.80023	0	0	0	0	0	0	0	0	0	3.90699	3.60044	0	4.56952	0	0	0	0	5.18541
1CMET2-PWY: folate transformations III (E. coli)|g__Blautia.s__Blautia_hydrogenotrophica	0	0	0	0	5.38914	0	0	0	0	0	0	0	0	0	0	0	0	11.3978	4.86271	0	5.12127	0	0	0	0	0	0	0	0	0	0	0	0	0	0	0	0	0	5.99934	0	0	0	0	2.69948	2.22122	0	0	0	0
1CMET2-PWY: folate transformations III (E. coli)|g__Blautia.s__Blautia_obeum	0	0.39956	0	2.81654	0.324907	1.6972	0	0	0	0	0	0	0	5.59224	2.17019	0	0	12.5575	0	0	0	0	0	0	0	4.65738	7.30932	0	4.1093	0	0	0.771342	0	0	0	0	2.32024	4.82484	0	0	2.5439	0	0	0	0	1.26802	6.65544	0	5.73739
1CMET2-PWY: folate transformations III (E. coli)|g__Blautia.s__Blautia_wexlerae	0	0	0	2.63898	0	7.27276	0	0	0	0	0	0	0	4.3902	0	0	0	51.9014	0	0	0	0	3.5527	0	0	2.13208	4.43358	0	0	0	0	6.32904	0	0	0	0	0	3.36268	0	0	0	0	0	0	0	0	1.78273	0	6.21165
1CMET2-PWY: folate transformations III (E. coli)|g__Blautia.s__Ruminococcus_torques	0	19.9417	0	4.89715	10.443	0	0	0	0	0	0	0	0.763179	3.73524	1.47264	0	0	9.77381	6.28425	13.6688	0	0	0	10.728	0	25.63	39.9889	0	31.6865	0	0.711913	17.5434	22.7163	0	0	0	7.95555	25.0745	0	7.78326	20.9854	0	14.8544	1.51629	10.7653	7.15659	0	10.1831	1.41682
1CMET2-PWY: folate transformations III (E. coli)|g__Butyricimonas.s__Butyricimonas_synergistica	0	0	0	0	0	0	0	0	0	0	0	0	0	0	0	0	0	0	0	0	3.55224	0	0	0	0	0	0	0	0	0	0	0	0	0	0	0	0	0	0	0	0	0	0	0	0	0	0	0	0
1CMET2-PWY: folate transformations III (E. coli)|g__Citrobacter.s__Citrobacter_freundii	0	0	0	0	0	11.6866	0	0	0	0	0	0	0	0	0	0	0	0	0	0	0	0	0	2.33769	0	0	0	0	0	0	0	0	0	0	0	0	0	0	0	0	0	0	0	0	0	0	0	0	0
1CMET2-PWY: folate transformations III (E. coli)|g__Clostridioides.s__Clostridioides_difficile	0	0	0	0	0	0	0	0	0	0	4.24528	0	0	0	0	0	0	0	0	0	0	0	0	0	0	0	0	0	0	0	0	0	0	0	0	0	0	0	0	0	0	0	0	0	0	0	0	0	0
1CMET2-PWY: folate transformations III (E. coli)|g__Coprobacter.s__Coprobacter_fastidiosus	0	0	0	0	0	0	0	0	0	0	0	0	0	0	0	0	0	0	0	3.52896	0	0	0	0	0	0	0	0	0	0	0	0	0	0	0	0	0	0	0	0	0	0	0	0	0	0	0	0	0
1CMET2-PWY: folate transformations III (E. coli)|g__Coprobacter.s__Coprobacter_secundus	0	0	0	0	0	0	0	0	0	0	0	0	0	0	0	0	0	0	0	0	0	0	0	0	7.39841	0	0	0	0	0	0	0	0	0	0	0	0	0	0	0	0	0	0	0	0	0	0	0	0
1CMET2-PWY: folate transformations III (E. coli)|g__Coprococcus.s__Coprococcus_comes	0	0	0	3.83642	0	0	0	0	0	0	0	0	0	0	0	0	0	0	0	2.38979	0	0	0	4.58183	0	0	16.4733	0	5.46187	0	0	6.08944	6.05791	0	0	0	0	0	0	0	8.64187	0	0	3.28792	0	0	0	0	8.80982
1CMET2-PWY: folate transformations III (E. coli)|g__Dorea.s__Dorea_longicatena	0	1.96016	0	0	0	0	0	0	0	0	0	0	0	0	0	0	0	0	15.9446	0	0	0	0	0	0	0	0	0	0	0	0	0	0	0	0	0	6.22935	9.06977	0	0	0	0	0	0	12.8899	0	0	0	1.76053
1CMET2-PWY: folate transformations III (E. coli)|g__Eisenbergiella.s__Eisenbergiella_tayi	0	0	2.00583	0	0	0	0	0	0	0	0	0	0	0	0	0	0	0	0	0	0	0	0	0	0	0	0	0	0	0	0	0	0	0	0	0	0	0	0	0	0	0	0	0	0	0	0	36.3392	0
1CMET2-PWY: folate transformations III (E. coli)|g__Escherichia.s__Escherichia_coli	0	0	0	0	0	0	0	0	0	0	0	0	0	14.3092	0	0	0	0	0	0	0	0	0	0	0	0	0	0	0	0	0	0	0	0	0	0	0	0	0	0	0	0	3.72673	0	0	0	0	1.71566	0
1CMET2-PWY: folate transformations III (E. coli)|g__Eubacterium.s__Eubacterium_hallii	0	0	0	0	0	0	0	0	0	0	0	0	0	0	0	0	0	0	0	0	0	0	0	1.94529	0	0	0	0	0	0	0	0	0	0	0	0	0	1.61658	0	0	0	3.6368	0	0	0	0	0	0	0
1CMET2-PWY: folate transformations III (E. coli)|g__Firmicutes_unclassified.s__Firmicutes_bacterium_CAG_56	0	0	0	0	0	0	0	0	0	0	0	0	0	0	0	0	0	0	0	0	0	0	0	0	0	0	0	0	0	0	0	0	0	0	0	0	0	0	0	0	0	0	0	0	0	0	0	0	7.52999
1CMET2-PWY: folate transformations III (E. coli)|g__Flavonifractor.s__Flavonifractor_plautii	0	2.08939	0	0	0	0	0	0	17.3363	0	0	0	0	0	0	0	0	0	0	0	0	0	0	0	16.8545	3.5148	0	38.4866	0	0	0	0	0	0	0	0	0	2.74234	0	0	0	0	0	0	0	0	0	0	0
1CMET2-PWY: folate transformations III (E. coli)|g__Hungatella.s__Hungatella_effluvii	0	0	5.99705	0	0	0	0	0	3.33333	0	0	0	0	0.710217	0	0	0	0	0.760508	0	0	0	0	0	0	0	0	0.546229	0	0	0	0	0	0	0	0	0	0	0	0	0	0	0	0	0	0	0	1.15618	0
1CMET2-PWY: folate transformations III (E. coli)|g__Hungatella.s__Hungatella_hathewayi	0.898625	0	4.29691	0	0	0	0	0	3.39475	0	0.967183	0	0	6.64178	0	0	1.50536	0	0	0	2.44465	0	3.03352	0	0	0	0	0.952314	0	0	0	0	0	0	0	0	0	0	0	0	0	3.61819	0	0	0	0	0	2.32123	0
1CMET2-PWY: folate transformations III (E. coli)|g__Intestinimonas.s__Intestinimonas_butyriciproducens	0	0	0	0	0	0	0	0	0	0	0	0	0	0	0	0	0	0	0	0	4.69081	0	0	0	0	0	0	0	0	0	0	0	0	0	2.78097	0	0	0	0	0	0	0	0	0	0	0	0	0	0
1CMET2-PWY: folate transformations III (E. coli)|g__Klebsiella.s__Klebsiella_grimontii	0	0	0	0	0	0	0	0	0	0	0	0	0	0	0	3.05363	0	0	0	0	0	0	0	0	0	0	0	0	0	0	0	0	0	0	0	0	0	0	0	0	0	0	0	0	0	0	0	0	0
1CMET2-PWY: folate transformations III (E. coli)|g__Lachnoclostridium.s__Clostridium_citroniae	19.4571	0	0	0	0	0	0	0	0	0	9.12894	0	0	0	0	0	0	0	0	0	0	0	0	0	0	0	0	0	0	0	0	0	0	0	0	0	0	0	0	0	0	0	0	0	0	0	0	0	0
1CMET2-PWY: folate transformations III (E. coli)|g__Odoribacter.s__Odoribacter_splanchnicus	0	0	0	0	0	0	0	0	0	0	0	2.51307	0	0	0	0	0	0	0	0	0	0	0	0	5.68422	3.44787	0	0	1.20726	0	0	0	0	0	0	0	0	0	0	0	0	0	0	0	0	0	0	0	0
1CMET2-PWY: folate transformations III (E. coli)|g__Parabacteroides.s__Parabacteroides_distasonis	0	9.29765	0	0	0	0	0	0	0	0	0	0	7.74058	0	3.69649	0	0	0	0	0	13.1189	0	0	10.422	15.9183	0	2.36212	0	0	0	4.24247	0	0	0	0	8.05161	4.10229	0	0	0	1.57893	37.3452	0	30.077	3.90404	6.41074	0	0	0
1CMET2-PWY: folate transformations III (E. coli)|g__Parabacteroides.s__Parabacteroides_goldsteinii	0	0	0	0	0	0	0	0	0	0	0	0	0	2.96408	0	0	0	0	0	0	0	0	0	0.779134	0	0	0	0	0	0	0	0	0	0	0	0	0	0	0	0	0	0	0	0	0	0	0	0	0
1CMET2-PWY: folate transformations III (E. coli)|g__Parabacteroides.s__Parabacteroides_johnsonii	0	0	0	0	0	0	0	0	0	0	0	0	0	0	0	0	0	0	0	0	2.60464	0	0	0	0	0	0	0	0	0	0	0	0	0	0	0	0	0	0	0	0	0	0	0	0	0	0	0	0
1CMET2-PWY: folate transformations III (E. coli)|g__Parabacteroides.s__Parabacteroides_merdae	20.3178	3.31233	9.35529	0	13.287	0	0	0	0	30.5651	5.97539	0	9.22213	17.7656	0	0	0	6.33043	6.61426	0	0	4.93449	0	20.361	0	0	1.08388	0	5.42703	0	4.38778	0	4.52224	0	10.3541	15.6786	0	0	0	0	1.37593	0	0	20.4017	0	3.75477	1.21351	7.88403	1.87914
1CMET2-PWY: folate transformations III (E. coli)|g__Paraprevotella.s__Paraprevotella_clara	0	0	0	6.23497	0	0	0	0	0	0	0	0	0	0	0	0	0	0	0	0	8.27797	0	0	0	0	0	0	0	0	0	0	0	0	0	0	0	10.2999	2.02896	0	0	0	0	0	0	0	0	0	0	1.27464
1CMET2-PWY: folate transformations III (E. coli)|g__Pseudoflavonifractor.s__Pseudoflavonifractor_capillosus	0	0	0	0	0	0	0	0	0	0	0	0	0	0	0	0	33.8091	0	0	0	0	0	0	0	0	0	0	0	0	0	0	0	0	0	0	0	0	1.64158	0	2.99769	0	0	0	0	0	0	0	0	0
1CMET2-PWY: folate transformations III (E. coli)|g__Roseburia.s__Roseburia_faecis	0	0	0	0	8.13068	57.9035	0	0	0	0	0	25.3885	17.9448	3.03878	5.17958	0	0	0	0	0	0	0	0	0	0	0	0.714919	0	9.08735	0	0	0	0	0	0	0	0	0	0	0	4.3754	0	0	0	0	0	0	0	0
1CMET2-PWY: folate transformations III (E. coli)|g__Roseburia.s__Roseburia_hominis	0	0	0	2.618	0	0	0	0	0	0	0	0	0	0	0	0	0	0	0	0	0	0	0	0	0	0	0	0	0	0	0	0	0	0	0	0	0	0	0	0	0	0	0	0	0	0	0	0	0
1CMET2-PWY: folate transformations III (E. coli)|g__Ruminococcaceae_unclassified.s__Eubacterium_siraeum	0	0	0	0	0	0	0	0	0	0	0	0	3.86236	0	28.911	0	0	0	39.7906	2.61973	0	0	0	0	0	0	0	0	1.55861	0	0	3.80132	0	0	41.6635	0	3.36957	9.14668	0	0	0	0	0	0	0	0	0	0	0
1CMET2-PWY: folate transformations III (E. coli)|g__Saccharomyces.s__Saccharomyces_cerevisiae	0	0	0	0	0	0	0	0	0	0	0	0	0	0	0	0	0	0	0	0	0	0	3.12862	0	0	0	0	0	0	0	0	0	0	0	0	0	0	0	0	0	0	0	0	0	0	0	0	0	0
1CMET2-PWY: folate transformations III (E. coli)|unclassified	78.504	76.3755	25.8007	62.0247	88.2721	109.732	0	83.0096	194.833	10.6818	14.6483	41.8443	35.9471	34.4105	22.7475	24.7124	138.667	79.9212	40.3462	40.1806	23.4984	46.4458	7.6207	54.3173	37.618	63.7718	75.4758	150.251	33.4074	3.18507	81.1487	43.2913	46.8716	7.27533	88.2422	32.9433	69.8106	50.0832	110.647	7.93286	38.4283	33.444	55.9058	58.0028	53.2768	50.5763	69.6934	10.8913	81.2613
3-HYDROXYPHENYLACETATE-DEGRADATION-PWY: 4-hydroxyphenylacetate degradation|g__Escherichia.s__Escherichia_coli	0	0	0	0	0	0	0	0	0	0	0	0	0	5.30321	0	0	0	0	0	0	0	0	0	0	0	0	0	0	0	0	0	0	0	0	0	0	0	0	0	0	0	0	1.42146	0	0	0	0	0	0
3-HYDROXYPHENYLACETATE-DEGRADATION-PWY: 4-hydroxyphenylacetate degradation|unclassified	0	0	0	0	0	0	0	0	0	0	0	0	0	0	0	0	0	0	0	0	0	0	0	0	0	0	0	0	0	0	0	0	0	0	0	0	0	0	0	0	0	0	0.545367	0	0	0	0	0	0
AEROBACTINSYN-PWY: aerobactin biosynthesis|g__Escherichia.s__Escherichia_coli	0	0	0	0	0	0	0	0	0	0	0	0	0	14.5594	0	0	0	0	0	0	0	0	0	0	0	0	0	0	0	0	0	0.739358	0	0	0	0	0	0	0	0	0	0	3.28668	0	0	0	0	0	0
ALLANTOINDEG-PWY: superpathway of allantoin degradation in yeast|g__Saccharomyces.s__Saccharomyces_cerevisiae	0	0	0	0	0	0	0	0	0	0	0	0	0	0	0	0	0	0	0	0	0	0	1.67687	0	0	0	0	0	0	0	0	0	0	0	0	0	0	0	0	0	0	0	0	0	0	0	0	0	0
ALLANTOINDEG-PWY: superpathway of allantoin degradation in yeast|unclassified	0	0	0	0	0	0	0	0	0	0	0	0	0	0	0	0	0	0	0	0	0	5.03725	0	0	0	0	0	0	0	0	0	0	2.72973	0	0	0	0	0	0	0	0	0	0	0	0	2.38302	0	0	0
ANAEROFRUCAT-PWY: homolactic fermentation|g__Citrobacter.s__Citrobacter_freundii	0	0	0	0	0	11.7539	0	0	0	0	0	0	0	0	0	0	0	0	0	0	0	0	0	2.27034	0	0	0	0	0	0	0	0	0	0	0	0	0	0	0	0	0	0	0	0	0	0	0	0	0
ANAEROFRUCAT-PWY: homolactic fermentation|g__Clostridioides.s__Clostridioides_difficile	0	0	0	0	0	0	0	0	0	0	5.55643	0	0	0	0	0	0	0	0	0	0	0	0	0	0	0	0	0	0	0	0	0	0	0	0	0	0	0	0	0	0	0	0	0	0	0	0	0	0
ANAEROFRUCAT-PWY: homolactic fermentation|g__Escherichia.s__Escherichia_coli	0	0	0	0	0	0	0	0	0	0	0	0	0	14.5486	0	0	0	0	0	0	0	0	0	0	0	0	0	0	0	0	0	0	0	0	0	0	0	0	0	0	0	0	9.35876	0	0	0	0	0	0
ANAEROFRUCAT-PWY: homolactic fermentation|g__Klebsiella.s__Klebsiella_grimontii	0	0	0	0	0	0	0	0	0	0	0	0	0	0	0	3.63308	0	0	0	0	0	0	0	0	0	0	0	0	0	0	0	0	0	0	0	0	0	0	0	0	0	0	0	0	0	0	0	0	0
ANAEROFRUCAT-PWY: homolactic fermentation|g__Lactobacillus.s__Lactobacillus_delbrueckii	0	0	0	0	0	0	0	0	0	0	0	0	0	0	0	0	0	0	0	0	0	0	1.69893	0	0	0	0	0	22.0532	0	0	7.847	0	0	0	0	0	0	0	0	0	0	0	0	0	0	0	0	0
ANAEROFRUCAT-PWY: homolactic fermentation|g__Lactobacillus.s__Lactobacillus_rhamnosus	0	0	0	0	0	0	0	0	0	0	0	0	0	0	0	0	0	0	0	0	0	0	0	0	4.26537	0	0	0	0	3.75482	0	0	0	0	0	0	0	0	0	0	0	0	0	0	0	0	0	0	0
ANAEROFRUCAT-PWY: homolactic fermentation|g__Staphylococcus.s__Staphylococcus_epidermidis	0	0	0	0	0	0	0	0	0	0	0	0	0	0	0	0	0	0	0	0	0	0	1.17671	0	0	0	0	0	0	0	0	0	0	0	0	0	0	0	0	0	0	0	0	0	0	0	0	0	0
ANAEROFRUCAT-PWY: homolactic fermentation|g__Streptococcus.s__Streptococcus_salivarius	0	0	0	0	0	0	0	0	0	0	0	0	0	0	0	0	0	0	0	0	0	0	0	0	0	0	0	0	0	5.06532	0	0	0	0	0	0	0	0	0	0	0	0	0	0	0	0	0	0	0
ANAEROFRUCAT-PWY: homolactic fermentation|g__Streptococcus.s__Streptococcus_sanguinis	0	0	0	0	0	0	0	0	0	0	0	0	0	0	0	0	0	0	0	0	0	2.18616	0	0	0	0	0	0	0	1.55093	0	0	0	0	0	0	0	0	0	0	0	0	0	0	0	0	0	0	0
ANAEROFRUCAT-PWY: homolactic fermentation|unclassified	0	64.484	0	52.654	86.7668	32.651	4.01584	75.1876	76.1053	0	11.2135	2.50126	21.2442	34.1354	24.9364	0	0	57.5646	14.1798	30.8903	18.8731	49.8995	4.46497	22.0105	49.9841	42.9466	58.255	109.943	37.0871	5.06945	77.651	16.9198	38.1749	3.80604	22.5411	30.5745	76.8382	31.265	118.369	0	49.2182	39.0727	39.3505	35.5477	12.5929	29.8585	97.2292	14.161	66.3759
ANAGLYCOLYSIS-PWY: glycolysis III (from glucose)|g__Actinomyces.s__Actinomyces_sp_HMSC035G02	1.73096	0	0	0	6.47698	0	0	0	0	0	0	0	0	0	0	0	0	0	0	0	0	0	0	0	0	0	1.92524	0	0	0	0	0	0	0	0	0	0	0	0	0	0	0	0	0	0	0	0	0	0
ANAGLYCOLYSIS-PWY: glycolysis III (from glucose)|g__Actinomyces.s__Actinomyces_sp_HPA0247	0	0	0	0	0	0	0	0	3.37693	0	0	0	0	0	0	0	0	0	0	0	0	0	0	0	0	0	0	1.52617	0	0	0	0	0	0	0	0	0	0	3.21106	0	0	0	0	0	0	0	0	0	0
ANAGLYCOLYSIS-PWY: glycolysis III (from glucose)|g__Actinomyces.s__Actinomyces_sp_ICM47	0	0	0	0	0	0	0	0	0	0	0	0	0	0	0	2.66941	0	0	0	0	0	0	0	0	0	0	0	0	0	0	0	0	0	0	0	0	2.82622	0	0	0	0	0	5.18205	0	0	0	0	0	0
ANAGLYCOLYSIS-PWY: glycolysis III (from glucose)|g__Actinomyces.s__Actinomyces_viscosus	0	0	0	0	0	0	0	0	0	0	0	0	0	0	0	0	0	0	0	0	0	0	0	0	0	0	0.639344	0	0	0	0	0	0	0	0	0	0	0	0	0	0	0	0	0	0	0	0	0	0
ANAGLYCOLYSIS-PWY: glycolysis III (from glucose)|g__Anaerostipes.s__Anaerostipes_hadrus	0	14.5494	0	5.4139	2.97894	8.13868	0	10.1486	0	0	0	0	0	3.69854	0	0	0	6.75912	0	19.3188	0	0	0	14.188	0	0	26.1911	0	5.53549	0	0	2.11911	11.1487	0	0	0	0	3.87295	0	0	8.96859	0	0	0	4.84163	0	0	0	31.8776
ANAGLYCOLYSIS-PWY: glycolysis III (from glucose)|g__Anaerotruncus.s__Anaerotruncus_colihominis	2.2972	0	0	0	0	0	0	0	3.71861	0	1.3588	0	0	0	0	0	0	0	0	0	0	0	0	0	0	46.2545	1.77025	0	0	0	0	0	0	0	0	0	0	0	0	0	0	0	0	0	0	0	0	0	0
ANAGLYCOLYSIS-PWY: glycolysis III (from glucose)|g__Bacteroides.s__Bacteroides_fragilis	0	0	0	0	0	0	0	0	0	0	0	0	0	0	0	0	0	0	0	0	0	0	0	0	0	0	0	0	0	0	0	0	0	0	0	0	0	0.59533	0	0	0	0	0	0	0	0	0	0	0
ANAGLYCOLYSIS-PWY: glycolysis III (from glucose)|g__Bacteroides.s__Bacteroides_nordii	0	0	0	0	0	0	0	0	0	0	0	0	0	0	0	0	0	0	0	0	0	0	0	0	0	4.64679	0	0	0	0	0	0	0	0	0	0	0	0	0	0	0	0	0	0	0	0	6.63653	0	2.6846
ANAGLYCOLYSIS-PWY: glycolysis III (from glucose)|g__Bacteroides.s__Bacteroides_salyersiae	0	0	0	3.04041	0	0	0	0	0	0	0	0	0	0	0	0	0	0	0	5.49661	12.0203	0	0	0	0	0	0	0	0	0	2.71716	0	0	0	0	6.99754	0	0	0	0	0	0	0	0	0	0	0	0	0
ANAGLYCOLYSIS-PWY: glycolysis III (from glucose)|g__Blautia.s__Blautia_coccoides	0	0	0	0	0	0	0	0	0	0	0	0	0	0	0	0	0	0	0	0	0	0	0	0	0	0	0	0	0	0	0	0	0	0	2.92583	0	0	0	0	0	0	0	0	0	0	0	0	0	0
ANAGLYCOLYSIS-PWY: glycolysis III (from glucose)|g__Blautia.s__Blautia_hydrogenotrophica	0	0	0	0	9.91	0	0	0	0	0	0	0	0	0	0	0	0	13.45	8.37313	0	6.5597	0	0	0	0	0	0	0	0	0	0	3.00153	0	0	0	0	0	0	9.89949	0	0	0	0	3.14463	0	1.149	0	0	0
ANAGLYCOLYSIS-PWY: glycolysis III (from glucose)|g__Blautia.s__Blautia_obeum	0	1.28721	0	7.19272	6.4017	0	0	0	0	0	0	0	13.1516	1.71195	2.56647	0	0	17.7106	1.73452	1.74773	0.683773	0	0	2.84	0	5.45014	8.26126	0	5.99908	0	9.64684	5.70037	5.42762	0	0	0	3.6468	10.1271	0	0	6.94506	0.325326	0	5.36804	3.81979	10.6259	4.43896	0	7.84244
ANAGLYCOLYSIS-PWY: glycolysis III (from glucose)|g__Blautia.s__Blautia_producta	0	3.83436	6.09815	0	0	0	2.23051	0	29.2235	0	0	0	2.81225	0	0	0	26.2075	3.70597	0	0	0	2.74189	7.48251	0	0	0	0	69.8972	0	0	0	0	0	0	0	2.76793	0	0	16.0079	4.51728	0	1.77996	3.1519	3.15789	0	0	0	0	0
ANAGLYCOLYSIS-PWY: glycolysis III (from glucose)|g__Blautia.s__Blautia_sp	0	0	0	3.77332	0	0	0	0	0	0	0	0	0	0	0	0	0	0	0	0	0	0	0	0	0	0	0	0	0.273991	0	0	1.36693	0.397067	0	0	0	2.26599	0	0	0	7.52699	0	0	0	3.41879	5.983	0	0	0
ANAGLYCOLYSIS-PWY: glycolysis III (from glucose)|g__Blautia.s__Blautia_wexlerae	0	0.710414	0	4.02671	12.1289	32.7678	0	9.24579	0	0	0	25.8923	2.63857	7.69327	5.42777	0	0	65.3709	0	6.49815	4.37703	0	2.96884	2.89327	0	6.90318	15.5653	0	1.8492	0	25.5869	9.33964	3.25024	6.17699	0	0	8.66491	5.93232	0	0	7.88481	0.879121	8.57104	0.884734	1.93474	10.3627	6.35608	2.54835	18.3836
ANAGLYCOLYSIS-PWY: glycolysis III (from glucose)|g__Blautia.s__Ruminococcus_torques	0	34.4593	0	4.7525	17.0819	0	0	0	0	0	0	0	0	6.15195	3.16509	0	0	13.0087	7.54974	21.7738	0	0	0	15.1453	0	35.0284	53.0103	0	40.2482	0	6.87172	28.6102	29.2708	0	0	0	12.7072	37.0135	2.03061	14.9439	31.1445	0	39.9873	12.4271	15.6392	13.4304	6.6777	21.7986	8.74659
ANAGLYCOLYSIS-PWY: glycolysis III (from glucose)|g__Citrobacter.s__Citrobacter_freundii	0	0	0	0	0	14.8108	0	0	0	0	0	0	0	0.301464	0	0	0	0	0	0	0	1.1552	0	3.48475	0	0	0	0	0	0	0	0	0	0	0	0	0	0	0	0	0	0	0	0	0	0	0	0	0
ANAGLYCOLYSIS-PWY: glycolysis III (from glucose)|g__Clostridiales_unclassified.s__Clostridiales_bacterium_1_7_47FAA	2.54482	0	0	0	0	0	0	1.9775	0	0	2.40245	0	0	0	0	0	0	0	0	0	0	0	0	0	0	0	0	0	0	0	0	0	0	0	0	9.72755	0	2.16606	0	0	0	0	0	0	0	0	0	0	0
ANAGLYCOLYSIS-PWY: glycolysis III (from glucose)|g__Clostridiales_unclassified.s__Clostridiales_bacterium_CHKCI006	0	0	0	0	0	0	0	0	0	0	0	0	0	0	0	0	0	0	1.76044	0	0	0	0	0	0	0	0	0	0	0	0	0	0	0	0	0	0	0	0	0	0	0	0	0	0	0	0	0	0
ANAGLYCOLYSIS-PWY: glycolysis III (from glucose)|g__Clostridioides.s__Clostridioides_difficile	4.26513	0	0	0	0	0	0	0	0	0	5.69965	0	0	0	0	0	0	0	0	0	0	0	0	0	0	0	1.23739	0	0	0	0	0	0	0	0	0	0	0	0	0	0	0	0	0	0	0	0	0	0
ANAGLYCOLYSIS-PWY: glycolysis III (from glucose)|g__Collinsella.s__Collinsella_aerofaciens	0	0	68.4404	24.7891	109.742	0	0	0	0	0	0	0	24.3716	0	5.15437	0	0	28.0982	0	5.83022	0	36.1464	0	0	0	0	8.8219	0	0	0	17.7885	7.90237	19.8158	0	0	0	5.76714	12.9939	0	0	47.9127	3.32983	5.31373	13.6749	18.5631	18.2972	0	14.8632	0
ANAGLYCOLYSIS-PWY: glycolysis III (from glucose)|g__Coprococcus.s__Coprococcus_catus	0	0	0	0	0	0	0	0	0	0	0	0	0	0	0	0	0	0	0	0	0	0	0	0	0	0	2.1937	0	3.03317	0	0	0	0	0	0	0	0	0	0	0	2.94074	0	0	0	0	0	0	0	0
ANAGLYCOLYSIS-PWY: glycolysis III (from glucose)|g__Coprococcus.s__Coprococcus_comes	0	0	0	4.50481	0	0	0	0	0	0	0	0	0	0	0	0	0	0	0	2.56397	0	0	0	4.03206	0	0	16.8581	0	5.70583	0	0	7.25461	6.54913	0	0	0	0	0	0	0	10.1684	0	0	4.41967	0	0	3.75736	0	8.77326
ANAGLYCOLYSIS-PWY: glycolysis III (from glucose)|g__Corynebacterium.s__Corynebacterium_amycolatum	0	0	0	12.449	0	0	0	0	0	0	0	0	0	0	0	0	0	0	0	0	0	0	0	0	0	0	0	0	0	0	0	0	0	0	0	0	0	0	0	0	0	0	0	0	0	0	0	0	0
ANAGLYCOLYSIS-PWY: glycolysis III (from glucose)|g__Corynebacterium.s__Corynebacterium_jeikeium	0	0	0	12.2495	0	0	0	0	0	0	0	0	0	0	0	0	0	0	0	0	0	0	0	0	0	0	0	0	0	0	0	0	0	0	0	0	0	0	0	0	0	0	0	0	0	0	0	0	0
ANAGLYCOLYSIS-PWY: glycolysis III (from glucose)|g__Dorea.s__Dorea_longicatena	0	0	0	6.99748	0	0	0	0	0	0	0	0	0	0	0	0	0	0	0	6.7895	0	0	0	0	0	0	3.31873	0	4.1151	0	0	5.13431	7.24081	0	0	0	5.60889	7.02395	0	0	6.82051	0	0	2.97688	14.351	0	0	0	0
ANAGLYCOLYSIS-PWY: glycolysis III (from glucose)|g__Eisenbergiella.s__Eisenbergiella_tayi	0	0	3.73935	0	0	0	0	0	0	0	0	0	0	0	0	0	0	0	0	0	0	0	0	0	0	0	0	0	0	0	1.66642	0	0	0	0	0	0	0	0	0	0	0	0	0	0	0	0	41.7647	0
ANAGLYCOLYSIS-PWY: glycolysis III (from glucose)|g__Enterococcus.s__Enterococcus_faecium	0	0	0	0	0	0	0	0	0	0	0	0	0	0	0	0	0	0	0	0	0	0	0	0	0	0	0	0	0	40.0807	0	0	0	0	0	0	0	0	0	0	0	1.44575	0	0	0	0	0	0	0
ANAGLYCOLYSIS-PWY: glycolysis III (from glucose)|g__Escherichia.s__Escherichia_coli	0	0	0	0	0	0	0	0	0	0	0	0	0	23.7627	0	0	0	0	0	0	0	0	0	0	0	0	0	0	0	0	0	0	0	0	0	0	0	0	0	0	0	0	14.5726	0	0	0	0	4.024	0
ANAGLYCOLYSIS-PWY: glycolysis III (from glucose)|g__Eubacterium.s__Eubacterium_callanderi	0	0	0	0	0	0	0	0	0	0	0	0	2.56227	0	0	0	0	0	0	0	0	0	0	0	0	0	0	0	0	0	1.38584	0	0	0	0	0	0	0	0	0	0	0	0	0	0	0	0	0	0
ANAGLYCOLYSIS-PWY: glycolysis III (from glucose)|g__Eubacterium.s__Eubacterium_eligens	0	0	0	0	5.36983	0	0	22.7528	0	0	0	0	0	0	2.47198	0	0	0	0	0	0	0	0	0	0	5.34745	0	0	0	0	0	0	0	0	0	0	0	0	0	0	0	0	0	0	0	0	0	0	0
ANAGLYCOLYSIS-PWY: glycolysis III (from glucose)|g__Faecalibacterium.s__Faecalibacterium_prausnitzii	0	0	0	0	0	0	0	0	0	0	0	67.2104	0	0	0	0	0	0	0	0	10.0003	0	0	0	0	0	0	0	0	0	0	13.0314	0	0	0	0	0	21.0671	0	0	33.7892	0	0	0	0	19.7129	0	0	11.6743
ANAGLYCOLYSIS-PWY: glycolysis III (from glucose)|g__Flavonifractor.s__Flavonifractor_plautii	7.21745	3.35116	2.96263	0	10.9004	16.7116	3.96086	0	115.063	5.91344	19.3995	3.06824	12.2013	3.73408	0	0	9.57413	7.40089	11.2937	0	0	0	0	4.21358	19.3926	6.27896	2.29155	51.3317	0	0	6.99033	0	0	4.24173	4.09318	0	0	4.81138	2.36795	5.88169	0	0	4.22813	8.60856	5.59506	0	0	0	0
ANAGLYCOLYSIS-PWY: glycolysis III (from glucose)|g__Fusicatenibacter.s__Fusicatenibacter_saccharivorans	0	23.7056	0	2.07509	11.8826	16.0074	0	0	0	0	0	7.46539	32.5735	4.68273	2.87342	0	0	2.56241	41.0481	0	0	0	0	0	0	4.92723	0	0	7.71964	0	0	3.52168	0	3.50226	0	0	6.78154	0.822735	0	8.11298	12.663	0	0	0	6.34291	0	8.33446	0	15.1058
ANAGLYCOLYSIS-PWY: glycolysis III (from glucose)|g__Hungatella.s__Hungatella_effluvii	0	0	0	0	0	0	0	0	0	0	0	0	0	0	0	0	0	0	0.448902	0	0.591285	0	0	0	0	0	0	0	0	0	0	0	0	0	0	0	0	0	0	0	0	0	0	0	0	0	0	0.877841	0
ANAGLYCOLYSIS-PWY: glycolysis III (from glucose)|g__Hungatella.s__Hungatella_hathewayi	7.14214	0	9.78005	0	0	0	0	1.90951	16.0476	0	4.06227	0	1.67751	7.3965	0	0	41.1483	0	1.75976	0	4.9323	9.07519	11.2988	1.16508	0	2.01836	0.977457	33.4228	0	0	1.65103	0	0	0	7.73234	4.5544	0	2.53953	0	0	0	3.32428	0	0	0	0	0	9.21302	0
ANAGLYCOLYSIS-PWY: glycolysis III (from glucose)|g__Klebsiella.s__Klebsiella_grimontii	0	0	0	0	0	0	0	0	0	0	0	0	0	0	0	3.73182	0	0	0	0	0	0	0	0	0	0	0	0	0	0	0	0	0	0	0	0	0	0	0	0	0	0	0	0	0	0	0	0	0
ANAGLYCOLYSIS-PWY: glycolysis III (from glucose)|g__Lachnoclostridium.s__Clostridium_aldenense	0	0	73.6077	0	0	0	0	2.54133	0	0	0	0	0	0	0	0	6.20163	2.6524	0	0	1.70309	2.81858	0	0	0	0	0	0	0	0	1.69346	0	0	0	14.5701	0.648509	0	0	1.43783	0	0	0	0	0	0	0	0	1.83079	0
ANAGLYCOLYSIS-PWY: glycolysis III (from glucose)|g__Lachnoclostridium.s__Clostridium_citroniae	22.8728	0	0	0	0	0	0	0	0	0	9.75774	0	0	0	0	0	0	0	0	0	0	0	0	0	0	0	0.49987	0	0	0	0	0	0	0	0	0	0	0	0	0	0	0	0.416041	0	0	0	0	0	0
ANAGLYCOLYSIS-PWY: glycolysis III (from glucose)|g__Lachnoclostridium.s__Clostridium_clostridioforme	58.6417	2.23279	0	0	0	32.304	0	0	0	0	85.4728	4.76342	0	0	0	517.31	37.4683	0	0	0	0	0.335325	133.097	0	0	0.675254	9.55327	0	0	0	1.12797	0	0	146.514	0.599825	0	0	0	0	0	0	46.9789	10.3043	0	0	0	0	0.740021	0
ANAGLYCOLYSIS-PWY: glycolysis III (from glucose)|g__Lachnoclostridium.s__Clostridium_saccharolyticum	0	0	0	0	0	0	0	0	0	0	0	0	0	0	0	0	32.0254	0	0	0	0	0	0	0	0	0	0	0	0	0	0	0	0	0	0	0	0	0	3.5291	4.6307	0	0	0	0	0	0	0	0	0
ANAGLYCOLYSIS-PWY: glycolysis III (from glucose)|g__Lachnospiraceae_unclassified.s__Eubacterium_rectale	0	23.6098	0	0	0	0	0	0	0	0	0	0	0	6.50196	0.902345	0	0	2.87224	0	8.61541	0	0	0	0	0	12.761	11.5876	0	21.2253	0	0	18.4227	14.1181	0	0	0	2.48799	1.73129	0	27.2438	12.1058	0	4.82557	0	5.73217	1.33517	1.96742	0	0
ANAGLYCOLYSIS-PWY: glycolysis III (from glucose)|g__Lactobacillus.s__Lactobacillus_casei_group	0	0	0	0	0	0	0	0	0	0	0	0	0	0	0	0	0	0	0	0	0	0	0	0	0	0	0	0	0	0	0	0	9.99908	0	0	0	0	0	0	0	0	0	0	0	0	0	0	0	0
ANAGLYCOLYSIS-PWY: glycolysis III (from glucose)|g__Lactobacillus.s__Lactobacillus_delbrueckii	0	0	0	0	0	0	0	0	0	0	0	0	0	0	0	0	0	0	0	0	0	0	1.98858	0	0	0	0	1.6708	26.3103	0	0	11.1418	0	0	0	0	0	0	0	0	0	0	0	0	0	0	0	0	0
ANAGLYCOLYSIS-PWY: glycolysis III (from glucose)|g__Lactobacillus.s__Lactobacillus_plantarum	0	0	0	0	0	9.03549	0	0	0	0	0	0	0	0	0	0	0	0	0	0	0	0	0	0	0	0	0	0	0	0	0	0	2.24011	0	0	0	0	0	0	0	0	0	0	0	0	0	0	0	0
ANAGLYCOLYSIS-PWY: glycolysis III (from glucose)|g__Lactobacillus.s__Lactobacillus_rhamnosus	0	0	0	0	0	0	0	0	0	0	0	0	0	0	0	0	0	0	0	0	0	0	0	0	4.43054	0	0	0	0	4.0176	0	0	0	0	0	0	0	0	0	0	0	0	0	0	0	0	0	0	0
ANAGLYCOLYSIS-PWY: glycolysis III (from glucose)|g__Lactococcus.s__Lactococcus_lactis	0	0	0	0	0	0	0	0	0	0	0	0	0	0	0	0	0	0	0	0	0	0	9.07018	0	0	0	0	3.08001	0	0	0	0	0	0	0	0	0	0	0	0	0	0	0	0	0	0	0	0	0
ANAGLYCOLYSIS-PWY: glycolysis III (from glucose)|g__Paeniclostridium.s__Paeniclostridium_sordellii	0	0	0	0	0	0	0	0	0	0	0	0	0	0	0	0	0	0	0	0	0	0	0	0	0	0	0	0	0	7.03692	0	0	0	0	0	0	0	0	0	0	0	0	0	0	0	0	0	0	0
ANAGLYCOLYSIS-PWY: glycolysis III (from glucose)|g__Parabacteroides.s__Parabacteroides_distasonis	0	11.7795	0	0	0	0	0	0	0	0	0	0	11.2601	1.20978	5.13268	0	0	0	0	1.18479	17.9156	0	0	13.4418	23.3604	0	3.1572	0	2.29362	0	5.62033	0	0	0	0	10.26	4.50239	0.951185	0	0	2.44423	47.612	0	42.5926	7.27129	7.8554	1.2123	0	0
ANAGLYCOLYSIS-PWY: glycolysis III (from glucose)|g__Parabacteroides.s__Parabacteroides_goldsteinii	0	0	0	0	0	0	0	0	0	0	0	0	0	4.68956	0	0	0	0	0	0	0	0	0	0	0	0	0	0	0	0	0	0	0	0	0	0	0	0	0	0	0	0	0	0	0	0	0	0	0
ANAGLYCOLYSIS-PWY: glycolysis III (from glucose)|g__Parabacteroides.s__Parabacteroides_johnsonii	0	0	0	0	0	0	0	0	0	0	0	0	0	0	0	0	0	0	0	0	3.35733	0	0	0	0	0	0	0	0	0	0	0	0	0	0	0	0	0	0	0	0	0	0	0	0	0	0	0	0
ANAGLYCOLYSIS-PWY: glycolysis III (from glucose)|g__Prevotella.s__Prevotella_buccalis	0	0	0	0	0	0	0	0	0	0	0	0	0	0	0	0	0	0	0	0	0	0	0	0	0	0	0	0	0	0	0	0	0	0	0	0	0	0	0	0	0	2.19607	0	0	0	0	0	0	0
ANAGLYCOLYSIS-PWY: glycolysis III (from glucose)|g__Prevotella.s__Prevotella_copri	0	0	0	0	30.0825	0	0	0	0	0	0	0	0	0	0	0	0	0	0	14.891	0	0	0	0	0	0	0	0	0	0	0	0	4.97759	0	0	0	0	0	0	0	29.1658	0	0	0	0	0	0	0	0
ANAGLYCOLYSIS-PWY: glycolysis III (from glucose)|g__Prevotella.s__Prevotella_timonensis	0	0	0	0	0	0	0	0	0	0	0	0	0	0	0	0	0	0	0	0	0	0	0	0	0	0	0	0	0	0	0	0	0	0	0	0	0	0	0	0	0	7.70999	0	0	0	0	0	0	0
ANAGLYCOLYSIS-PWY: glycolysis III (from glucose)|g__Roseburia.s__Roseburia_faecis	0	0	0	0.994108	9.25309	86.9117	0	0	0	0	0	35.4288	18.6461	6.23088	8.2759	0	0	0	0	0	0	0	0	0	0	0	0	0	10.286	0	0	0	1.68119	0	0	0	0	0	0	0	5.5755	0	0	0	0	0	0	0	0
ANAGLYCOLYSIS-PWY: glycolysis III (from glucose)|g__Roseburia.s__Roseburia_hominis	0	0	0	4.06853	0	0	0	0	0	0	0	0	0	0	0	0	0	0	0	0	0	0	0	0	0	0	0	0	0	0	0	0	0	0	0	0	0	0	0	0	0	0	0	0	0	0	0	0	0
ANAGLYCOLYSIS-PWY: glycolysis III (from glucose)|g__Roseburia.s__Roseburia_intestinalis	0	0	0	0	1.96799	34.3968	0	26.1467	0	0	0	14.1003	0	0	0	0	0	0	0.6707	0	0	0	0	0	0	0	0	0	0	0	0	0	0	0	0	0	6.66764	0	0	64.6347	0	0	0	0	0	0	0	0	0
ANAGLYCOLYSIS-PWY: glycolysis III (from glucose)|g__Ruminococcus.s__Ruminococcus_bicirculans	0	0	0	0	0	0	0	0	0	0	0	0	0	0	31.5604	0	5.3965	0	0	0	0	0	0	0	0	7.40797	2.30812	0	0	0	0	0	0	0	0	0	1.97668	0	0	53.4174	0	0	0	0	5.02229	0	13.8229	0	27.6321
ANAGLYCOLYSIS-PWY: glycolysis III (from glucose)|g__Ruminococcus.s__Ruminococcus_sp_AF31_8BH	0	0	0	0.754631	0	0	0	0	0	0	0	0	0	0	0	0	0	0	0	0	0	0	0	0	0	0	0.393298	0	0.354609	0	0	5.62246	0	0	0	0	1.69211	0	0	0	2.40994	0	0	0	8.05424	3.87074	0	0	0
ANAGLYCOLYSIS-PWY: glycolysis III (from glucose)|g__Saccharomyces.s__Saccharomyces_cerevisiae	0	0	0	0	0	0	0	0	0	0	0	0	0	0	0	0	0	0	0	0	0	0	3.28659	0	0	0	0	0	0	0	0	0	0	1.71126	0	0	0	0	0	0	0	0	0	0	0	0	0	0	0
ANAGLYCOLYSIS-PWY: glycolysis III (from glucose)|g__Staphylococcus.s__Staphylococcus_epidermidis	0	0	0	0	0	0	0	0	0	0	0	0	0	0	0	0	0	0	0	0	0	0	1.27052	0	0	0	0	0	0	0	0	0	0	0	0	0	0	0	0	0	0	0	0	0	0	0	0	0	0
ANAGLYCOLYSIS-PWY: glycolysis III (from glucose)|g__Streptococcus.s__Streptococcus_anginosus_group	0	0	0	0	0	0	0	0	0	0	0	0	0	0	0	0	0	0	0	0	0	0	0	0	0	0	0	0	0	0	0	0	0.842224	0	0	0	0	0	0	0	0	0	0	0	0	0	0	0	0
ANAGLYCOLYSIS-PWY: glycolysis III (from glucose)|g__Streptococcus.s__Streptococcus_australis	0	0	0	0	0	0	0	0	0	0	0	0	0	0	0	0	0	0	0	0	0	0	0	0	0	0.580675	0	0	0	0	0	0	0	0	0	0	0	0	0	0	0	0	0	0	0	0	0	0.773441	0
ANAGLYCOLYSIS-PWY: glycolysis III (from glucose)|g__Streptococcus.s__Streptococcus_downei	0	0	0	0	0	1.0884	0	0	0	0	0	0	0	0	0	0	0	0	0	0	0	0	0	0	0	0	0	0	0	0	0	0	0	0	0	0	0	0	0	0	0	0	0	0	0	0	0	0	0
ANAGLYCOLYSIS-PWY: glycolysis III (from glucose)|g__Streptococcus.s__Streptococcus_milleri	0	0	0	0	0	0	0	0	0	0	0	0	0	0	0	0	0	0	0	0	0	0	0	0	0	0	0	0	0	0	0	0	0.547422	0	0	0	0	0	0	0	0	0	0	0	0	0	0	0	0
ANAGLYCOLYSIS-PWY: glycolysis III (from glucose)|g__Streptococcus.s__Streptococcus_mitis	0	0	0	0	0	0	0	0	0	0	0	0	0	0	0	0	0	0	0	0	0	0.47116	0	0	0	0	0	0	0	2.80624	0	0	0	0	0	0	0	0	0	0	0	0	0	0	0	0	0	0.349626	0
ANAGLYCOLYSIS-PWY: glycolysis III (from glucose)|g__Streptococcus.s__Streptococcus_oralis	0	0	0	0	0	0	0	0	0	0	0	0	0	0	0	0	0	0	0	0	0	0	0	0	0	0	0	0	0	0	0	0	0	0	0	0	0	0	0	0	0	0	1.99972	0	0	0	0	0.843177	0
ANAGLYCOLYSIS-PWY: glycolysis III (from glucose)|g__Streptococcus.s__Streptococcus_parasanguinis	0	0	0	0	0	0	0	0	0	0	0	0	0	0	0	0	0	0	0	0	0	0	0	0	0	0	0	0	0	9.85326	0	0	0	0	0	0	0	0	0	0	0	0	0	0	0	0	0	0	0
ANAGLYCOLYSIS-PWY: glycolysis III (from glucose)|g__Streptococcus.s__Streptococcus_pneumoniae	0	0	0	4.2705	0	0	0	0	0	0	0	0	0	0	0	0	0	0	0	0	0	0	0	0	0	0	0	1.12959	24.6184	38.005	0	0	0	0	0	0	0	0.260965	0	0	0	0	0.467737	0	0	0	0	0	0
ANAGLYCOLYSIS-PWY: glycolysis III (from glucose)|g__Streptococcus.s__Streptococcus_salivarius	0	0	0	7.24738	0	0	0	0	0	0	0	0	0	0	0	1.04792	0	0	0	0	0	0	0	0	0	0	3.32912	2.01675	16.9921	10.4437	0	3.88609	7.40079	0	0	0	0.223036	0.792756	2.65607	0	0	0	8.17671	0	0	0	12.6787	0	0
ANAGLYCOLYSIS-PWY: glycolysis III (from glucose)|g__Streptococcus.s__Streptococcus_sanguinis	0	0	0	0	0	0	0	0	0	0	0	0	0	0	0	0	0	0	0	0	0	2.82554	0	0	0	0	0	0	0	2.09227	0	0	0	0	0	0	0	0	0	0	0	0	0	0	0	0	0	0	0
ANAGLYCOLYSIS-PWY: glycolysis III (from glucose)|g__Streptococcus.s__Streptococcus_sp_A12	0	0	0	0	0	0	0	0	0	0	0	0.818701	0	0	0	0	0	0	0	0	0	0	0	0	0	0.540596	0	0	0	0	0	0	0	0	0	0	0	0	0	0	0	0	0	0	0	0	0	0.848734	0
ANAGLYCOLYSIS-PWY: glycolysis III (from glucose)|g__Streptococcus.s__Streptococcus_thermophilus	5.04468	1.69798	0	0	0	0	0	0	0	6.32268	0	4.57732	0	6.29745	0	15.2307	0	0	0	0	12.4609	21.7433	54.448	4.5442	4.7558	1.44618	12.3001	21.0027	1.42181	63.8442	5.07632	0	4.4021	40.8735	9.17687	27.37	3.81586	0	8.28877	0	0	5.81191	19.9113	0	0	0	2.01543	1.16223	7.03576
ANAGLYCOLYSIS-PWY: glycolysis III (from glucose)|g__Streptococcus.s__Streptococcus_vestibularis	0	0	0	0	0	0	0	0	0	0	0	0	0	0	0	0	0	0	0	0	0	0	0	0	0	0	5.91493	0	0	0	0	0	14.9539	0	0	0	0.389824	0	7.52745	0	0	0.270562	0	0	0	0	2.6955	0	0
ANAGLYCOLYSIS-PWY: glycolysis III (from glucose)|g__Streptococcus.s__Streptococcus_viridans	0	0	0	0	0	0	0	0	0	0	0	0	0	0	0	0	0	0	0	0	0	0.678022	0	0	0	0	0	0	0	0	0	0	1.73265	0	0	0	0	0	0	0	0	0	0	0	0	0	0	2.54678	0
ANAGLYCOLYSIS-PWY: glycolysis III (from glucose)|unclassified	64.3711	185.6	21.4776	74.5799	138.148	128.992	16.3339	140.7	341.587	21.5023	17.2838	59.9134	79.7873	45.7933	64.6836	52.5856	59.8704	84.8804	83.3354	48.2852	40.3463	93.9082	9.05684	87.1842	83.3883	84.4182	82.7872	205.229	62.2262	9.70221	113.641	66.9056	65.4246	7.47883	114.871	60.63	99.6096	78.5254	255.663	45.8129	55.5392	53.6662	62.1964	102.107	86.3791	93.8836	138.474	23.0043	102.685
ARG+POLYAMINE-SYN: superpathway of arginine and polyamine biosynthesis|g__Escherichia.s__Escherichia_coli	0	0	0	0	0	0	0	0	0	0	0	0	0	19.5961	0	0	0	0	0	0	0	0	0	0	0	0	0	0	0	0	0	0	0	0	0	0	0	0	0	0	0	0	10.1067	0	0	0	0	0	0
ARG+POLYAMINE-SYN: superpathway of arginine and polyamine biosynthesis|g__Klebsiella.s__Klebsiella_grimontii	0	0	0	0	0	0	0	0	0	0	0	0	0	0	0	3.23542	0	0	0	0	0	0	0	0	0	0	0	0	0	0	0	0	0	0	0	0	0	0	0	0	0	0	0	0	0	0	0	0	0
ARG+POLYAMINE-SYN: superpathway of arginine and polyamine biosynthesis|unclassified	0	14.5808	0	3.28314	27.5324	0	0	12.2729	31.2852	0	0	2.20942	0	11.9866	0	0	57.4634	20.134	5.42957	0	0	0	0	12.0965	40.7148	11.0608	7.61164	11.0632	18.9356	0	5.96544	8.30856	15.7414	0	0	0	11.6278	10.744	39.6417	0	6.92328	8.14699	34.4229	36.6374	10.504	6.60532	7.32975	11.0384	11.0565
ARGDEG-PWY: superpathway of L-arginine, putrescine, and 4-aminobutanoate degradation|unclassified	0	0	0	0	0	0	0	0	0	0	0	0	0	0	0	0	0	0	0	0	0	0	0	0	0	0	0	0	0	0	0	0	0	0	0	0	0	0	0	0	0	0	0	0	0	0	0	1.98647	0
ARGININE-SYN4-PWY: L-ornithine biosynthesis II|g__Bacteroides.s__Bacteroides_caccae	0	0	0	0	0	0	0	2.64615	0	0	0	0	7.60012	0	0	0	0	0	0	0	0	0	0	0	1.11972	4.08492	3.88561	0	0	0	0.993086	1.186	0	0	0	0	0	5.88961	12.6432	0	2.21918	22.8421	0	5.63868	4.57878	7.61829	1.0466	0	1.71079
ARGININE-SYN4-PWY: L-ornithine biosynthesis II|g__Bacteroides.s__Bacteroides_cellulosilyticus	0	0	0	0	0	0	0	0	0	1.03766	0	0	0	0	0	0	0	0	0	0	0.266446	0	0	1.42299	0	0	0	0	6.92832	0	0	0	0	0	0	0	0.66309	0	0	0	0	0	0	0	0	10.6281	0	0	0
ARGININE-SYN4-PWY: L-ornithine biosynthesis II|g__Bacteroides.s__Bacteroides_clarus	0	0	0	0	0	0	0	0	0	0	0	0	0	0	0	0	0	0	0	2.99444	0	0	0	0	0	0	0	0	0	0	0	0	0	0	0	0	0	0	0	0	1.26263	0	0	0	0	0	0	0	0
ARGININE-SYN4-PWY: L-ornithine biosynthesis II|g__Bacteroides.s__Bacteroides_dorei	102.055	21.1513	0	2.74615	0	0	6.10726	0	0	32.2866	137.184	0	0	0	5.71875	0	110.049	0	96.1013	43.8111	44.7434	0	0	0	0	22.5852	10.0042	0	7.99192	0	0	112.122	0	0	93.2933	69.8804	2.09443	0	0	143.218	32.8144	0	147.673	0	0	81.6273	18.243	0	0
ARGININE-SYN4-PWY: L-ornithine biosynthesis II|g__Bacteroides.s__Bacteroides_eggerthii	0	0	0	0	0	0	0	0	0	0	0	47.1495	0	4.33915	0	0	0	0	0	0	0	0	0	15.322	0	0	0	0	0	0	0	0	0	45.4363	0	0	0	0	0	0	0.221371	0	0	0	75.9237	0	0	0	0
ARGININE-SYN4-PWY: L-ornithine biosynthesis II|g__Bacteroides.s__Bacteroides_faecis	0	0	0	1.37575	0	24.0735	0	0	0	0	0	0	0	0	0	0	0	0	0	0	5.31967	0	121.546	0	0	0	0	0	0	0	0	0	0	0	0	0	0	0	0	0	0	27.1739	0	0	0	0	0	0	0
ARGININE-SYN4-PWY: L-ornithine biosynthesis II|g__Bacteroides.s__Bacteroides_finegoldii	0	0	0	2.68334	0	0	7.99996	0.258407	0	0	0	0	0	0	0	0	0	0	0	0	1.22534	0	0	0	1.80225	0	0	0	0	0	0	0	0	0	0	0	2.88336	1.50976	0	0	0	0	0	0	0	0	0	0	0
ARGININE-SYN4-PWY: L-ornithine biosynthesis II|g__Bacteroides.s__Bacteroides_intestinalis	0	0	0	0	0	0	0	0	0	0	0	0	0	0	0	0	0	0	0	0	0	0	0	0	0	0	0	0	0	0	0	0	0	0	0	0	0	0	0	0	0	0	0	0	0	0.299712	0	0	0
ARGININE-SYN4-PWY: L-ornithine biosynthesis II|g__Bacteroides.s__Bacteroides_massiliensis	0	0	37.3256	6.48149	0	0	78.1381	0	0	0	0	0	0	0	3.51119	0	0	0	0	14.6727	33.4925	20.8343	0	0	0	3.33027	0	0	0	0	0	0	0	0	0	0	7.25907	0	0	0	39.7492	0	0	0	0	0	0	45.8426	0
ARGININE-SYN4-PWY: L-ornithine biosynthesis II|g__Bacteroides.s__Bacteroides_nordii	0	0	0	0	0	0	0	0	0	0	0	0	0	0	0	0	0	0	0	0	0	0	0	0	0	3.85323	0	0	0	0	0	0	0	0	0	0	0	0	0	0	0	0	0	0	0	0.270431	4.84815	0	2.29167
ARGININE-SYN4-PWY: L-ornithine biosynthesis II|g__Bacteroides.s__Bacteroides_ovatus	0	0	3.24976	0.705207	0	0	52.5672	4.44147	0	14.7822	0	5.21014	0	0	0	0	0	0	0	8.81802	11.837	0	0	6.42927	2.80827	0.951834	0	0	3.90523	0	0.956293	0	0	14.5999	0	0	4.73674	4.83845	0	0	4.73275	0	0	0	10.6297	3.2279	0	12.9357	0.522837
ARGININE-SYN4-PWY: L-ornithine biosynthesis II|g__Bacteroides.s__Bacteroides_plebeius	0	0	0	0	0	0	0	0	0	87.4901	0	0	184.482	0	0	0	0	0	0	0	0	0	0	0	0	0	0	0	2.92106	0	2.2995	0	0	0	0	0	0	0	0	0	0	0	0	37.9968	0	0	0	0	0
ARGININE-SYN4-PWY: L-ornithine biosynthesis II|g__Bacteroides.s__Bacteroides_salyersiae	0	0	0	4.24205	0	0	0	0	0	0	0	0	0	0	0	0	0	0	0	5.23486	11.1001	0	0	0	0	0	0	0	0	0	3.17161	0	0	0	0	6.74139	0	0	0	0	0	0	0	0	0	0	0	0	0
ARGININE-SYN4-PWY: L-ornithine biosynthesis II|g__Bacteroides.s__Bacteroides_stercoris	0	0	12.1415	4.82933	8.92442	0	0	9.74169	0	0	0	0	32.2604	19.7165	0	0	0	32.7769	0	0	9.47117	5.38256	0	39.8463	5.44018	0	0	0	0	0	35.1583	0	15.3319	0	0	0	2.66904	42.3343	0	0	0	0	0	21.2893	0	9.19266	0	5.50376	0
ARGININE-SYN4-PWY: L-ornithine biosynthesis II|g__Bacteroides.s__Bacteroides_thetaiotaomicron	33.4913	0	0.44373	0	0	0	11.3159	3.27927	0	33.1241	63.9059	24.752	0	0	0	0	0	0	15.7977	0.329571	0.373902	0	0	0	2.29684	0	3.3741	0	4.59049	0	3.70923	10.3728	0	29.0082	40.7292	0	0.264271	1.29881	4.2487	0	0.67953	0	0	0	16.3489	28.5101	7.45096	5.58673	2.48068
ARGININE-SYN4-PWY: L-ornithine biosynthesis II|g__Bacteroides.s__Bacteroides_uniformis	0	23.1888	9.65965	19.4577	3.74104	0	200.723	10.3461	0	73.1206	0	18.8243	0	7.79685	0	0	0	7.17385	0	12.1138	25.4519	12.2964	0	7.08778	0	2.37984	3.26816	0	20.1078	0	10.5052	1.13591	1.2675	15.7181	0	38.6802	7.55769	4.67937	16.7917	0	4.66354	0	0	17.0895	33.1897	14.9468	16.1442	2.69134	11.4602
ARGININE-SYN4-PWY: L-ornithine biosynthesis II|g__Bacteroides.s__Bacteroides_vulgatus	0	0	34.3235	32.5036	39.6024	0	74.7396	47.1273	0	0	0	101.337	0	40.0927	0	0	0	32.6186	0	0	25.1477	12.1275	0	76.8284	83.8772	1.32517	0	0	0	0	37.4483	0	26.5575	171.482	0	0	21.2002	114.846	0	0	0	0	0	6.26108	68.8792	2.80366	0	64.1431	11.0072
ARGININE-SYN4-PWY: L-ornithine biosynthesis II|g__Bacteroides.s__Bacteroides_xylanisolvens	0	0	0	0	0	0	0	0	0	0	0	0	9.27765	0	0	0	0	0	0	0	0	0	0	0	0	0	0	0	0	0	0.549245	0	0	0	0	0	0	0	0	0	0	0	0	4.3339	0	0	0	0	0
ARGININE-SYN4-PWY: L-ornithine biosynthesis II|g__Citrobacter.s__Citrobacter_freundii	0	0	0	0	0	7.25912	0	0	0	0	0	0	0	0	0	0	0	0	0	0	0	0	0	0	0	0	0	0	0	0	0	0	0	0	0	0	0	0	0	0	0	0	0	0	0	0	0	0	0
ARGININE-SYN4-PWY: L-ornithine biosynthesis II|g__Escherichia.s__Escherichia_coli	0	0	0	0	0	0	0	0	0	0	0	0	0	18.8858	0	0	0	0	0	0	0	0	0	0	0	0	0	0	0	0	0	0	0	0	0	0	0	0	0	0	0	0	7.48853	0	0	0	0	0.793941	0
ARGININE-SYN4-PWY: L-ornithine biosynthesis II|g__Parabacteroides.s__Parabacteroides_distasonis	0	9.1984	0	0	0	0	0	0	0	0	0	0	8.67288	0	4.64987	0	0	0	0	0	13.393	0	0	10.2341	16.8957	0	2.88552	0	2.20966	0	2.97532	0	0	0	0	7.2081	3.02985	1.38698	0	0	2.41002	36.2878	0	28.5448	4.99032	4.82884	0	0	0
ARGININE-SYN4-PWY: L-ornithine biosynthesis II|g__Paraprevotella.s__Paraprevotella_clara	0	0	0	5.212	0	0	0	5.25806	0	0	0	0	0	0	0	0	0	0	0	0	6.97492	0	0	0	0	0	0	0	0	0	0	0	0	0	0	0	10.5112	2.62031	0	0	0	0	0	0	0	0	0	0	1.68801
ARGININE-SYN4-PWY: L-ornithine biosynthesis II|g__Saccharomyces.s__Saccharomyces_cerevisiae	0	0	0	0	0	0	0	0	0	0	0	0	0	0	0	0	0	0	0	0	0	0	1.02481	0	0	0	0	0	0	0	0	0	0	0	0	0	0	0	0	0	0	0	0	0	0	0	0	0	0
ARGININE-SYN4-PWY: L-ornithine biosynthesis II|unclassified	0	0	0	6.04917	0	0	0	0	0	7.7453	0	0	7.33576	11.6111	0	0	0	7.60922	0	7.80171	12.0094	1.85332	0	0	0	0	1.12399	0	5.58039	0	2.42751	2.13154	2.95044	0	0	0	18.1032	1.02789	7.10578	0	0	19.4357	4.23695	18.3486	0	6.02383	0	5.66429	1.83994
ARGSYN-PWY: L-arginine biosynthesis I (via L-ornithine)|g__Actinomyces.s__Actinomyces_oris	0	0	0	0	0	0	0	0	0	0	0	0	0	0	0	0	0	0	0	0	0	0	0	0	0	0	0	0	0	0.142861	0	0	0	0	0	0	0	0	0	0	0	0	0	0	0	0	0	0	0
ARGSYN-PWY: L-arginine biosynthesis I (via L-ornithine)|g__Actinomyces.s__Actinomyces_viscosus	0	0	0	0	0	1.77722	0	0	0	0	0	0	0	0	0	0	0	0	0	0	0	0	0	0	0	0	0.885785	0	0	0.398074	1.29715	0	0	0	0	0	0	0	0	0	0	0	0	0.691801	0	0	0	0	0
ARGSYN-PWY: L-arginine biosynthesis I (via L-ornithine)|g__Agathobaculum.s__Agathobaculum_butyriciproducens	0	0	0	0	0	0	0	0	0	0	0	0	0	0	0	0	0	0	0	0	0	0	0	0	0	0	0	0	1.92055	0	0	0	1.4064	0	0	0	0	5.77778	0	0	0	0	0	0	2.28284	0	0	0	3.1405
ARGSYN-PWY: L-arginine biosynthesis I (via L-ornithine)|g__Alistipes.s__Alistipes_finegoldii	0	0	33.9848	0	0	0	11.0549	5.50171	0	0	0	0	0	0	0	0	0	0	0	2.63439	0	0	0	0	13.392	59.061	32.6463	0	0	0	0	13.3498	0	0	0	1.55865	0	0	0	0	0	0	0	3.65572	0	2.13767	113.269	16.8206	0
ARGSYN-PWY: L-arginine biosynthesis I (via L-ornithine)|g__Anaeromassilibacillus.s__Anaeromassilibacillus_sp_An172	0	0	0	0	0	0	1.84714	0	0	0	0	0	0	0	0	0	0	0	0	0	0	0	0	0	0	0	0	0	0	0	0	0	0	0	0	0	0	0	0	0	0	0	0	0	0	0	0	0	0
ARGSYN-PWY: L-arginine biosynthesis I (via L-ornithine)|g__Anaeromassilibacillus.s__Anaeromassilibacillus_sp_An250	0	1.94885	0	0	0	0	0	0	0	0	0	0	2.46801	0	0	0	2.43451	0	0	0	0	0	0	0	0	0	0	0	0	0	1.41604	0	0	0	0	0	0	0	0	0	0	0	0	2.18639	0	0	0	0	0
ARGSYN-PWY: L-arginine biosynthesis I (via L-ornithine)|g__Anaerostipes.s__Anaerostipes_caccae	15.6555	0	2.24088	0	0	0	0	0	2.38136	0	3.79613	0	3.44191	0	0	0	3.00852	0	0	0	0	0	0	0	0	0	0	9.39822	0	0	0	0	0	0	0	2.89747	0	0	0	0	0	0	0	2.68351	0	0	0	0	0
ARGSYN-PWY: L-arginine biosynthesis I (via L-ornithine)|g__Anaerostipes.s__Anaerostipes_hadrus	0	8.43181	0	3.59574	0	3.35477	0	5.87703	0	0	0	0	0	2.00017	0	0	0	4.15406	0	7.53363	0	0	0	8.51697	0	0	17.2144	0	3.29105	0	0	0	7.17729	0	0	0	0	2.10095	0	0	5.91767	0	0	0	1.99965	0	0	0	18.0292
ARGSYN-PWY: L-arginine biosynthesis I (via L-ornithine)|g__Anaerotignum.s__Anaerotignum_lactatifermentans	0	0	4.38458	0	0	0	0	0	0	0	0	0	0	0	0	0	0	0	0	0	0	12.8587	0	0	0	0	0	0	0	0	0	0	0	0	0	0	0	0	0	0	0	0	0	0	0	0	0	0	0
ARGSYN-PWY: L-arginine biosynthesis I (via L-ornithine)|g__Bifidobacterium.s__Bifidobacterium_adolescentis	0	0	0	0	0	0	0	0	0	0	0	0	0	0	0	0	0	0	0	0	0	0	0	0	0	0	0	0	0	0	0	0	0	0	0	0	0	0	0	0	7.04518	49.2852	0	0	0	0.976574	0	0	0
ARGSYN-PWY: L-arginine biosynthesis I (via L-ornithine)|g__Bifidobacterium.s__Bifidobacterium_animalis	0	0	0	0	0	0	0	0	0	0	0	0	0	0	0	22.3596	0	0	0	0	0	0	0	0	0	0	0	0	0	6.04318	0	0	0	0	0	2.99321	0	0	0	0	0	0	0	0	0	0	0	0	3.08227
ARGSYN-PWY: L-arginine biosynthesis I (via L-ornithine)|g__Bifidobacterium.s__Bifidobacterium_bifidum	0	0	0	0	0	0	0	0	0	0	0	0	0	0	7.4646	0	0	0	0	0	0	0	0	0	0	0	0	0	0	0	0	0	0	0	0	0	0	0	0	0	16.1458	11.184	0	0	10.8741	2.06052	0	0	0
ARGSYN-PWY: L-arginine biosynthesis I (via L-ornithine)|g__Bifidobacterium.s__Bifidobacterium_catenulatum	0	0	0	0	0	0	0	0	0	0	0	0	0	0	0	0	0	0	0	0	0	0	0	0	0	0	0	0	0	0	0	0	0	0	0	0	0	0	0	0	0	24.5323	0	0	0	0	0	0	0
ARGSYN-PWY: L-arginine biosynthesis I (via L-ornithine)|g__Bifidobacterium.s__Bifidobacterium_longum	0	0	3.33017	0	0	0	0	14.8415	0	0	0	0	0	0	0	0	0	0	0	0	0	15.6833	0	0	0	0	0	0	0	0	0	6.49563	8.40201	0	0	0	0	0	0	0	7.84142	25.2539	0	0	0	0	9.51881	3.32598	0
ARGSYN-PWY: L-arginine biosynthesis I (via L-ornithine)|g__Blautia.s__Blautia_coccoides	0	0	0	0	0	0	0	0	0	0	0	0	0	0	0	0	0	0	0	0	0	0	0	0	0	0	0	0	0	0	0.347921	0	0	0	3.34628	0	0	0	0	0	0	0	0	0	0	0	0	0	0
ARGSYN-PWY: L-arginine biosynthesis I (via L-ornithine)|g__Blautia.s__Blautia_hansenii	0	0	0	0	0	0	0	0	0	0	0	2.99641	0	0	0	44.5081	0	1.307	0	0	0	0	0	0	0	0	0	0	0	0	0	0	0	0	0	0	0	0	0	0	0	0	0	0	0	0	0	0	0
ARGSYN-PWY: L-arginine biosynthesis I (via L-ornithine)|g__Blautia.s__Blautia_hydrogenotrophica	0	0	0	1.36781	7.86947	0	0	0	0	0	0	0	2.04586	0	0	0	0	9.94102	6.31744	0	4.37998	0	0	0	0	0	0	0	0	0	0	2.57375	0.943318	0	0	0	0	0	5.94891	0	0	0	1.83421	2.9423	1.2239	0	0	0	0
ARGSYN-PWY: L-arginine biosynthesis I (via L-ornithine)|g__Blautia.s__Blautia_obeum	0	4.43895	0	5.52731	5.15894	7.24936	0	0	0	0	0	0	3.0119	0	0.702527	0	0	5.42165	0.51881	3.92426	0.868381	0	0.0688438	0.199045	0	2.29116	3.07792	0	3.80148	0	1.08116	0.416772	4.20454	0	0	0	0.629651	6.13412	0	0	2.66398	0	0	0	7.17631	0	1.39374	0	1.49177
ARGSYN-PWY: L-arginine biosynthesis I (via L-ornithine)|g__Blautia.s__Blautia_producta	0	2.34397	5.06348	0	0	0	2.29859	0	29.0945	0	0	0	2.47197	0	0	0	22.7783	3.84296	0	0	0	2.75536	5.71818	0	0	0	0	61.0512	0	0	1.13037	0	0	0	1.66534	2.55382	0	0	13.2549	3.42223	0	1.63013	2.87833	2.5135	0	0	0	0	0
ARGSYN-PWY: L-arginine biosynthesis I (via L-ornithine)|g__Blautia.s__Blautia_sp	0	0	0	1.69749	0	0	0	0	0	0	0	0	0	0	0	0	0	0	0	4.44213	0	0	0.697358	0	0	0	0	0	0	0	0	1.22125	0	0	0	0	1.77927	0	0	0	3.38769	1.17002	0	0	0.813201	3.94393	0	0	0
ARGSYN-PWY: L-arginine biosynthesis I (via L-ornithine)|g__Blautia.s__Blautia_sp_AF19_10LB	0	0	0	1.55214	0	0	0	0	0	0	0	0	0	0	0	0	0	0	0	0	0	0	0	0	0	0	0	0	0	0	0	0	0	0	0	0	0	0	0	0	0	0	0	0	0	0	0	0	0
ARGSYN-PWY: L-arginine biosynthesis I (via L-ornithine)|g__Blautia.s__Blautia_sp_An249	0	0	0	0	0	0	0	0	0	0	0	0	0	0	0	0	0	0	0	0	0	3.72813	0	0	0	0	0	0	0	0	0	0	0	0	0	0	0	0	0	0	0	0	0	0	0	0	0	0	0
ARGSYN-PWY: L-arginine biosynthesis I (via L-ornithine)|g__Blautia.s__Blautia_sp_CAG_257	0	3.06401	3.22893	0	6.13538	0	8.87771	4.11441	0	0	0	10.2188	4.9432	0	0	0	30.8004	0	0	0	3.77257	6.61634	0	10.1265	0	0	0	0	0	0	7.15279	0	0	11.938	0	0	0	0	0	21.8389	0	0	0	42.1846	9.23617	0	0	13.5537	0
ARGSYN-PWY: L-arginine biosynthesis I (via L-ornithine)|g__Blautia.s__Blautia_sp_CAG_52	0	3.86179	0	3.13438	0	0	0	0	0	0	0	0	0	3.46148	0	0	0	0	0	0	0	0	0	16.5608	0	0	0	0	3.88548	0	0	0	0	0	0	0	0	20.6569	0	0	2.91198	0	0	2.28654	0	0	0	0	1.91114
ARGSYN-PWY: L-arginine biosynthesis I (via L-ornithine)|g__Blautia.s__Blautia_wexlerae	0	7.53876	0	12.1276	28.3873	91.1331	0	53.2206	0	0	0	46.6624	28.4698	16.5603	12.3289	0	0	191.717	1.04943	11.9638	10.6849	0	5.44721	11.7256	0	11.0568	26.8421	0	4.67923	0	100.214	44.8995	9.07565	8.97886	0	0	16.9861	12.2499	0	0	12.1987	2.39653	40.1235	3.41226	3.14905	19.0244	11.6384	5.33825	30.4591
ARGSYN-PWY: L-arginine biosynthesis I (via L-ornithine)|g__Blautia.s__Ruminococcus_gnavus	58.5773	0	14.289	0	1.83341	9.5042	0	2.811	0	0	1.90811	8.13399	8.20512	0	0	8.38891	2.19301	0	11.5517	0	0	4.98197	0	10.0293	0	0	2.84919	107.894	0	0	0	0	0	2.44019	0	0	0	18.5508	16.4214	0	0	1.97197	23.5278	10.0547	0	0	0	0	0
ARGSYN-PWY: L-arginine biosynthesis I (via L-ornithine)|g__Blautia.s__Ruminococcus_torques	11.302	42.0608	16.9366	6.36421	21.1244	0	0	0	0	0	0	0	8.93427	8.16389	3.14482	0	26.1335	15.5238	29.0379	19.8939	0	6.40731	0	15.3538	0	41.7774	55.8191	0	47.5574	0	10.937	35.317	32.7227	0	0	13.7339	11.0096	43.5017	8.21898	27.9135	32.9856	0	41.2345	23.7238	16.3475	30.9546	4.84093	40.3135	9.3607
ARGSYN-PWY: L-arginine biosynthesis I (via L-ornithine)|g__Butyricicoccus.s__Butyricicoccus_pullicaecorum	0	0	0	0	0	0	25.9675	0	0	0	0	3.80004	0	0	0	0	0	0	0	0	0	0	0	0	0	0	0	0	0	0	0	0	0	0	0	0	0	0	0	0	0	0	0	0	0	0	0	0	0
ARGSYN-PWY: L-arginine biosynthesis I (via L-ornithine)|g__Candidatus_Stoquefichus.s__Candidatus_Stoquefichus_sp_KLE1796	0	0	0	0	0	0	0	0	0	0	0	8.28008	0	0	0	0	0	0	0	0	0	0	0	0	0	0	0	0	0	0	0	0	0	0	0	0	0	0	0	0	0	0	0	0	0	0	0	0	0
ARGSYN-PWY: L-arginine biosynthesis I (via L-ornithine)|g__Citrobacter.s__Citrobacter_freundii	0	0	0	0	0	15.5833	0	0	0	0	0	0	0	0	0	0	0	0	0	0	0	0	0	3.22152	0	0	0	0	0	0	0	0	0	0	0	0	0	0	0	0	0	0	0	0	0	0	0	0	0
ARGSYN-PWY: L-arginine biosynthesis I (via L-ornithine)|g__Clostridiales_unclassified.s__Clostridiales_bacterium_1_7_47FAA	2.43668	0	0	0	0	0	0	1.36199	0	0	2.53021	0	0	0	0	0	0	0	0	0	0	0	0	0	0	0	0	0	0	0	0	0	0	0	0	10.3987	0	2.00465	0	0	0	0	0	0	0	0	0	0	0
ARGSYN-PWY: L-arginine biosynthesis I (via L-ornithine)|g__Clostridiales_unclassified.s__Clostridiales_bacterium_CHKCI001	5.66307	0	0	0	0	0	0	0	0	0	0	0	0	0	0	0	0	0	0	0	0	0	0	0	0	0	0	0	0	0	0	0	0	0	0	0	0	0	0	0	0	0	0	0	0	0	0	0	0
ARGSYN-PWY: L-arginine biosynthesis I (via L-ornithine)|g__Clostridiales_unclassified.s__Clostridiales_bacterium_KLE1615	0	5.69553	0	0	1.76475	15.5448	0	11.1507	0	0	0	0	0	0	2.10014	0	0	0	0	2.34066	0	0	0	0	0	6.45641	0	0	4.7099	0	0	3.98046	0	0	0	0	2.94526	0	0	0	2.77731	0	0	0	2.61713	0	0	0	18.1167
ARGSYN-PWY: L-arginine biosynthesis I (via L-ornithine)|g__Clostridioides.s__Clostridioides_difficile	5.07263	0	0	0	0	0	0	0	0	0	4.93855	0	0	0	0	0	0	0	0	0	0	0	0	0	0	0	0	0	0	0	0	0	0	0	0	0	0	0	0	0	0	0	0	0	0	0	0	0	0
ARGSYN-PWY: L-arginine biosynthesis I (via L-ornithine)|g__Clostridium.s__Clostridium_paraputrificum	0	0	0	0	0	0	0	0	0	0	0	0	0	0	0	2.88935	0	0	0	0	0	0	0	0	0	0	0	0	0	0	0	0	0	0	0	0	0	0	0	0	0	0	0	0	0	0	0	0	0
ARGSYN-PWY: L-arginine biosynthesis I (via L-ornithine)|g__Clostridium.s__Clostridium_sp_44_14	0	4.42012	0	0	0	0	0	0	0	0	0	0	0	0	0	0	0	0	0	0	0	0	0	0	0	0	0	0	0	0	0	0	0	0	0	0	0	0	0	0	0	0	0	0	0	0	0	0	0
ARGSYN-PWY: L-arginine biosynthesis I (via L-ornithine)|g__Clostridium.s__Clostridium_sp_AF36_4	0	5.51175	0	0	0	0	0	0	0	0	0	0	0	0	0	0	0	0	0	0	0	0	0	0	0	0	0	0	2.0477	0	0	3.59413	0	0	0	0	0	0	0	0	0	0	0	0	0	0	3.3885	0	3.8392
ARGSYN-PWY: L-arginine biosynthesis I (via L-ornithine)|g__Clostridium.s__Clostridium_sp_AM22_11AC	0	0	0	5.93139	0	0	0	0	0	0	0	0	4.47822	3.19592	0	0	0	0	0	0	2.62091	0	0	0	0	0	0	0	0	0	0	0	1.71736	0	0	0	1.54537	4.81462	0	0	2.04182	2.13534	1.40047	0	2.65886	0	0	0	0
ARGSYN-PWY: L-arginine biosynthesis I (via L-ornithine)|g__Clostridium.s__Clostridium_sp_CAG_122	0	0	0	0	0	0	0	0	0	0	0	0	0	0	0	0	0	0	0	0	0	0	0	0	0	0	0	0	0	0	0	0	0	0	0	0	0	0	0	0	0	0	0	0	0	2.67187	0	0	0
ARGSYN-PWY: L-arginine biosynthesis I (via L-ornithine)|g__Clostridium.s__Clostridium_sp_CAG_217	0	0	0	0	0	0	0	0	0	0	0	0	0	0	0	0	0	0	0	0	0	0	0	16.1103	0	0	0	0	0	0	0	0	0	0	0	0	0	67.7031	0	0	30.4098	0	0	0	0	0	0	0	0
ARGSYN-PWY: L-arginine biosynthesis I (via L-ornithine)|g__Clostridium.s__Clostridium_sp_CAG_221	0	0	0	0	0	0	0	0	0	0	0	0	0	0	0	0	0	0	0	0	0	0	0	0	0	0	0	0	0	0	0	0	0	0	0	0	0	0	0	0	0	0	0	0	0	0	0	0	0
ARGSYN-PWY: L-arginine biosynthesis I (via L-ornithine)|g__Clostridium.s__Clostridium_sp_CAG_299	0	0	0	0	2.49484	0	0	0	0	0	0	0	3.34339	5.58121	0	0	0	3.41872	0	0	0	0	0	12.8621	0	0	0	0	0	0	0	0	0	0	0	0	0	0	0	0	0	0	0	9.22168	0	0	0	0	0
ARGSYN-PWY: L-arginine biosynthesis I (via L-ornithine)|g__Clostridium.s__Clostridium_sp_CAG_505	0	0	0	0	0	0	0	0	0	0	0	0	0	2.7826	0	0	0	0	0	0	0	0	0	2.70394	0	0	0	0	0	0	0	0	0	0	0	0	0	0	0	0	0	0	0	0	0	0	0	0	0
ARGSYN-PWY: L-arginine biosynthesis I (via L-ornithine)|g__Clostridium.s__Clostridium_sp_CAG_75	0	0	0	0	0	0	0	3.99309	0	0	0	0	0	0	0	0	0	0	0	0	0	0	0	0	0	0	0	0	0	0	0	0	0	0	0	0	0	0	0	0	0	0	0	0	0	0	0	0	0
ARGSYN-PWY: L-arginine biosynthesis I (via L-ornithine)|g__Collinsella.s__Collinsella_aerofaciens	0	0	73.2218	22.5253	81.9787	0	0	0	0	0	0	0	22.2685	0	4.32154	0	0	25.6986	0	4.38819	0	39.5967	0	0	0	0	8.94921	0	0	0	18.9212	7.58235	17.3853	0	0	0	4.96073	13.5526	0	0	40.2667	3.56239	5.23517	13.96	16.3932	15.7778	0	18.2746	0
ARGSYN-PWY: L-arginine biosynthesis I (via L-ornithine)|g__Coprobacillus.s__Coprobacillus_cateniformis	0	0	50.0475	0	0	0	0	0	0	0	0	0	0	65.1917	0	0	0	0	0	0	0	0	0	0	1.786	0	0	0	0	0	0	0	0	0	0	0	0	0	0	0	0	0	0	0	0	0	0	10.3758	0
ARGSYN-PWY: L-arginine biosynthesis I (via L-ornithine)|g__Coprococcus.s__Coprococcus_catus	0	0	0	0	0	0	0	0	0	0	0	0	0	0	0	0	0	0	0	0	0	0	0	0	0	0	1.86859	0	2.3379	0	0	0	0	0	0	0	0	1.00778	0	0	2.89268	0	0	0	0	0	0	0	1.43842
ARGSYN-PWY: L-arginine biosynthesis I (via L-ornithine)|g__Coprococcus.s__Coprococcus_comes	0	0	0	4.63907	0	0	0	0	0	0	0	0	0	0	0	0	0	0	0	0	0	0	0	4.15832	0	0	17.1333	0	5.83939	0	0	6.64514	7.42259	0	0	0	0	0	0	0	10.3882	0	0	4.15257	0	0	3.35614	0	8.31258
ARGSYN-PWY: L-arginine biosynthesis I (via L-ornithine)|g__Corynebacterium.s__Corynebacterium_amycolatum	0	0	0	13.461	0	0	0	0	0	0	0	0	0	0	0	0	0	0	0	0	0	0	0	0	0	0	0	0	0	0	0	0	0	0	0	0	0	0	0	0	0	0	0	0	0	0	0	0	0
ARGSYN-PWY: L-arginine biosynthesis I (via L-ornithine)|g__Desulfovibrio.s__Desulfovibrio_fairfieldensis	0	0	0	0	0	0	0	0	0	0	0	0	0	0	0	0	0	0	0	0	0	0	0	0	0	0	0	0	1.24575	0	0	0	0	0	0	0	0	0	0	0	0	0	0	0	0	0	0	0	0
ARGSYN-PWY: L-arginine biosynthesis I (via L-ornithine)|g__Desulfovibrio.s__Desulfovibrio_piger	0	0	0	0	0	0	0	0	0	0	0	0	0	0	0	0	0	0	0	0	0	0	0	0	0	0	0	0	0	0	0	0	0	0	0	0	0	0	0	0	0	0	0	0	0	0	0	0	0
ARGSYN-PWY: L-arginine biosynthesis I (via L-ornithine)|g__Dorea.s__Dorea_formicigenerans	0	0	0	2.19165	0	0	0	3.92085	0	0	0	0	0	0	4.64989	0	0	0	5.18058	6.51116	0	0	0	0	0	2.9839	2.95349	0	2.09428	0	0	0	0	0	0	0	3.57516	5.05369	0	0	3.38174	0	3.29495	0	3.87821	2.09262	0	0	2.71993
ARGSYN-PWY: L-arginine biosynthesis I (via L-ornithine)|g__Dorea.s__Dorea_longicatena	0	0	0	7.45408	0	0	0	0	0	0	0	0	0	0	3.60305	0	0	0	0	8.54362	0	0	0	0	0	0	3.28678	0	5.59013	0	0	5.13601	7.40062	0	0	0	5.96288	8.52595	0	0	7.30841	4.81631	0	4.07117	12.3532	0	0	0	0
ARGSYN-PWY: L-arginine biosynthesis I (via L-ornithine)|g__Dorea.s__Dorea_sp_CAG_317	0	0	0	0	0	0	0	5.35365	0	0	0	0	0	5.5222	0	0	0	0	0	0	0	27.1128	0	1.15623	0	0	0	0	0	0	0	0	0	0	0	0	0	0	0	0	0	0	0	0	0	0	0	7.38632	0
ARGSYN-PWY: L-arginine biosynthesis I (via L-ornithine)|g__Eisenbergiella.s__Eisenbergiella_massiliensis	0	0	0	0	0	0	0	0	0	0	0	0	2.50557	0	0	0	0	0	0	0	0	0	0	0	0	0	0	0	0	0	7.58153	0	0	0	0	0	0	2.06925	0	0	0	0	0	4.15468	0	0	2.14191	0	0
ARGSYN-PWY: L-arginine biosynthesis I (via L-ornithine)|g__Eisenbergiella.s__Eisenbergiella_tayi	0	0	3.47299	0	0	0	0	0	0	0	0	0	0	0	0	0	0	0	2.55945	0	0	0	0	0	0	0.844073	0	0	0	0	0	0	0	0	0	0	0	0	0	0	0	0	0	0	0	0	0	39.7884	0
ARGSYN-PWY: L-arginine biosynthesis I (via L-ornithine)|g__Enterococcus.s__Enterococcus_casseliflavus	0	0	0	0	0	0	0	0	0	0	0	0	0	0	0	1.45476	0	0	0	0	0	0	0	0	0	0	0	0	0	0	0	0	0	0	0	0	0	0	0	0	0	0	0	0	0	0	0	0	0
ARGSYN-PWY: L-arginine biosynthesis I (via L-ornithine)|g__Enterococcus.s__Enterococcus_gallinarum	0	0	0	0	0	0	0	0	2.00488	0	0	0	0	0	0	0	0	0	0	0	0	0	0	0	0	0	0	0	0	17.6012	0	0	0	0	0	0	0	0	0	0	0	5.82572	0	0	0	0	0	0	0
ARGSYN-PWY: L-arginine biosynthesis I (via L-ornithine)|g__Enterococcus.s__Enterococcus_saccharolyticus	0	0	0	0	0	0	0	0	2.93637	0	0	0	0	0	0	0	0	0	0	0	0	0	0	0	0	0	0	0	0	18.092	0	0	0	0	0	0	0	0	0	0	0	7.14885	0	0	0	0	0	0	0
ARGSYN-PWY: L-arginine biosynthesis I (via L-ornithine)|g__Erysipelatoclostridium.s__Clostridium_innocuum	0	0	13.6384	0	0	0	0	0	0	8.148	0	1.63658	0	0	0	0	0	0	18.5244	0	0	8.96295	0	0	10.8385	0	0	0	0	0	12.0872	0	0	0	0	15.2193	0	2.30156	6.7388	0	0	0	0	3.13821	0	0	0	11.1771	0
ARGSYN-PWY: L-arginine biosynthesis I (via L-ornithine)|g__Escherichia.s__Escherichia_coli	0	0	0	0	0	0	0	0	0	0	0	0	0	23.4798	0	0	0	0	0	0	0	0	0	0	0	0	0	0	0	0	0	0	0	0	0	0	0	0	0	0	0	0	15.2915	0	0	0	0	3.30488	0
ARGSYN-PWY: L-arginine biosynthesis I (via L-ornithine)|g__Eubacterium.s__Eubacterium_eligens	0	0	0	0	7.57292	0	0	20.0321	0	0	0	0	0	0	1.4907	0	0	0	0	0	0	0	0	0	0	5.58963	0	0	0	0	0	0	0	0	0	0	0	0	0	0	0	0	0	0	0	0	2.34669	0	3.77619
ARGSYN-PWY: L-arginine biosynthesis I (via L-ornithine)|g__Eubacterium.s__Eubacterium_hallii	0	0	0	0	0	0	0	0	0	0	0	0	0	4.23263	0	0	0	0	0	0	0	0	0	0	0	0	0	0	0	0	0	3.43872	2.65475	0	0	0	0	1.60763	0	0	0	4.12569	0	0	0	0	0	0	0
ARGSYN-PWY: L-arginine biosynthesis I (via L-ornithine)|g__Eubacterium.s__Eubacterium_ramulus	0	0	0	2.20572	0	0	0	0	0	0	0	0	0	3.77152	0	0	0	0	0	0	0	0	0	0	0	0	0	0	1.90247	0	0	0	0	0	0	0	2.89768	3.81487	0	0	3.48534	0	0	0	2.42214	0	0	0	0
ARGSYN-PWY: L-arginine biosynthesis I (via L-ornithine)|g__Eubacterium.s__Eubacterium_sp_36_13	0	0	0	0	0	0	0	0	0	0	0	0	0	0	0	0	0	0	0	0	0	0	0	0	0	0	0	0	0	0	0	0	0	0	0	0	0	0	0	0	3.48131	0	0	0	0	0	0	0	0
ARGSYN-PWY: L-arginine biosynthesis I (via L-ornithine)|g__Eubacterium.s__Eubacterium_sp_CAG_115	0	0	0	0	0	0	0	0	0	0	0	0	0	0	0	0	0	0	0	0	0	0	0	0	0	0	0	0	0	0	0	0	0	0	0	0	0	0	0	0	0	0	0	0	0	0	0	0	0
ARGSYN-PWY: L-arginine biosynthesis I (via L-ornithine)|g__Eubacterium.s__Eubacterium_sp_CAG_38	0	0	0	0	0	0	0	0	0	0	0	0	0	0	0	0	0	0	0	0	0	0	0	0	0	0	0	0	0	0	0	0	0	0	0	0	3.85953	2.86619	0	0	0	0	0	0	0	0	0	0	0
ARGSYN-PWY: L-arginine biosynthesis I (via L-ornithine)|g__Eubacterium.s__Eubacterium_sp_CAG_581	0	0	0	0	0	0	0	0	0	0	0	0	0	0	0	0	0	0	0	0	0	0	0	0	0	0	0	0	0	0	0	0	0	0	0	0	16.0118	0	0	0	0	0	0	0	0	26.196	0	0	0
ARGSYN-PWY: L-arginine biosynthesis I (via L-ornithine)|g__Eubacterium.s__Eubacterium_ventriosum	0	0	0	0	0	0	0	0	0	0	0	0	0	0	0	0	0	0	0	0	0	0	0	0	0	0	0	0	0	0	0	0	0	0	0	0	0	0	0	0	0	0	0	0	0	0	0	0	1.98724
ARGSYN-PWY: L-arginine biosynthesis I (via L-ornithine)|g__Faecalibacterium.s__Faecalibacterium_prausnitzii	0	97.7835	0	15.5079	103.065	0	0	0	0	0	0	123.937	0	0	33.8431	0	0	0	0	25.2223	27.7407	0	0	0	0	25.3471	7.96479	0	32.117	0	0	43.7404	4.37276	0	0	0	37.1619	37.804	0	0	43.5749	0	0	0	5.0234	63.538	51.5787	0	54.5206
ARGSYN-PWY: L-arginine biosynthesis I (via L-ornithine)|g__Firmicutes_unclassified.s__Firmicutes_bacterium_AF16_15	0	0	0	0	0	0	0	0	0	0	0	0	0	0	0	0	0	0	0	0	0	0	0	0	0	3.51981	0	0	1.38283	0	0	0	0	0	0	0	0	0	0	0	0	0	0	0	0	2.51403	0	0	1.3351
ARGSYN-PWY: L-arginine biosynthesis I (via L-ornithine)|g__Firmicutes_unclassified.s__Firmicutes_bacterium_AM10_47	0	0	0	1.39642	0	0	0	0	0	0	0	0	0	0	0	0	0	0	0	0	0	0	0	0	0	0	0	0	0	0	0	1.62907	0	0	0	0	0	0	0	0	0	0	0	0	0	0	0	0	0
ARGSYN-PWY: L-arginine biosynthesis I (via L-ornithine)|g__Firmicutes_unclassified.s__Firmicutes_bacterium_CAG_102	0	0	0	0	0	0	0	0	0	0	0	0	0	0	0	0	0	0	0	0	0	0	0	0	0	0	0	0	0	0	0	0	0	0	0	0	0	5.50308	0	0	4.28681	0	0	0	4.18345	0	0	0	0
ARGSYN-PWY: L-arginine biosynthesis I (via L-ornithine)|g__Firmicutes_unclassified.s__Firmicutes_bacterium_CAG_424	0	0	2.1507	0	0	0	0	0	0	0	0	0	7.92164	0	0	0	0	0	0	0	0	34.4159	0	0	0	0	0	0	0	0	6.89172	0	0	0	0	0	0	0	0	0	0	0	0	30.0708	0	0	0	5.31088	0
ARGSYN-PWY: L-arginine biosynthesis I (via L-ornithine)|g__Firmicutes_unclassified.s__Firmicutes_bacterium_CAG_534	0	4.696	0	0	0	0	0	0	0	0	0	0	0	0	0	0	0	0	0	0	0	0	0	0	0	0	0	0	0	0	0	0	0	0	0	0	0	0	0	0	0	0	0	0	0	0	0	0	0
ARGSYN-PWY: L-arginine biosynthesis I (via L-ornithine)|g__Firmicutes_unclassified.s__Firmicutes_bacterium_CAG_56	0	0	0	0	0	0	0	0	0	0	0	0	0	0	0	0	0	0	0	0	0	0	0	0	0	0	0	0	0	0	0	0	0	0	0	0	0	0	0	0	0	0	0	0	0	0	0	0	7.52754
ARGSYN-PWY: L-arginine biosynthesis I (via L-ornithine)|g__Firmicutes_unclassified.s__Firmicutes_bacterium_CAG_65_45_313	0	0	0	0	0	0	0	0	0	0	0	0	0	0	10.2822	0	0	0	0	3.16442	0	0	0	0	0	0	0	0	1.72357	0	0	0	0	0	0	0	4.5118	0	0	0	3.93789	0	0	0	0	0	0	0	1.99574
ARGSYN-PWY: L-arginine biosynthesis I (via L-ornithine)|g__Firmicutes_unclassified.s__Firmicutes_bacterium_CAG_94	0	0	0	0	0	0	0	0	0	0	0	0	0	0	0	0	0	0	0	0	0	0	0	0	0	0	0	0	0	0	0	0	0	0	0	0	0	0	29.5706	0	0	0	0	0	0	0	0	0	0
ARGSYN-PWY: L-arginine biosynthesis I (via L-ornithine)|g__Flavonifractor.s__Flavonifractor_plautii	5.53919	2.78093	2.87657	0	15.1413	17.9298	2.06276	0	123.521	4.94578	18.1119	3.0803	11.4218	2.90315	0	0	8.18942	8.21647	10.1773	0	1.03028	0	0	4.0003	14.2416	4.50181	2.33281	45.6052	0	0	6.15199	1.71627	0	3.64872	4.08399	0	0	4.29398	2.94578	5.33054	0	2.27474	3.4194	9.7819	6.05921	0	0	0	0
ARGSYN-PWY: L-arginine biosynthesis I (via L-ornithine)|g__Flavonifractor.s__Flavonifractor_sp_An10	0	0	0	0	0	0	0	0	12.3974	0	0	0	0	0	0	0	0	0	0	0	0	0	0	0	0	0	0	0	0	0	0	0	0	0	0	0	0	0	15.0515	0	0	0	0	0	0	0	0	0	0
ARGSYN-PWY: L-arginine biosynthesis I (via L-ornithine)|g__Fusicatenibacter.s__Fusicatenibacter_saccharivorans	0	23.1082	0	0	11.5161	12.8711	0	0	0	0	0	5.81578	33.8962	4.7402	2.92981	0	0	1.72147	44.0152	0	0	0	0	0	0	4.31316	0	0	6.98139	0	0	2.95561	2.14587	2.88808	0	0	5.71701	1.18021	0	7.7495	11.3449	0	0	0	5.56746	0	5.65235	0	11.2734
ARGSYN-PWY: L-arginine biosynthesis I (via L-ornithine)|g__Gemmiger.s__Gemmiger_formicilis	0	0	0	5.37129	45.125	0	0	128.867	0	0	0	0	0	0	11.6648	0	0	0	0	0	5.31396	0	0	0	0	31.3611	12.2696	0	5.64523	0	0	23.9187	0	0	0	0	0	0	0	0	12.567	1.96645	0	0	6.2592	32.617	11.0831	14.849	16.3612
ARGSYN-PWY: L-arginine biosynthesis I (via L-ornithine)|g__Hungatella.s__Hungatella_effluvii	0.754526	0	1.6418	0	0	0	0	0	1.73973	0	0	0	0	1.15158	0	0	0.904508	0	0	0	0.578123	0	0	0	0	0	0	0.16641	0	0	0	0	0	0	0	0	0	0	0	0	0	0	0	0	0	0	0	0.397592	0
ARGSYN-PWY: L-arginine biosynthesis I (via L-ornithine)|g__Hungatella.s__Hungatella_hathewayi	3.79294	0	15.4223	0	1.97308	0.46606	3.93263	4.36844	15.7092	12.8749	2.03051	0	0	6.91705	0	0	19.7624	0	2.6534	0	5.35491	18.2844	10.133	3.5074	0	1.09063	0.759431	16.3342	0	0	0.73966	0	0	0	19.4416	16.0908	0	4.0482	3.72018	0	0	7.53262	4.94619	0	0	0	0	6.08456	0
ARGSYN-PWY: L-arginine biosynthesis I (via L-ornithine)|g__Intestinibacter.s__Intestinibacter_bartlettii	0	0	0	0	0	0	0	0	0	0	0	2.45094	0	0	0	2.33947	0	0	0	0	0	0	0	0	0	0	0	0	0	0	0	0	1.97254	0	0	0	0	0	0	0	0	0	0	0	0	0	0	0	0
ARGSYN-PWY: L-arginine biosynthesis I (via L-ornithine)|g__Intestinimonas.s__Intestinimonas_butyriciproducens	0	0	0	0	0	0	0	0	0	0	0	0	0	0	0	0	0	0	0	0	5.63163	0	0	0	0	0	0	0	0	0	0	0	0	0	1.58972	0	0	0	0	0	0	0	0	0	0	0	0	0	0
ARGSYN-PWY: L-arginine biosynthesis I (via L-ornithine)|g__Klebsiella.s__Klebsiella_grimontii	0	0	0	0	0	0	0	0	0	0	0	0	0	0	0	3.97379	0	0	0	0	0	0	0	0	0	0	0	0	0	0	0	0	0	0	0	0	0	0	0	0	0	0	0	0	0	0	0	0	0
ARGSYN-PWY: L-arginine biosynthesis I (via L-ornithine)|g__Lachnoclostridium.s__Clostridium_asparagiforme	0	0	0	0	0	0	0	0	0	0	0	0	0	0	0	0	0	0	0	0	0	0	0	0	0	0	0	0	0	0	0	0	0	0	0	0	0	0	0	0	0	0	0	0	0	0	0	0	0
ARGSYN-PWY: L-arginine biosynthesis I (via L-ornithine)|g__Lachnoclostridium.s__Clostridium_citroniae	18.6043	0	0	0	0	0	0	0	0	0	8.5204	0	0	0	0	0	0	0	0	0	0	0	0	0	0	0	0.644483	0	0	0	0	0	0	0	0	0	0	0	0	0	0	0	0	0	0	0	0	0	0
ARGSYN-PWY: L-arginine biosynthesis I (via L-ornithine)|g__Lachnoclostridium.s__Clostridium_clostridioforme	44.3802	1.77903	0	0	0	26.0065	2.51094	0	0	0	66.3275	3.34424	0	0	0	399.07	69.3815	0	0	0	0	3.56075	126.084	0	0	2.44184	7.21845	0	0	0	1.26936	0	0	127.15	1.36914	0	0	0	0	0	0	53.5496	15.3578	0	0	0	0	1.91903	0
ARGSYN-PWY: L-arginine biosynthesis I (via L-ornithine)|g__Lachnoclostridium.s__Clostridium_lavalense	0	0	0	0	0	0	0	0	0	0	0	0	0	0	0	0	0	0	8.54402	0	0	3.63107	0	0	0	0	0	0	0	0	0	0	0	0	0	0	0	0	0	0	0	0	0	0	0	0	0	0	0
ARGSYN-PWY: L-arginine biosynthesis I (via L-ornithine)|g__Lachnoclostridium.s__Clostridium_scindens	0	0	8.89552	0	4.67019	0	0	0	0	0	0	0	0	0	0	0	0	0	5.40923	0	2.1937	11.159	0	3.8658	0	1.0125	0	0	0	0	0	0	0	0	0	0	0	0	0	0	0	0	0	0	0	0	0	0	0
ARGSYN-PWY: L-arginine biosynthesis I (via L-ornithine)|g__Lachnoclostridium.s__Clostridium_symbiosum	0	0	0	0	0	0	0	0	0	0	0	2.1128	0	0	0	0	0	0	1.56676	0	0	0	2.42438	0	0	0	0	0	0	0	0	0	0	0	0	0	0	0	0	0	0	1.73524	0	0	0	0	0	0	0
ARGSYN-PWY: L-arginine biosynthesis I (via L-ornithine)|g__Lachnoclostridium.s__Lachnoclostridium_sp_An138	0	0	0	0	0	0	0	0	0	0	0	0	0	0	0	0	0	0	0	0	0	0	0	0	0	0	0	0	0	0	0	0	0	0	0	0	0	0	32.9256	0	0	0	0	0	0	0	0	0	0
ARGSYN-PWY: L-arginine biosynthesis I (via L-ornithine)|g__Lachnoclostridium.s__Lachnoclostridium_sp_An14	0	0	0	0	0	2.68494	0	0	0	0	0	0	0	0	0	0	0	0	0	0	0	0	0	0	0	0	0	0	0	0	0	0	0	0	0	0	0	0	0	0	0	0	0	0	0	0	0	0	0
ARGSYN-PWY: L-arginine biosynthesis I (via L-ornithine)|g__Lachnospira.s__Lachnospira_pectinoschiza	0	5.86807	0	2.31646	0	8.9131	0	0	0	0	0	0	0	0	0	0	0	0	0	0	0	0	0	0	0	0	3.32937	0	4.24903	0	0	0	0	0	0	0	0	0	0	0	0	0	0	0	0	4.42834	0	0	0
ARGSYN-PWY: L-arginine biosynthesis I (via L-ornithine)|g__Lachnospiraceae_unclassified.s__Eubacterium_rectale	0	25.8675	0	0	0	0	0	0	0	0	0	0	0	5.67366	0	0	0	2.68843	0	7.25614	0	0	0	0	0	9.64748	10.4215	0	16.4749	0	0	15.9623	12.2365	0	0	0	2.46347	0.886934	0	15.9891	11.5405	0	4.22238	0	5.04608	1.48375	1.90167	0	0.58574
ARGSYN-PWY: L-arginine biosynthesis I (via L-ornithine)|g__Lactobacillus.s__Lactobacillus_fermentum	0	0	0	0	0	0	0	0	0	0	0	0	0	0	0	0	0	0	0	0	0	0	3.14358	0	0	0	0	0.846597	0	0	0	0	105.304	0	0	0	0	0	0	0	0	0	0	0	0	0	5.45461	0	0
ARGSYN-PWY: L-arginine biosynthesis I (via L-ornithine)|g__Lactobacillus.s__Lactobacillus_oris	0	0	0	0	0	0	0	0	0	0	0	0	0	0	0	0	0	0	0	0	0	0	0	0	0	0	0	0	0	0	0	0	10.7276	0	0	0	0	0	0	0	0	0	0	0	0	0	0	0	0
ARGSYN-PWY: L-arginine biosynthesis I (via L-ornithine)|g__Lactobacillus.s__Lactobacillus_plantarum	0	0	0	0	0	8.18316	0	0	0	0	0	0	0	0	0	0	0	0	0	0	0	0	0	0	0	0	0	0	0	0	0	0	1.28791	0	0	0	0	0	0	0	0	0	0	0	0	0	0	0	0
ARGSYN-PWY: L-arginine biosynthesis I (via L-ornithine)|g__Lactococcus.s__Lactococcus_lactis	0	0	0	0	0	0	0	0	0	0	0	0	0	0	0	0	0	0	0	0	0	0	8.10438	4.97305	0	0	0	0	0	0	0	0	0	0	0	0	0	0	0	0	0	0	0	0	0	0	0	0	0
ARGSYN-PWY: L-arginine biosynthesis I (via L-ornithine)|g__Lactonifactor.s__Lactonifactor_longoviformis	0	0	0	0	0	0	0	0	0	0	0	0	0	0	0	0	0	0	5.80618	0	0	0	0	0	0	0	0	0	0	0	0	0	0	0	0	0	0	0	0	0	0	0	0	0	0	0	0	0	0
ARGSYN-PWY: L-arginine biosynthesis I (via L-ornithine)|g__Megamonas.s__Megamonas_funiformis	0	0	0	0	0	0	0	0	0	0	0	0	0	0	11.9967	0	0	0	0	0	0	0	0	0	0	0	0	0	0	0	0	0	0	0	0	0	0	0	0	0	0	0	0	0	0	0	0	0	0
ARGSYN-PWY: L-arginine biosynthesis I (via L-ornithine)|g__Megamonas.s__Megamonas_rupellensis	0	0	0	0	0	0	0	0	0	0	0	0	0	0	6.68613	0	0	0	0	0	0	0	0	0	0	0	0	0	0	0	0	0	0	0	0	0	0	0	0	0	0	0	0	0	0	0	0	0	0
ARGSYN-PWY: L-arginine biosynthesis I (via L-ornithine)|g__Methanobrevibacter.s__Methanobrevibacter_smithii	0	4.20186	23.2498	0	0	0	0	0	0	0	0	0	0	0	3.69755	0	0	0	0	0	0	0	0	0	10.6698	0	0	0	0	0	0	0	0	0	0	2.96991	0	0	0	0	0	0	0	0	0	0	0	1.67408	0
ARGSYN-PWY: L-arginine biosynthesis I (via L-ornithine)|g__Murimonas.s__Murimonas_intestini	0	0	0	0	0	0	0	0	0	0	0	0	0	0	0	0	0	0	0	0	0	0	0	0	0	0	0	0	0	0	0	0	0	0	19.2621	0	0	0	0	0	0	0	0	0	0	0	0	0	0
ARGSYN-PWY: L-arginine biosynthesis I (via L-ornithine)|g__Parasutterella.s__Parasutterella_excrementihominis	0	0	0	0	0	0	0	0	0	0	0	0	0	0	0	0	0	0	0	0	0	0	0	0	0	0	0	0	5.14423	0	0	0	0	0	0	0	0	0	0	0	0	0	0	0	0	0	0	0	0
ARGSYN-PWY: L-arginine biosynthesis I (via L-ornithine)|g__Phascolarctobacterium.s__Phascolarctobacterium_faecium	0	0	2.52001	4.08318	0	0	0	0	0	9.05291	0	0	5.56669	0	0	0	0	0	0	0	6.39037	5.14298	0	0	9.44599	3.29558	0	0	0	0	6.66168	0	0	0	0	0	4.06604	4.09994	0	0	10.6225	2.65436	0	9.05885	5.06096	6.01913	0	1.91638	0
ARGSYN-PWY: L-arginine biosynthesis I (via L-ornithine)|g__Phascolarctobacterium.s__Phascolarctobacterium_succinatutens	0	0	0	0	0	0	0	0	0	0	0	0	0	0	0	0	0	0	0	0	0	0	0	0	0	0	0	0	3.22306	0	0	0	0	0	0	0	0	0	0	0	0	0	0	0	0	0	0	0	6.40612
ARGSYN-PWY: L-arginine biosynthesis I (via L-ornithine)|g__Propionibacterium.s__Propionibacterium_freudenreichii	0	0	0	0	0	0	0	0	0	0	0	0	0	0	0	0	0	0	0	0	0	0	0.816876	0	0	0	0	0	0	0	0	0	0	0	0	0	0	0	0	0	0	0	0	0	0	0	0	0	0
ARGSYN-PWY: L-arginine biosynthesis I (via L-ornithine)|g__Proteobacteria_unclassified.s__Proteobacteria_bacterium_CAG_139	0	0	0	0	0	0	3.34918	0	0	0	0	0	0	0	0	0	0	0	0	0	2.58232	0	0	0	2.4395	0	0	0	0	0	0	0	0	0	0	0	0	0	0	0	0	0	0	0	0	0	0	0	0
ARGSYN-PWY: L-arginine biosynthesis I (via L-ornithine)|g__Pseudoflavonifractor.s__Pseudoflavonifractor_capillosus	0	0	0	0	0	0	0	0	0	0	0	0	0	0	0	0	34.1976	0	0	0	0	0	0	0	0	0	0	0	0	0	0	0	0	0	0	0	0	2.25352	0	4.89045	0	0	0	0	0	0	0	0	0
ARGSYN-PWY: L-arginine biosynthesis I (via L-ornithine)|g__Roseburia.s__Roseburia_faecis	0	0	0	0	7.32237	59.5505	0	0	0	0	0	27.3578	15.4116	5.27464	6.35689	0	0	0	0	0	0	0	0	0	0	0	0	0	9.63944	0	0	0	0	0	0	0	0	0	0	0	5.15173	0	0	0	0	0	0	0	0
ARGSYN-PWY: L-arginine biosynthesis I (via L-ornithine)|g__Roseburia.s__Roseburia_hominis	0	0	0	4.36219	3.5625	0	0	0	0	0	0	0	0	4.33223	0	0	0	0	10.0783	0	0	0	0	0	0	0	1.45116	0	2.23462	0	0	0	2.36374	0	0	0	7.76863	0	0	0	0	0	0	1.33101	2.67608	0	0	0	3.86294
ARGSYN-PWY: L-arginine biosynthesis I (via L-ornithine)|g__Roseburia.s__Roseburia_intestinalis	0	0	0	0	1.5369	24.6491	0	25.4801	0	0	0	12.2631	0	1.71452	0	0	0	0	1.14372	0	0	0	0	0	0	0	0	0	0	0	0	0	0	0	0	0	5.79197	0	0	55.0927	0	0	0	0	0	0	0	0	0
ARGSYN-PWY: L-arginine biosynthesis I (via L-ornithine)|g__Roseburia.s__Roseburia_inulinivorans	0	0	0	0	0	0	0	0	0	0	0	0	0	0	0	0	0	0	0	0	0	0	0	0	0	0	0	0	0	0	0	0	0	0	0	0	4.14599	5.05693	0	0	0	0	0	0	6.0524	0	0	0	0
ARGSYN-PWY: L-arginine biosynthesis I (via L-ornithine)|g__Roseburia.s__Roseburia_sp_CAG_197	0	0	0	0	0	0	0	0	0	0	0	0	0	0	0	0	0	0	0	0	0	0	0	0	0	0	0	0	3.72481	0	0	0	0	0	0	0	0	0	0	0	0	0	0	0	0	0	0	0	0
ARGSYN-PWY: L-arginine biosynthesis I (via L-ornithine)|g__Roseburia.s__Roseburia_sp_CAG_380	0	0	0	0	0	0	0	0	0	0	0	0	0	0	0	0	0	0	0	0	0	0	0	0	0	0	0	0	0	0	0	0	0	0	0	0	0	0	0	0	0	0	0	0	0	0	0	0	8.8286
ARGSYN-PWY: L-arginine biosynthesis I (via L-ornithine)|g__Ruminococcaceae_unclassified.s__Clostridium_leptum	0	0	4.54959	1.81695	2.82169	0	0	0	0	0	0	0	0	0	0	0	0	0	0	0	0	7.91715	0	0	0	0	0	0	0	0	1.03907	0	0	0	0	2.61779	0	0	0	0	0	0	0	2.03625	0	0	0	11.5064	0
ARGSYN-PWY: L-arginine biosynthesis I (via L-ornithine)|g__Ruminococcaceae_unclassified.s__Eubacterium_siraeum	0	0	0	0	0	0	0	0	0	0	0	0	2.81352	0	28.4661	0	0	0	40.316	2.26038	0	0	0	0	0	0	0	0	1.2377	0	0	4.49841	0	0	39.6152	0	3.35536	11.823	0	0	0	0	0	0	0	0	0	0	0
ARGSYN-PWY: L-arginine biosynthesis I (via L-ornithine)|g__Ruminococcus.s__Ruminococcus_bicirculans	0	0	0	0	0	0	0	0	0	0	0	0	0	0	32.6204	0	5.20811	0	0	0	0	0	0	0	0	5.48408	2.2392	0	0	0	0	0	0	0	0	0	2.96026	0	0	57.216	0	0	0	0	4.44464	0	14.4374	0	28.3102
ARGSYN-PWY: L-arginine biosynthesis I (via L-ornithine)|g__Ruminococcus.s__Ruminococcus_callidus	0	0	0	0	0	0	0	0	25.4401	0	0	0	0	0	0	0	0	0	0	0	0	0	0	0	0	0	0	0	0	0	0	0	0	0	0	0	0	0	0	0	0	0	0	0	0	0	0	0	0
ARGSYN-PWY: L-arginine biosynthesis I (via L-ornithine)|g__Ruminococcus.s__Ruminococcus_lactaris	0	0	0	4.36203	11.1398	0	0	0	0	0	0	0	0	0	0	0	0	0	3.30243	0	0	0	0	0	0	0	0	0	0	0	0	0	3.97986	0	0	0	0	0	0	0	0	0	0	0	0	0	0	0	0
ARGSYN-PWY: L-arginine biosynthesis I (via L-ornithine)|g__Ruminococcus.s__Ruminococcus_sp_CAG_254	0	0	0	0	0	0	0	0	0	0	0	0	0	0	0	0	0	0	0	0	0	0	0	0	0	0	0	0	0	0	0	0	0	0	0	0	0	0	0	0	0	0	0	0	0	0	0	0	0
ARGSYN-PWY: L-arginine biosynthesis I (via L-ornithine)|g__Ruminococcus.s__Ruminococcus_sp_CAG_330	0	0	0	0	0	0	0	0	0	0	0	0	0	0	7.08283	0	0	0	0	0	0	0	0	0	0	0	0	0	0	0	0	0	0	0	0	0	0	0	0	0	0	0	0	0	0	0	0	0	0
ARGSYN-PWY: L-arginine biosynthesis I (via L-ornithine)|g__Saccharomyces.s__Saccharomyces_cerevisiae	0	0	0	0	0	0	0	0	0	0	0	0	0	0	0	0	0	0	0	0	0	0	1.92354	0	0	0	0	0	0	0	0	0	0	0	0	0	0	0	0	0	0	0	0	0	0	0	0	0	0
ARGSYN-PWY: L-arginine biosynthesis I (via L-ornithine)|g__Sellimonas.s__Sellimonas_intestinalis	0	0	8.71049	0	0	0	0	0	0	0	0	0	0	0	0	0	0	10.8887	9.90163	0	1.71059	4.98516	0	0	0	0	16.4681	0	0	0	2.39485	0	0	0	0	0	0	0	8.68607	0	0	0	0	0	0	0	0	0	0
ARGSYN-PWY: L-arginine biosynthesis I (via L-ornithine)|g__Staphylococcus.s__Staphylococcus_aureus	0	0	0	0	0	0	0	0	0	0	0	0	0	0	0	0	0	3.45595	0	0	0	0	0	0	0	0	0	0	0	0	0	0	0	0	0	0	0	0	0	0	0	0	0	0	0	0	0	0	0
ARGSYN-PWY: L-arginine biosynthesis I (via L-ornithine)|g__Staphylococcus.s__Staphylococcus_epidermidis	0	0	0	0	0	0	0	0	0	0	0	0	0	0	0	0	0	0	0	0	0	0	1.57669	0	0	0	0	0	0	0	0	0	0	0	0	0	0	0	0	0	0	0	0	0	0	0	0	0	0
ARGSYN-PWY: L-arginine biosynthesis I (via L-ornithine)|g__Streptococcus.s__Streptococcus_downei	0	0	0	0	0	1.45802	0	0	0	0	0	0	0	0	0	0	0	0	0	0	0	0	0	0	0	0	0	0	0	0	0	0	0	0	0	0	0	0	0	0	0	0	0	0	0	0	0	0	0
ARGSYN-PWY: L-arginine biosynthesis I (via L-ornithine)|g__Streptococcus.s__Streptococcus_mutans	0	0	0	0	0	0	0	0	0	0	0	0	0	0	0	0	0	0	0	0	0	0	0	0	0	0	3.80615	0	0	0	0	0	0	0	0	0	0	0	0	0	0	0	0	0	0	0	0	0	0
ARGSYN-PWY: L-arginine biosynthesis I (via L-ornithine)|g__Streptococcus.s__Streptococcus_pneumoniae	0	0	0	0	0	0	0	0	0	0	0	0	0	0	0	0	0	0	0	0	0	0	0	0	0	0	6.95908	2.15212	0	2.31827	0	0	3.616	0	0	0	0	0	3.43244	0	0	0	1.64867	0	0	0	0	0	0
ARGSYN-PWY: L-arginine biosynthesis I (via L-ornithine)|g__Streptococcus.s__Streptococcus_salivarius	0	0	0	5.50223	0	0	0	0	0	0	0	0	0	0	0	1.67179	0	0	0	0	0	0.346255	0	0	0	1.88388	0.848592	3.99285	16.7521	14.3424	0	3.8271	9.22794	0	0	0	0	0.463836	4.01057	0	0	0	14.7855	0.571374	1.38979	0	16.7066	0	0
ARGSYN-PWY: L-arginine biosynthesis I (via L-ornithine)|g__Streptococcus.s__Streptococcus_sanguinis	0	0	0	0	0	0	0	0	0	0	0	0	0	0	0	0	0	0	0	0	0	0	0	0	0	0	0	0	0	1.86554	0	0	0	0	0	0	0	0	0	0	0	0	0	0.554032	0	0	0	0	0
ARGSYN-PWY: L-arginine biosynthesis I (via L-ornithine)|g__Streptococcus.s__Streptococcus_thermophilus	5.07712	1.81881	0	0	0	0	0	0	0	6.06611	0	5.84506	0	6.36986	0	14.1115	0	0	0	0	14.5312	23.1273	55.6231	5.0757	5.08049	0	13.8951	23.7265	0.689978	62.5415	3.43621	0	4.20901	38.7873	7.39234	28.8834	3.03902	0	8.36636	0	0	6.53741	18.7739	0	0	0	2.82999	0	7.34623
ARGSYN-PWY: L-arginine biosynthesis I (via L-ornithine)|g__Streptococcus.s__Streptococcus_vestibularis	0	0	0	0	0	0	0	0	0	0	0	0	0	0	0	0	0	0	0	0	0	0	0	0	0	0	3.02149	0	0	0	0	0	12.4791	0	0	0	0	0	4.73429	0	0	0	0	0	0	0	2.52703	0	0
ARGSYN-PWY: L-arginine biosynthesis I (via L-ornithine)|g__Subdoligranulum.s__Subdoligranulum_sp_APC924_74	0	15.4279	0	6.17175	11.4684	0	5.71996	0	0	0	0	0	0	0	4.06494	0	0	16.835	0	2.15446	26.7757	0	0	0	0	12.0961	1.53035	0	2.21581	0	0	15.9191	0	0	0	6.60757	0	0	0	0	0	0	0	0	0	0	0	0	6.77463
ARGSYN-PWY: L-arginine biosynthesis I (via L-ornithine)|g__Sutterella.s__Sutterella_wadsworthensis	0	0	0	0	0	0	0	0	0	0	0	0	0	0	0	0	0	0	0	0	0	0	0	0	0	0	3.30245	0	0	0	0	0	0	0	0	0	0	0	0	0	0	0	0	0	0	0	0	0	0
ARGSYN-PWY: L-arginine biosynthesis I (via L-ornithine)|g__Tyzzerella.s__Tyzzerella_nexilis	0	0	0	0	0	0	0	0	0	0	0	0	0	16.4773	0	33.9285	0	0	0	0	0	0	0	0	0	0	0	0	0	0	0	0	0	0	0	0	0	0	0	0	0	0	0	0	0	0	0	0	0
ARGSYN-PWY: L-arginine biosynthesis I (via L-ornithine)|g__Varibaculum.s__Varibaculum_cambriense	0	0	0	0	0	0	0	0	0	0	0	0	0	0	0	0	0	0	0	0	0	0	0	0	0	0	0	0	0	0	0	0	0	0	0	0	0	0	0	0	0	3.80141	0	0	0	0	0	0	0
ARGSYN-PWY: L-arginine biosynthesis I (via L-ornithine)|g__Victivallales_unclassified.s__Victivallales_bacterium_CCUG_44730	0	0	0	0	0	0	0	0	0	0	0	0	0	0	0	0	0	0	0	0	0	0	0	0	0	0	0	0	0	0	0	0	0	0	0	0	0	0	0	0	0	0	0	0	0	0	1.71085	0	0
ARGSYN-PWY: L-arginine biosynthesis I (via L-ornithine)|unclassified	78.9181	175.616	37.0212	83.8193	227.093	120.621	19.4975	133.109	446.534	25.5681	14.8817	48.6494	80.5328	43.4703	110.086	37.6457	154.107	99.1501	106.403	49.6026	24.9666	63.0624	10.8282	94.3555	98.3445	113.866	116.27	261.308	82.5901	4.29481	105.96	67.284	66.77	6.13404	76.7422	23.2882	96.3728	114.387	283.616	52.198	76.4701	43.9904	68.5585	107.378	98.8638	126.666	117.906	26.3784	107.225
ARGSYNBSUB-PWY: L-arginine biosynthesis II (acetyl cycle)|g__Actinomyces.s__Actinomyces_naeslundii	0	0	0	0	0	0	0	0	0	0	0	0	0	0	0	0	0	0	0	0	0	0.458819	0	0	0	0	0	0	0	0	0	0	0	0	0	0	0	0	0	0	0	0	0	0	0	0	0	0	0
ARGSYNBSUB-PWY: L-arginine biosynthesis II (acetyl cycle)|g__Actinomyces.s__Actinomyces_oris	0	0	0	0	0	0	0	0	0	0	0	0	0	0	0	0	0	0	0	0	0	0	0	0	0	0	0	0	0	0.164742	0.51172	0	0	0	0	0	0	0	0	0	0	0	0	0	0	0	0	0	0
ARGSYNBSUB-PWY: L-arginine biosynthesis II (acetyl cycle)|g__Actinomyces.s__Actinomyces_viscosus	0	0	0	0	0	2.0209	0	0	0	0	0	0	0	0	0	0	0	0	0	0	0	0.42214	0	0	0	0	0.999155	0	0	0.541494	1.30372	0	0	0	0	0	0	0	0	0	0	0	0	0.761644	0	0	0	0	0
ARGSYNBSUB-PWY: L-arginine biosynthesis II (acetyl cycle)|g__Adlercreutzia.s__Adlercreutzia_equolifaciens	0	1.45784	0	0	0.288647	0	0	0	0	0	0	0.622724	0	0	0	0	0	0	0	0	0	0	0	0.544417	0	0	0	0	0	0	0	0	0	0	0	0	0	0	0	0	0	0	0	0	0.86432	0	2.17772	0	1.50459
ARGSYNBSUB-PWY: L-arginine biosynthesis II (acetyl cycle)|g__Agathobaculum.s__Agathobaculum_butyriciproducens	0	0	0	0	0	0	0	2.1541	0	0	0	0	0	2.00509	0	0	0	0	0	0	0	0	0	0	0	0	0	0	2.10686	0	0	0	1.72617	0	0	0	0	6.11821	0	0	3.20713	0	0	0	2.61053	0	0	0	3.95324
ARGSYNBSUB-PWY: L-arginine biosynthesis II (acetyl cycle)|g__Akkermansia.s__Akkermansia_muciniphila	0	0	0	44.1942	0	0	0	0	0	0	0	0	0	0	0	0	0	0	0	9.81515	109.986	0	0	0	214.225	0	23.045	0	0	0	0	0	22.5096	0	0	0	0	0	13.6852	0	0	0	0	0	28.535	0	10.2781	0	0
ARGSYNBSUB-PWY: L-arginine biosynthesis II (acetyl cycle)|g__Anaeromassilibacillus.s__Anaeromassilibacillus_sp_An172	0	0	0	0	0	0	2.13093	0	0	0	0	0	0	0	0	0	0	0	0	0	0	0	0	0	0	0	0	0	0	0	0	0	0	0	0	0	0	0	0	0	0	0	0	0	0	0	0	0	0
ARGSYNBSUB-PWY: L-arginine biosynthesis II (acetyl cycle)|g__Anaeromassilibacillus.s__Anaeromassilibacillus_sp_An250	0	2.1163	0	0	1.06118	0	0	0	0	0	0	0	3.11266	0	0	0	2.6579	0	1.27618	0	0	0	0	0	0	0	0	0	0	0	1.67941	0	0	0	0	0	0	0	0	0	0	0	0	2.29612	0	0	0	0	0
ARGSYNBSUB-PWY: L-arginine biosynthesis II (acetyl cycle)|g__Anaerostipes.s__Anaerostipes_caccae	17.3922	0	2.85292	0	0	0	0	0	3.28194	0	4.66665	0	3.71674	0	0	0	3.61994	0	0	0	0	0	0	0	0	0	0	10.0415	0	0	0	0	0	0	0	3.32903	0	0	0	0	0	0	0	3.02689	0	0	0	0	0
ARGSYNBSUB-PWY: L-arginine biosynthesis II (acetyl cycle)|g__Anaerostipes.s__Anaerostipes_hadrus	0	8.32427	0	3.35924	1.69701	4.03108	0	6.47389	0	0	0	0	0	1.99355	0	0	0	4.65767	0	9.3946	0	0	0	9.03532	0	1.13822	18.1518	0	3.48242	0	0	0	7.14821	0	0	0	0	1.98994	0	0	6.52231	0	0	0	2.32212	0	0	0	17.8082
ARGSYNBSUB-PWY: L-arginine biosynthesis II (acetyl cycle)|g__Anaerotignum.s__Anaerotignum_lactatifermentans	0	0	4.16948	0	0	0	0	0	0	0	0	0	0	0	0	0	0	0	0	0	0	13.2703	0	0	0	0	0	0	0	0	0	0	0	0	0	0	0	0	0	0	0	0	0	0	0	0	0	2.67178	0
ARGSYNBSUB-PWY: L-arginine biosynthesis II (acetyl cycle)|g__Asaccharobacter.s__Asaccharobacter_celatus	0	0	0	0	3.84861	0	0	0	0	0	0	1.07714	0	0	0	0	0	0	0	0	0	0	0	0.683324	0	0	0	0	0	0	0	0	0	0	0	0	0	0	0	0	0	0	0	0	0.587896	0	1.06532	0	0
ARGSYNBSUB-PWY: L-arginine biosynthesis II (acetyl cycle)|g__Bifidobacterium.s__Bifidobacterium_adolescentis	0	0	0	0	0	0	0	0	0	0	0	0	0	0	0	0	0	0	0	0	0	0	0	0	0	0	0	0	0	0	0	0	0	0	0	0	0	0	0	0	7.92866	52.7859	0	0	0	1.68917	0	0	0
ARGSYNBSUB-PWY: L-arginine biosynthesis II (acetyl cycle)|g__Bifidobacterium.s__Bifidobacterium_animalis	0	0	0	0	0	0	0	0	0	0	0	0	0	0	0	24.4915	0	0	0	0	0	0	0	0	0	0	0	0	0	6.66758	0	0	0	0	0	3.08694	0	0	0	0	0	0	0	0	0	0	0	0	3.25729
ARGSYNBSUB-PWY: L-arginine biosynthesis II (acetyl cycle)|g__Bifidobacterium.s__Bifidobacterium_bifidum	0	0	0	0	0	0	0	0	0	0	0	0	0	0	7.53982	0	0	0	0	0	0	0	0	0	0	0	0	0	0	0	0	0	0	0	0	0	0	0	0	0	18.7518	12.2899	0	0	11.6706	2.44597	0	0	0
ARGSYNBSUB-PWY: L-arginine biosynthesis II (acetyl cycle)|g__Bifidobacterium.s__Bifidobacterium_breve	0	0	0	0	0	0	0	0	0	0	0	0	0	0	0	0	0	0	0	0	0	0	0	0	0	0	0	0	0	0	0	0	0	0	0	0	0	0	0	0	0	0	0	0	0	0.160726	0	0	0
ARGSYNBSUB-PWY: L-arginine biosynthesis II (acetyl cycle)|g__Bifidobacterium.s__Bifidobacterium_catenulatum	0	0	0	0	0	0	0	0	0	0	0	0	0	0	0	0	0	0	0	0	0	0	0	0	0	0	0	0	0	0	0	0	0	0	0	0	0	0	0	0	0.300238	24.8114	0	0	0	0	0	0	0
ARGSYNBSUB-PWY: L-arginine biosynthesis II (acetyl cycle)|g__Bifidobacterium.s__Bifidobacterium_longum	0	0	2.96511	0	0	0	0	14.1617	0	0	0	0	0	0	0	0	0	0	0	0	0	15.9216	0	0	0	0	0	0	0	0	0	6.72989	9.33008	0	0	0	0	0	0	0	7.96745	25.3153	0	0	0	1.00366	9.67517	3.23652	0
ARGSYNBSUB-PWY: L-arginine biosynthesis II (acetyl cycle)|g__Bifidobacterium.s__Bifidobacterium_pseudocatenulatum	0	0	0	0	0	0	0	0	0	0	0	0	0	0	0	0	0	0	0	0	0	0	0	0	0	0	0	0	0	0	0	0	0	0	0	0	0	0	0	0	0	0	0	0	0	0	2.66745	0	0
ARGSYNBSUB-PWY: L-arginine biosynthesis II (acetyl cycle)|g__Bilophila.s__Bilophila_wadsworthia	0	0	0	0	0	0	7.91333	0	0	0	0	0	0	0	0	0	0	0	0	0	0	2.65452	0	0	0	3.24192	0	0	0	0	0	0	0	0	0	0	0	0	0	0	0	0	0	0	0	0	0	1.52111	0
ARGSYNBSUB-PWY: L-arginine biosynthesis II (acetyl cycle)|g__Blautia.s__Blautia_coccoides	0	0	0	0	0	0	0	0	0	0	0	0	0	0	0	0	0	0	3.91613	0	0	0	0	0	0	0	0	0	0	0	0.337432	0	0	0	4.70637	0	0	0	0	0	0	0	0	0.137073	0	0	0	0	0
ARGSYNBSUB-PWY: L-arginine biosynthesis II (acetyl cycle)|g__Blautia.s__Blautia_hansenii	0	0	0	0	0	0	0	0	0	0	0	3.75314	0	0	0	46.1238	0	1.4274	0	0	0	0	0	0	0	0	0	0	0	0	0	0	0	0	0	0	0	0	0	0	0	0	0	0	0	0	0	0	0
ARGSYNBSUB-PWY: L-arginine biosynthesis II (acetyl cycle)|g__Blautia.s__Blautia_hydrogenotrophica	0	0	0	1.39064	8.27264	0	0	0	0	0	0	0	2.24884	0	0	0	0	10.5615	6.98521	0	4.80651	0	0	0	0	0	0	0	0	0	0	2.71685	1.08453	0	0	0	0	0	6.69581	0	0	0	1.69335	3.10652	1.33334	0	0	0	0
ARGSYNBSUB-PWY: L-arginine biosynthesis II (acetyl cycle)|g__Blautia.s__Blautia_obeum	0	9.71234	0	28.1663	7.10762	95.2529	0	0	0	0	0	0	82.6279	16.8805	1.14994	0	0	103.886	1.3099	17.4422	2.21511	0	0.0992848	12.6926	0	3.36586	6.63519	0	5.23777	0	53.2184	1.37045	12.6405	0	0	0	0.962311	12.6052	0	0	3.99755	0.421804	13.7535	25.5554	10.3793	1.03825	9.15734	0	8.34463
ARGSYNBSUB-PWY: L-arginine biosynthesis II (acetyl cycle)|g__Blautia.s__Blautia_producta	0	2.65816	5.82564	0	0	0	2.63201	0	31.387	0	0	0	2.81584	0	0	0	24.0612	3.8683	0	0	0	2.62742	6.16886	0	0	0	0	65.5972	0	0	1.28787	0	0	0	1.89106	2.73856	0	0	14.9754	4.17314	0	1.82719	3.20271	2.9195	0	0	0	1.83381	0
ARGSYNBSUB-PWY: L-arginine biosynthesis II (acetyl cycle)|g__Blautia.s__Blautia_sp	0	0	0	4.02598	0	102.884	0	0	0	0	0	0	0	0	8.61046	0	0	0	0	15.1539	0	0	30.5074	0	0	0	0.355902	0	0.201992	0	0	1.60485	0	0	0	0	2.22503	0.20231	0	0	12.2321	4.29324	0	0	2.14381	5.05371	0	0	0
ARGSYNBSUB-PWY: L-arginine biosynthesis II (acetyl cycle)|g__Blautia.s__Blautia_sp_AF19_10LB	0	0	0	1.4968	0	0	0	0	0	0	0	0	0	0	0	0	0	0	0	0.669081	0	0	0	0	0	0	0	0	0	0	0	0	0	0	0	0	0	0	0	0	0	0	0	0	0	0	0	0	0
ARGSYNBSUB-PWY: L-arginine biosynthesis II (acetyl cycle)|g__Blautia.s__Blautia_sp_An249	0	0	0	0	0	0	0	0	0	0	0	0	0	0	0	0	0	0	0	0	0	3.95231	0	0	0	0	0	0	0	0	0	0	0	0	0	0	0	0	0	0	0	0	0	0	0	0	0	0	0
ARGSYNBSUB-PWY: L-arginine biosynthesis II (acetyl cycle)|g__Blautia.s__Blautia_sp_CAG_257	0	3.653	3.51478	1.11941	6.83782	0	10.4389	5.21402	0	0	0	11.5776	5.32136	0	0	0	36.6141	0	0	0	4.25714	7.40185	0	10.9351	0	0	0	0	0	0	7.68566	0	0	14.2939	0	0	0	0	0	25.0354	0	0	0	50.5621	10.7994	0	0	16.656	0
ARGSYNBSUB-PWY: L-arginine biosynthesis II (acetyl cycle)|g__Blautia.s__Blautia_sp_CAG_52	0	4.31936	0	2.81155	0	0	0	0	0	0	0	0	0	4.09295	0	0	0	0	0	0	0	0	0	17.5657	0	1.44449	0	0	4.36488	0	0	1.15947	0	0	0	0	0	23.491	0	0	2.99497	0	0	2.4889	0	0	0	0	1.99629
ARGSYNBSUB-PWY: L-arginine biosynthesis II (acetyl cycle)|g__Blautia.s__Blautia_wexlerae	0	6.4169	0	11.1997	31.9035	99.6264	0	56.1709	0	0	0	44.3278	29.0182	14.9543	11.4261	0	0	180.897	1.05479	12.2491	8.86022	0	5.1004	11.1887	0	10.5091	24.7727	0	4.38954	0	98.9907	43.2543	9.08864	8.98393	0	0	15.9717	11.8654	0	0	10.6917	2.36782	36.741	3.20082	2.65777	18.3973	12.0869	5.58728	27.7685
ARGSYNBSUB-PWY: L-arginine biosynthesis II (acetyl cycle)|g__Blautia.s__Ruminococcus_gnavus	59.3971	0	14.8015	0	1.98199	10.3385	0	3.52169	3.48463	0	1.53321	9.15754	8.23634	3.32191	0	8.79976	1.97885	0	12.3274	0	0	5.0916	0	10.7399	0	0	3.50438	107.206	0	0	0	0	0	2.67617	0	0	0	18.9837	17.4014	0	0	2.34314	24.9036	10.323	0	0	0	0	0
ARGSYNBSUB-PWY: L-arginine biosynthesis II (acetyl cycle)|g__Blautia.s__Ruminococcus_torques	11.3526	45.3256	16.7425	7.0941	22.1779	0	0	11.5353	0	0	0	0	9.27012	7.37743	3.88549	0	27.3957	14.9204	29.5177	21.7602	0	6.38163	0	17.455	0	41.5266	56.7023	0	47.226	0	11.967	34.7598	33.7241	0	0	14.0039	12.3108	46.9796	8.94379	30.8393	35.4835	0	44.4573	25.4088	18.0424	32.5687	5.7339	41.7553	11.4098
ARGSYNBSUB-PWY: L-arginine biosynthesis II (acetyl cycle)|g__Butyricicoccus.s__Butyricicoccus_pullicaecorum	0	0	0	0	0	0	27.2193	0	0	0	0	4.53101	0	0	0	0	0	0	0	0	0	0	0	0	0	0	0	0	0	0	0	0	0	0	0	0	0	0	0	0	0	0	0	0	0	0	0	0	0
ARGSYNBSUB-PWY: L-arginine biosynthesis II (acetyl cycle)|g__Candidatus_Stoquefichus.s__Candidatus_Stoquefichus_sp_KLE1796	0	0	0	0	0	0	0	0	0	0	0	8.35984	0	0	0	0	0	0	0	0	0	0	0	0	0	0	0	0	0	0	0	0	0	0	0	0	0	0	0	0	0	0	0	0	0	0	0	0	0
ARGSYNBSUB-PWY: L-arginine biosynthesis II (acetyl cycle)|g__Citrobacter.s__Citrobacter_freundii	0	0	0	0	0	14.7718	0	0	0	0	0	0	0	0	0	0	0	0	0	0	0	0	0	3.1507	0	0	0	0	0	0	0	0	0	0	0	0	0	0	0	0	0	0	0	0	0	0	0	0	0
ARGSYNBSUB-PWY: L-arginine biosynthesis II (acetyl cycle)|g__Clostridiales_unclassified.s__Clostridiales_bacterium_1_7_47FAA	2.39263	0	0	0	0	0	0	1.86333	0	0	2.83834	0	0	0	0	0	0	0	0	0	0	0	0	0	0	0	0	0	0	0	0	0	0	0	0	10.9561	0	2.27651	0	0	0	0	0	0	0	0	0	0	0
ARGSYNBSUB-PWY: L-arginine biosynthesis II (acetyl cycle)|g__Clostridiales_unclassified.s__Clostridiales_bacterium_CHKCI001	7.07053	0	0	0	0	0	0	0	0	0	0	0	0	0	0	0	0	0	0	0	0	0	0	0	0	0	0	0	0	0	0	0	0	0	0	0	0	0	0	0	0	0	0	0	0	0	0	0	0
ARGSYNBSUB-PWY: L-arginine biosynthesis II (acetyl cycle)|g__Clostridiales_unclassified.s__Clostridiales_bacterium_KLE1615	0	5.73008	0	0	1.82752	17.311	0	12.136	0	0	0	0	0	0	2.25876	0	0	0	0	2.361	0	0	0	0	0	6.99857	0	0	4.75325	0	0	4.23886	0	0	0	0	3.73874	0	0	0	2.95148	0	0	0	3.04059	0	0	0	19.1319
ARGSYNBSUB-PWY: L-arginine biosynthesis II (acetyl cycle)|g__Clostridioides.s__Clostridioides_difficile	5.30854	0	0	0	0	0	0	0	0	0	4.72416	0	0	0	0	0	0	0	0	0	0	0	0	0	0	0	1.33522	0	0	0	0	0	0	0	0	0	0	0	0	0	0	0	0	0	0	0	0	0	0
ARGSYNBSUB-PWY: L-arginine biosynthesis II (acetyl cycle)|g__Clostridium.s__Clostridium_paraputrificum	0	0	0	0	0	0	0	0	0	0	0	0	0	0	0	3.23713	0	0	0	0	0	0	0	0	0	0	0	0	0	0	0	0	0	0	0	0	0	0	0	0	0	0	1.54808	0	0	0	0	0	0
ARGSYNBSUB-PWY: L-arginine biosynthesis II (acetyl cycle)|g__Clostridium.s__Clostridium_sp_44_14	0	4.2367	0	0	0	0	0	0	0	0	0	0	0	0	0	0	0	0	0	0	0	0	0	0	0	0	0	0	0	0	0	0	0	0	0	0	0	0	0	0	0	0	0	0	0	0	0	0	0
ARGSYNBSUB-PWY: L-arginine biosynthesis II (acetyl cycle)|g__Clostridium.s__Clostridium_sp_AF36_4	0	5.20197	0	0	0	0	0	0	0	0	0	0	0	0	0	0	0	0	0	0	0	0	0	0	0	1.63389	0	0	2.32576	0	0	3.86312	0	0	0	0	0	0	0	0	0	0	0	0	0	0	3.6638	0	4.4175
ARGSYNBSUB-PWY: L-arginine biosynthesis II (acetyl cycle)|g__Clostridium.s__Clostridium_sp_AM22_11AC	0	0	0	6.23676	0	0	0	0	0	0	0	0	5.39914	3.70833	0	0	0	0	0	0	2.68302	0	0	0	0	0	0	0	0	0	0	0	2.15922	0	0	0	1.8042	4.74638	0	0	1.75535	2.19656	1.24108	0	2.34675	0	0	0	0
ARGSYNBSUB-PWY: L-arginine biosynthesis II (acetyl cycle)|g__Clostridium.s__Clostridium_sp_CAG_122	0	0	0	0	0	0	0	0	0	0	0	0	0	0	0	0	0	0	0	0	0	0	0	0	0	0	0	0	0	0	0	0	0	0	0	0	0	0	0	0	0	0	0	0	0	3.16388	0	0	0
ARGSYNBSUB-PWY: L-arginine biosynthesis II (acetyl cycle)|g__Clostridium.s__Clostridium_sp_CAG_217	0	0	0	0	0	0	0	0	0	0	0	0	0	0	0	0	0	0	0	0	0	0	0	16.0841	0	0	0	0	0	0	0	0	0	0	0	0	0	70.531	0	0	31.0188	0	0	0	0	0	0	0	0
ARGSYNBSUB-PWY: L-arginine biosynthesis II (acetyl cycle)|g__Clostridium.s__Clostridium_sp_CAG_221	0	0	0	0	0	0	0	0	0	0	0	0	0	0	0	0	0	0	0	0	0	0	0	0	0	0	0	0	0	0	0	0	0	0	0	0	0	0	0	0	0	0	0	0	0	0	0	0	0
ARGSYNBSUB-PWY: L-arginine biosynthesis II (acetyl cycle)|g__Clostridium.s__Clostridium_sp_CAG_299	0	0	0	0	2.67597	0	0	0	0	0	0	0	3.48795	6.64701	0	0	0	3.74706	0	0	0	0	0	13.5531	0	0	0	0	0	0	0	0	0	0	0	0	0	0	0	0	0	0	0	9.50022	0	0	0	0	0
ARGSYNBSUB-PWY: L-arginine biosynthesis II (acetyl cycle)|g__Clostridium.s__Clostridium_sp_CAG_505	0	0	0	0	0	0	0	0	0	0	0	0	0	2.45798	0	0	0	0	0	0	0	0	0	2.79928	0	0	0	0	0	0	0	0	0	0	0	0	0	0	0	0	0	0	0	0	0	0	0	0	0
ARGSYNBSUB-PWY: L-arginine biosynthesis II (acetyl cycle)|g__Clostridium.s__Clostridium_sp_CAG_75	0	0	0	0	0	0	0	4.57431	0	0	0	0	0	0	0	0	0	0	0	0	0	0	0	0	0	0	0.518245	0	0	0	0	0	0	0	0	0	0	0	0	0	0	0	0	0	0	0	0	0	0
ARGSYNBSUB-PWY: L-arginine biosynthesis II (acetyl cycle)|g__Collinsella.s__Collinsella_aerofaciens	0	0	76.8786	22.961	91.9825	0	0	0	0	0	0	0	24.8899	0	4.13056	0	0	26.8459	0	4.73866	0	42.4006	0	0	0	0	7.37807	0	0	0	19.2937	6.05664	18.2845	0	0	0	5.44265	15.3108	0	0	37.2499	3.93401	5.16112	14.3133	19.4312	17.8788	0	19.6247	0
ARGSYNBSUB-PWY: L-arginine biosynthesis II (acetyl cycle)|g__Coprobacillus.s__Coprobacillus_cateniformis	0	0	54.8088	0	0	0	0	0	0	0	0	0	0	70.99	0	0	0	0	0	0	0	2.54583	0	0	2.00856	0	0	0	0	0	0	0	0	0	0	0	0	0	0	0	0	0	0	0	0	0	0	11.2595	0
ARGSYNBSUB-PWY: L-arginine biosynthesis II (acetyl cycle)|g__Coprococcus.s__Coprococcus_catus	0	0	0	0	0	0	0	0	0	0	0	0	0	0	0	0	0	0	0	0	0	0	0	0	0	0	2.06745	0	2.41177	0	0	0	0	0	0	0	0	1.14978	0	0	3.35894	0	0	0	0	0	0	0	1.60676
ARGSYNBSUB-PWY: L-arginine biosynthesis II (acetyl cycle)|g__Coprococcus.s__Coprococcus_comes	0	0	0	5.77565	0	0	0	0	0	0	0	0	0	0	0	0	0	0	0	0	0	0	0	4.89742	0	0	19.4436	0	6.4143	0	0	7.7725	8.46149	0	0	0	0	0	0	0	11.5616	0	0	4.82841	0	0	3.87186	0	9.51824
ARGSYNBSUB-PWY: L-arginine biosynthesis II (acetyl cycle)|g__Corynebacterium.s__Corynebacterium_amycolatum	0	0	0	12.3702	0	0	0	0	0	0	0	0	0	0	0	0	0	0	0	0	0	0	0	0	0	0	0	0	0	0	0	0	0	0	0	0	0	0	0	0	0	0	0	0	0	0	0	0	0
ARGSYNBSUB-PWY: L-arginine biosynthesis II (acetyl cycle)|g__Corynebacterium.s__Corynebacterium_jeikeium	0	0	0	3.44411	0	0	0	0	0	0	0	0	0	0	0	0	0	0	0	0	0	0	0	0	0	0	0	0	0	0	0	0	0	0	0	0	0	0	0	0	0	0	0	0	0	0	0	0	0
ARGSYNBSUB-PWY: L-arginine biosynthesis II (acetyl cycle)|g__Desulfovibrio.s__Desulfovibrio_fairfieldensis	0	0	0	0	0	0	0	0	0	0	0	0	0	0	0	0	0	0	0	0	0	0	0	0	0	0	0	0	1.32117	0	0	0	0	0	0	0	0	0	0	0	1.06919	0	0	0	0	0	0	0	0
ARGSYNBSUB-PWY: L-arginine biosynthesis II (acetyl cycle)|g__Desulfovibrio.s__Desulfovibrio_piger	0	0	0	0	0	0	0	0	0	0	0	0	0	0	0	0	0	0	0	0	0	0	0	0	0	0	0	0	0	0	0	0	0	0	0	0	0	0	0	0	0	0	0	0	0	0	0	0	0
ARGSYNBSUB-PWY: L-arginine biosynthesis II (acetyl cycle)|g__Dorea.s__Dorea_formicigenerans	0	0	0	2.28325	0	0	0	4.27392	0	0	0	0	0	0	4.6794	0	0	0	6.01582	6.51941	0	0	0	0	0	2.82944	2.69067	0	2.37831	0	0	0	0	0	0	0	4.2548	6.08218	0	0	3.73229	0	3.46755	0	4.21033	2.61183	0	0	2.7721
ARGSYNBSUB-PWY: L-arginine biosynthesis II (acetyl cycle)|g__Dorea.s__Dorea_longicatena	0	4.66797	0	7.4332	0	0	0	0	0	0	0	0	0	0	3.76149	0	0	0	22.9705	9.78566	0	0	0	0	0	0	3.68172	0	5.85908	0	0	5.24088	8.32169	0	0	0	8.18124	10.8262	0	0	8.31588	5.00503	0	3.64447	14.0944	0	0	0	0
ARGSYNBSUB-PWY: L-arginine biosynthesis II (acetyl cycle)|g__Dorea.s__Dorea_sp_CAG_317	0	0	0	0	0	0	0	5.55876	0	0	0	0	0	6.00601	0	0	0	0	0	0	0	29.6123	0	1.09028	0	0	0	0	0	0	0	0	0	0	0	0	0	0	0	0	0	0	0	0	0	0	0	8.174	0
ARGSYNBSUB-PWY: L-arginine biosynthesis II (acetyl cycle)|g__Eggerthella.s__Eggerthella_lenta	0	0	2.54489	0	0	32.4507	8.1215	7.14663	17.0561	0	0	0	0	0	0	0	0	0	0	0	5.96331	0	5.26934	2.29569	0	0	1.17377	0	0	0	0	0	0	0	0	0	0	3.14085	4.74523	0	0	0	0	0	0	0	0	17.2504	0
ARGSYNBSUB-PWY: L-arginine biosynthesis II (acetyl cycle)|g__Eggerthella.s__Eggerthella_sp_CAG_209	0	0	0	0	0	0	0	0	0	0	0	0	0	0	0	0	0	0	0	0	0	0	0	0	0	0	0	0	0	0	0	0	0	0	0	0	0	0	0	0	0	0	0	0	0	0	0	0	0
ARGSYNBSUB-PWY: L-arginine biosynthesis II (acetyl cycle)|g__Eggerthella.s__Eggerthella_sp_CAG_298	0	3.40425	0	0	0	0	0	0	0	0	0	0	0	0	0	0	0	0	0	0	0	0	0	0	0	0	0	0	0	0	0	0	0	0	0	0	0	0	0	0	0	0	0	0	0	0	0	0	0
ARGSYNBSUB-PWY: L-arginine biosynthesis II (acetyl cycle)|g__Eisenbergiella.s__Eisenbergiella_massiliensis	0	0	0	0	0	0	0	0	0	0	0	0	2.82253	0	0	0	0	0	0	0	0	0	0	0	0	0.604314	0	0	0	0	8.45218	0	0	0	0	0	0	2.34495	0	0	0	0	0	4.24757	0	0	2.162	0	0
ARGSYNBSUB-PWY: L-arginine biosynthesis II (acetyl cycle)|g__Eisenbergiella.s__Eisenbergiella_tayi	0	0	4.44743	0	0	0	0	0	0	0	0	0	0	0	0	0	0	0	3.14096	0	0	0	0	0	0	1.03098	0	0	0	0	1.4208	0	0	0	0	0	0	0	0	0	0	0	0	0	0	0	0	48.1501	0
ARGSYNBSUB-PWY: L-arginine biosynthesis II (acetyl cycle)|g__Enterococcus.s__Enterococcus_casseliflavus	0	0	0	0	0	0	0	0	0	0	0	0	0	0	0	1.67586	0	0	0	0	0	0	0	0	0	0	0	0	0	0	0	0	0	0	0	0	0	0	0	0	0	0	0	0	0	0	0	0	0
ARGSYNBSUB-PWY: L-arginine biosynthesis II (acetyl cycle)|g__Enterococcus.s__Enterococcus_gallinarum	0	0	0	0	0	0	0	0	2.34627	0	0	0	0	0	0	0	0	0	0	0	0	0	0	0	0	0	0	0	0	18.2951	0	0	0	0	0	0	0	0	0	0	0	6.20045	0	0	0	0	0	0	0
ARGSYNBSUB-PWY: L-arginine biosynthesis II (acetyl cycle)|g__Enterococcus.s__Enterococcus_saccharolyticus	0	0	0	0	0	0	0	0	3.19011	0	0	0	0	0	0	0	0	0	0	0	0	0	0	0	0	0	0	0	0	18.4945	0	0	0	0	0	0	0	0	0	0	0	7.42491	0	0	0	0	0	0	0
ARGSYNBSUB-PWY: L-arginine biosynthesis II (acetyl cycle)|g__Erysipelatoclostridium.s__Clostridium_innocuum	0	0	15.6313	0	0	2.58191	0	2.62952	0	9.15878	0	1.82761	0	1.54171	0	0	0	0	21.0455	0	0	10.3089	0	0	11.3604	0	0	0	0	0	13.21	0	0	0	0	16.427	0	2.93572	7.21848	0	0	0	0	3.3195	0	0	0	12.9774	0
ARGSYNBSUB-PWY: L-arginine biosynthesis II (acetyl cycle)|g__Erysipelatoclostridium.s__Clostridium_spiroforme	0	0	0	0	0	0	0	0	0	0	0	0	0	0	0	0	0	0	0	0	0	0	0	0	0	0	0	0	0	0	0	0	0	0	0	0	0	0	2.49406	0	0	0	0	0	0	0	0	0	0
ARGSYNBSUB-PWY: L-arginine biosynthesis II (acetyl cycle)|g__Erysipelatoclostridium.s__Erysipelatoclostridium_ramosum	0	0	0	0	0	0	0	0	0	10.1243	0	0	2.70582	3.23048	0	11.2815	0	1.99303	4.22732	0	0	4.18163	0	0	0	0	0	0	0	0	0	0	0	0	2.38896	9.41581	0	6.47439	5.51497	0	0	0	0	5.60051	0	0	0	0	0
ARGSYNBSUB-PWY: L-arginine biosynthesis II (acetyl cycle)|g__Escherichia.s__Escherichia_coli	0	0	0	0	0	0	0	0	0	0	0	0	0	22.551	0	0	0	0	0	0	0	0	0	0	0	0	0	0	0	0	0	0	0	0	0	0	0	0	0	0	0	0	15.0412	0	0	0	0	0	0
ARGSYNBSUB-PWY: L-arginine biosynthesis II (acetyl cycle)|g__Eubacterium.s__Eubacterium_callanderi	0	0	0	0	0	0	0	0	0	0	0	0	2.2722	0	0	0	0	0	0	0	0	0	0	0	0	0	0	0	0	0	0	0	0	0	0	0	0	0	0	0	0	0	0	0	0	0	0	0	0
ARGSYNBSUB-PWY: L-arginine biosynthesis II (acetyl cycle)|g__Eubacterium.s__Eubacterium_eligens	0	0	0	0	8.02855	0	0	20.8952	0	0	0	0	0	1.87432	2.2941	0	0	0	0	0	0	0	0	0	0	5.87742	0	0	0	0	0	0	0	0	0	0	0	0	0	0	0	0	0	0	0	0	3.10914	0	4.23239
ARGSYNBSUB-PWY: L-arginine biosynthesis II (acetyl cycle)|g__Eubacterium.s__Eubacterium_hallii	0	0	0	0	0	0	0	0	0	0	0	0	0	6.1615	0	0	0	0	0	0	0	0	0	8.16626	0	0	0	0	0	0	0	2.75744	2.85394	0	0	0	2.92535	1.4817	0	1.95424	0	3.30363	0	0	0	0	0	0	0
ARGSYNBSUB-PWY: L-arginine biosynthesis II (acetyl cycle)|g__Eubacterium.s__Eubacterium_ramulus	0	0	0	2.23865	0	0	0	0	0	0	0	0	0	4.51448	0	0	0	0	0	0	1.64741	0	0	0	0	0	0	0	2.16834	0	0	0	0	0	0	0	2.54712	4.16841	0	0	3.51272	0	0	0	2.59942	0	0	0	0
ARGSYNBSUB-PWY: L-arginine biosynthesis II (acetyl cycle)|g__Eubacterium.s__Eubacterium_sp_36_13	0	0	0	0	0	0	0	0	0	0	0	0	0	0	0	0	0	0	0	0	0	0	0	0	0	0	0	0	0	0	0	0	0	0	0	0	0	0	0	0	3.53126	0	0	0	0	0	0	0	0
ARGSYNBSUB-PWY: L-arginine biosynthesis II (acetyl cycle)|g__Eubacterium.s__Eubacterium_sp_CAG_115	0	0	0	0	0	0	0	0	0	0	0	0	0	0	0	0	0	0	0	0	0	0	0	0	0	0	0	0	0	0	0	0	0	0	0	0	0	0	0	0	0	0	0	0	0	0	0	0	0
ARGSYNBSUB-PWY: L-arginine biosynthesis II (acetyl cycle)|g__Eubacterium.s__Eubacterium_sp_CAG_38	0	0	0	0	0	0	0	0	0	0	0	0	0	0	0	0	0	0	0	0	0	0	0	0	0	0	1.10894	0	0	0	0	0	0	0	0	0	4.66426	3.21755	0	0	0	0	0	0	2.18972	0	0	0	0
ARGSYNBSUB-PWY: L-arginine biosynthesis II (acetyl cycle)|g__Eubacterium.s__Eubacterium_sp_CAG_581	0	0	0	0	0	0	0	0	0	0	0	0	0	0	0	0	0	0	0	0	0	0	0	0	0	0	0	0	0	0	0	0	0	0	0	0	18.0205	0	0	0	0	0	0	0	0	28.212	0	0	0
ARGSYNBSUB-PWY: L-arginine biosynthesis II (acetyl cycle)|g__Eubacterium.s__Eubacterium_ventriosum	0	0	0	0	0	0	0	0	0	0	0	0	1.78938	0	0	0	0	0	0	0	0	0	0	0	0	0	0	0	0	0	0	1.42683	0	0	0	0	0	0	0	0	0	0	0	0	0	0	0	0	2.07386
ARGSYNBSUB-PWY: L-arginine biosynthesis II (acetyl cycle)|g__Faecalibacterium.s__Faecalibacterium_prausnitzii	0	95.6912	0	15.2137	101.708	0	3.64522	0	0	0	0	126.634	0	0	30.6907	0	0	0	0	23.6973	28.343	0	0	0	0	24.1311	7.00617	0	29.1067	0	0	43.9812	4.64355	0	0	0	33.9837	38.0051	0	0	40.5852	0	0	0	4.80333	61.7783	52.7339	0	54.5113
ARGSYNBSUB-PWY: L-arginine biosynthesis II (acetyl cycle)|g__Faecalibacterium.s__Faecalibacterium_sp_CAG_74	0	0	0	0	0	0	0	0	0	0	0	0	0	0	0	0	0	0	0	0	0	0	0	0	0	0	0	0	0	0	0	0	0	0	0	0	0	0	0	0	0	0	0	0	0	0	0	0	0
ARGSYNBSUB-PWY: L-arginine biosynthesis II (acetyl cycle)|g__Faecalicatena.s__Faecalicatena_contorta	0	0	0	0	0	0	0	0	0	0	0	0	0	0	0	0	0	0	0	0	0	0	0	0	0	0	0	0	0	0	0.250239	0	0	0	0	0	0	0	0	0	0	0	0	0	0	0	0	0	0
ARGSYNBSUB-PWY: L-arginine biosynthesis II (acetyl cycle)|g__Firmicutes_unclassified.s__Firmicutes_bacterium_AF16_15	0	0	0	0	0	0	0	0	0	0	0	0	0	0	0	0	0	0	0	0	0	0	0	0	0	3.80355	0.613146	0	1.3447	0	0	0	0	0	0	0	0	0	0	0	0	0	0	0	0	2.51023	0	0	1.79493
ARGSYNBSUB-PWY: L-arginine biosynthesis II (acetyl cycle)|g__Firmicutes_unclassified.s__Firmicutes_bacterium_AM10_47	0	0	0	1.47825	0	0	0	0	0	0	0	0	0	0	0	0	0	0	0	0	0	0	0	0	0	0	0	0	0	0	0	1.63283	0	0	0	0	0	0	0	0	0	0	0	0	0	0	0	0	0
ARGSYNBSUB-PWY: L-arginine biosynthesis II (acetyl cycle)|g__Firmicutes_unclassified.s__Firmicutes_bacterium_CAG_102	0	0	0	0	0	0	0	0	0	0	0	0	0	0	0	0	0	0	0	0	0	0	0	0	0	0	0	0	0	0	0	0	0	0	0	0	0	5.85597	0	0	4.46161	0	0	0	4.64919	0	0	0	0
ARGSYNBSUB-PWY: L-arginine biosynthesis II (acetyl cycle)|g__Firmicutes_unclassified.s__Firmicutes_bacterium_CAG_114	0	2.63535	0	1.05324	0	0	0	4.05745	0	0	0	1.89203	3.09597	0	0	0	0	0	0	0	2.11108	3.39352	0	1.14232	0	0	0	0	0	0	3.29084	0	0	0	0	0	1.6146	0	2.73232	0	3.46923	0	0	3.71439	0	0	0	0	1.33286
ARGSYNBSUB-PWY: L-arginine biosynthesis II (acetyl cycle)|g__Firmicutes_unclassified.s__Firmicutes_bacterium_CAG_194	0	0	0	0	0	0	0	0	0	0	0	0	0	0	0	0	0	0	0	0	0	0	0	0	0	0	0	0	0	0	0	0	0	0	0	0	0	0	0	0	0	0	0	0	0	0	0	0	0
ARGSYNBSUB-PWY: L-arginine biosynthesis II (acetyl cycle)|g__Firmicutes_unclassified.s__Firmicutes_bacterium_CAG_424	0	0	2.3811	0	0	0	0	0	0	0	0	0	8.70049	0	0	0	0	0	0	0	0	36.7858	0	8.34341	0	0	0	0	0	0	7.48922	0	0	0	0	0	0	0	0	0	0	0	0	31.8944	0	0	0	5.75707	0
ARGSYNBSUB-PWY: L-arginine biosynthesis II (acetyl cycle)|g__Firmicutes_unclassified.s__Firmicutes_bacterium_CAG_534	0	4.87077	0	0	0	0	0	0	0	0	0	0	0	0	0	0	0	0	0	0	0	0	0	0	0	0	0	0	0	0	0	0	0	0	0	0	0	0	0	0	0	0	0	0	0	0	0	0	0
ARGSYNBSUB-PWY: L-arginine biosynthesis II (acetyl cycle)|g__Firmicutes_unclassified.s__Firmicutes_bacterium_CAG_56	0	0	0	0	0	0	0	0	0	0	0	0	0	0	0	0	0	0	0	0	0	0	0	0	0	0	0	0	0	0	0	0	0	0	0	0	0	0	0	0	0	0	0	0	0	0	0	0	8.39626
ARGSYNBSUB-PWY: L-arginine biosynthesis II (acetyl cycle)|g__Firmicutes_unclassified.s__Firmicutes_bacterium_CAG_65_45_313	0	0	0	0	0	0	0	0	0	0	0	0	0	0	12.0309	0	0	0	0	4.27445	0	0	0	0	0	0	0	0	1.87711	0	0	0	0	0	0	0	4.36708	0	0	0	4.72498	0	0	0	0	0	0	0	1.99217
ARGSYNBSUB-PWY: L-arginine biosynthesis II (acetyl cycle)|g__Firmicutes_unclassified.s__Firmicutes_bacterium_CAG_94	0	0	0	0	0	0	0	0	0	0	0	0	0	0	0	0	0	0	0	0	0	0	0	0	0	0	0	0	0	0	0	0	0	0	0	0	0	0	31.4232	0	0	0	0	0	0	0	0	0	0
ARGSYNBSUB-PWY: L-arginine biosynthesis II (acetyl cycle)|g__Flavonifractor.s__Flavonifractor_plautii	6.56908	2.46286	3.50868	0	16.8575	20.5084	2.54019	0	136.458	5.8332	21.1999	3.31043	13.7886	3.85836	0	0	9.39428	9.78012	12.031	0	1.55022	0	0	4.08393	15.9047	5.23002	2.79163	53.7681	0	0	7.13301	1.5752	1.71336	4.60485	4.51224	0	0	4.42606	2.98069	5.11493	0	2.36651	3.42311	12.9559	5.70999	0	0	0	0
ARGSYNBSUB-PWY: L-arginine biosynthesis II (acetyl cycle)|g__Flavonifractor.s__Flavonifractor_sp_An10	0	1.71071	0	0	0	0	0	0	13.6815	0	0	0	0	0	0	0	0	0	0	0	0	0	0	0	0	0	0	0	0	0	0	0	0	0	0	0	0	0	15.8564	0	0	0	0	0	0	0	0	0	0
ARGSYNBSUB-PWY: L-arginine biosynthesis II (acetyl cycle)|g__Fusicatenibacter.s__Fusicatenibacter_saccharivorans	0	24.991	0	2.13467	12.4872	15.6577	0	0	0	0	0	6.61974	35.1664	5.47015	3.94942	0	0	2.88599	48.9803	0	0	0	0	0	0	5.41067	0	0	7.21231	0	0	3.12817	2.45212	3.74111	0	0	6.89763	1.39878	0	8.05992	11.9027	0	0	0	6.50549	0	8.61507	0	16.0251
ARGSYNBSUB-PWY: L-arginine biosynthesis II (acetyl cycle)|g__Gemmiger.s__Gemmiger_formicilis	0	0	0	5.44208	44.29	0	0	131.295	0	0	0	0	0	10.617	10.7329	0	0	0	0	0	5.82979	0	0	0	0	30.3663	12.569	0	5.71062	0	0	24.1078	2.22248	0	0	0	0	0	0	0	13.0948	1.7423	0	0	6.53146	33.6726	12.85	14.9408	17.7889
ARGSYNBSUB-PWY: L-arginine biosynthesis II (acetyl cycle)|g__Gordonibacter.s__Gordonibacter_pamelaeae	0	3.14562	0	0	0	0	0	0	0	0	0	0	0	0	0	0	0	0	0	0	0	0	0	0	0	0	1.12694	0	0	0	0	0	0	0	0	0	0	0	0	0	0	0	0	0	0	0	0	0	0
ARGSYNBSUB-PWY: L-arginine biosynthesis II (acetyl cycle)|g__Harryflintia.s__Harryflintia_acetispora	0	0	0	0	0	0	0	0	0	0	0	0	0	0	0	0	0	0	4.31787	0	0	0	0	0	0	0	0	0	0	0	0	0	0	0	0	0	0	0	0	0	0	0	0	0	0	0	0	0	0
ARGSYNBSUB-PWY: L-arginine biosynthesis II (acetyl cycle)|g__Hungatella.s__Hungatella_effluvii	0.901163	0	1.87919	0	0	0	0	0	1.94054	0	0	0	0	0.83013	0	0	1.00535	0	0.905593	0	0.581304	0	0	0	0	0	0	0.177427	0	0	0	0	0	0	0	0	0	0	0	0	0	0	0	0	0	0	0	0.460049	0
ARGSYNBSUB-PWY: L-arginine biosynthesis II (acetyl cycle)|g__Hungatella.s__Hungatella_hathewayi	4.70881	0	15.5225	0	2.12397	0.890141	5.71844	4.51538	16.3087	14.521	2.66317	0	0	8.30026	0	0	28.3589	0	3.11399	0	7.09577	27.7617	15.9388	12.2985	0	1.29337	0.973251	53.8806	0	0	0.899467	0	0	0	25.5868	18.8134	0	4.22306	4.01971	0	0	11.1408	6.4637	0	0	0	0	6.84953	0
ARGSYNBSUB-PWY: L-arginine biosynthesis II (acetyl cycle)|g__Intestinibacter.s__Intestinibacter_bartlettii	0	0	0	0	0	0	0	0	0	0	0	2.9879	0	0	0	2.49353	0	0	0	0	0	0	0	0	0	0	0	0	0	0	0	0	2.24723	0	0	0	0	0	0	0	0	0	0	0	0	0	0	0	0
ARGSYNBSUB-PWY: L-arginine biosynthesis II (acetyl cycle)|g__Intestinimonas.s__Intestinimonas_butyriciproducens	0	0	0	0	0	0	0	0	0	0	0	0	0	0	0	0	0	0	0	0	5.38195	0	0	0	0	0	0	0	0	0	0	0	0	0	1.59647	0	0	0	0	0	0	0	0	0	0	0	0	0	0
ARGSYNBSUB-PWY: L-arginine biosynthesis II (acetyl cycle)|g__Klebsiella.s__Klebsiella_grimontii	0	0	0	0	0	0	0	0	0	0	0	0	0	0	0	3.34311	0	0	0	0	0	0	0	0	0	0	0	0	0	0	0	0	0	0	0	0	0	0	0	0	0	0	0	0	0	0	0	0	0
ARGSYNBSUB-PWY: L-arginine biosynthesis II (acetyl cycle)|g__Lachnoclostridium.s__Clostridium_aldenense	0	0	66.9734	0	0	0	0	2.4919	0	0	0	0	0	0	0	0	5.93051	1.61971	0	0	1.63021	2.04002	0	0	0	0	0	0	0	0	1.02793	0	0	0	11.5776	0.615576	0	0	0	0	0	0	0	0	0	0	0	1.61668	0
ARGSYNBSUB-PWY: L-arginine biosynthesis II (acetyl cycle)|g__Lachnoclostridium.s__Clostridium_asparagiforme	0	0	0	0	0	0	0	0.526831	0	0	0	0	0	0	0	0	0	0	0	0	0	0	0	0	0	0	0	0	0	0	0	0	0	0	0	0	0	0	0	0	0	0	0	0	0	0	0	0	0
ARGSYNBSUB-PWY: L-arginine biosynthesis II (acetyl cycle)|g__Lachnoclostridium.s__Clostridium_citroniae	20.0685	0	0	0	0	0	0	0	0	0	8.5551	0	0	0	0	0	0	0	0	0	0	0	0	0	0	0	0.69212	0	0	0	0	0	0	0	0	0	0	0	0	0	0	0	0	0	0	0	0	0	0
ARGSYNBSUB-PWY: L-arginine biosynthesis II (acetyl cycle)|g__Lachnoclostridium.s__Clostridium_clostridioforme	44.5331	1.45591	0	0	0	27.9652	1.29455	0	0	0	68.3994	3.04882	0	0	0	403.665	56.6724	0	0	0	0	0	124.201	0	0	1.47849	6.99284	0	0	0	1.12882	0	0	130.371	0.379076	0	0	0	0	0	0	49.2972	12.3186	0	0	0	0	1.0991	0
ARGSYNBSUB-PWY: L-arginine biosynthesis II (acetyl cycle)|g__Lachnoclostridium.s__Clostridium_lavalense	0	0	0	0	0	0	1.15037	2.62145	0	0	0	0	0	0	0	0	0	0	8.24005	0	1.78427	3.25043	0	0	0	0	0	0	0	0	0	0	0	0	0	0	0	0	0	1.46986	0	0	0	0	0	0	0	0	0
ARGSYNBSUB-PWY: L-arginine biosynthesis II (acetyl cycle)|g__Lachnoclostridium.s__Clostridium_scindens	0	0	10.4267	0	5.16104	0	0	0	0	0	0	0	2.34964	1.6601	0	0	0	0	5.86718	0	2.59508	11.8094	0	4.44018	0	1.23802	0	0	0	0	1.28658	0	0	0	0	0	0	0	0	0	0	0	0	1.79419	0	1.15168	0	0	0
ARGSYNBSUB-PWY: L-arginine biosynthesis II (acetyl cycle)|g__Lachnoclostridium.s__Clostridium_symbiosum	0	0	0	0	0	0	0	0	0	0	0	2.17351	0	0	0	0	0	0	1.90346	0	0	0	2.61882	0	0	1.28766	0	0	0	0	0	0	0	0	0	0	0	1.04017	0	0	0	1.88281	0	0	0	0	0	0	0
ARGSYNBSUB-PWY: L-arginine biosynthesis II (acetyl cycle)|g__Lachnoclostridium.s__Lachnoclostridium_sp_An138	0	0	0	0	0	0	0	0	0	0	0	0	0	0	0	0	0	0	0	0	0	0	0	0	0	0	0	0	0	0	0	0	0	0	0	0	0	0	33.3038	0	0	0	0	0	0	0	0	0	0
ARGSYNBSUB-PWY: L-arginine biosynthesis II (acetyl cycle)|g__Lachnoclostridium.s__Lachnoclostridium_sp_An14	0	0	0	0	0	2.48664	0	0	0	0	0	0	0	0	0	0	0	0	0	0	0	0	0	0	0	0	0	0	0	0	0	0	0	0	0	0	0	0	0	0	0	0	0	0	0	0	0	0	0
ARGSYNBSUB-PWY: L-arginine biosynthesis II (acetyl cycle)|g__Lachnospira.s__Lachnospira_pectinoschiza	0	6.32498	0	2.57617	0	9.11077	0	0	0	0	0	0	0	0	0.813234	0	0	0	0	0	0	0	0	0	0	0	3.49767	0	4.65632	0	0	0	0	0	0	0	0	0	0	0	0	0	0	1.38416	0	4.55258	0	0	0
ARGSYNBSUB-PWY: L-arginine biosynthesis II (acetyl cycle)|g__Lachnospiraceae_unclassified.s__Eubacterium_rectale	0	28.7409	0	0.531355	0	0	0	0	0	0	0	0	0	6.55779	1.10468	0	0	3.13598	0	8.2151	0	0	0	0	0	11.8675	12.0702	0	21.901	0	0	18.6628	15.2124	0	0	0	2.58999	1.7758	0	21.1411	13.2623	0	4.94177	0	6.11342	1.80001	2.20819	0	0.767688
ARGSYNBSUB-PWY: L-arginine biosynthesis II (acetyl cycle)|g__Lactobacillus.s__Lactobacillus_fermentum	0	0	0	0	0	0	0	0	0	0	0	0	0	0	0	0	0	0	0	0	0	0	2.84587	0	0	0	0	0.948656	0	0	0	0	111.046	0	0	0	0	0	0	0	0	0	0	0	0	0	5.83901	0	0
ARGSYNBSUB-PWY: L-arginine biosynthesis II (acetyl cycle)|g__Lactobacillus.s__Lactobacillus_oris	0	0	0	0	0	0	0	0	0	0	0	0	0	0	0	0	0	0	0	0	0	0	0	0	0	0	0	0	0	0	0	0	7.27921	0	0	0	0	0	0	0	0	0	0	0	0	0	0	0	0
ARGSYNBSUB-PWY: L-arginine biosynthesis II (acetyl cycle)|g__Lactobacillus.s__Lactobacillus_plantarum	0	0	0	0	0	8.32771	0	0	0	0	0	0	0	0	0	0	0	0	0	0	0	0	0	0	0	0	0	0	0	0	0	0	1.19847	0	0	0	0	0	0	0	0	0	0	0	0	0	0	0	0
ARGSYNBSUB-PWY: L-arginine biosynthesis II (acetyl cycle)|g__Lactococcus.s__Lactococcus_lactis	0	0	0	0	0	0	0	0	0	0	0	0	0	0	0	0	0	0	0	0	0	0	10.3565	4.27921	0	0	0	3.98668	0	0	0	0	0	0	0	0	0	0	0	0	0	0	0	0	0	0	0	0	0
ARGSYNBSUB-PWY: L-arginine biosynthesis II (acetyl cycle)|g__Lactonifactor.s__Lactonifactor_longoviformis	0	0	0	0	0	0	0	0	0	0	0	0	0	0	0	0	0	0	6.26651	0	0	0	0	0	0	0	0	0	0	0	0	0	0	0	0	0	0	0	0	0	0	0	0	0	0	0	0	0	0
ARGSYNBSUB-PWY: L-arginine biosynthesis II (acetyl cycle)|g__Lawsonibacter.s__Lawsonibacter_asaccharolyticus	4.16636	3.01642	0	0	4.3231	0	0	1.90666	0	0	3.41065	0	2.49662	0	0	0	0	2.67013	9.0324	0	0	0	0	2.32363	0	0	3.19099	0	0	0	1.29786	0	0	0	0	0	1.85492	4.11702	5.65352	0	0	0	0	4.13241	0	0	0	0	1.64268
ARGSYNBSUB-PWY: L-arginine biosynthesis II (acetyl cycle)|g__Leuconostoc.s__Leuconostoc_citreum	0	0	0	0	0	0	0	0	0	0	0	0	0	0	0	0	0	0	0	0	0	0	0	0	0	0	0	0	0	0	1.25405	0	0	0	0	0	0	0	0	0	0	0	0	0	0	0	0	0	0
ARGSYNBSUB-PWY: L-arginine biosynthesis II (acetyl cycle)|g__Megamonas.s__Megamonas_funiformis	0	0	0	0	0	0	0	0	0	0	0	0	0	0	11.3156	0	0	0	0	0	0	0	0	0	0	0	0	0	0	0	0	0	0	0	0	0	0	0	0	0	0	0	0	0	0	0	0	0	0
ARGSYNBSUB-PWY: L-arginine biosynthesis II (acetyl cycle)|g__Megamonas.s__Megamonas_rupellensis	0	0	0	0	0	0	0	0	0	0	0	0	0	0	7.02267	0	0	0	0	0	0	0	0	0	0	0	0	0	0	0	0	0	0	0	0	0	0	0	0	0	0	0	0	0	0	0	0	0	0
ARGSYNBSUB-PWY: L-arginine biosynthesis II (acetyl cycle)|g__Mesosutterella.s__Mesosutterella_multiformis	0	0	0	0	0	0	0	0	0	0	0	0	0	0	0	0	0	0	0	0	0	0	0	0	0	0	0	0	0	0	0	0	3.09497	0	0	0	0	0	0	0	0	0	0	0	0	0	0	0	0
ARGSYNBSUB-PWY: L-arginine biosynthesis II (acetyl cycle)|g__Methanobrevibacter.s__Methanobrevibacter_smithii	0	4.57407	20.4456	0	0	0	0	2.46373	0	0	0	0	0	0	3.96526	0	0	0	0	0	0	0	0	0	10.9397	0	0	0	0	0	0	0	0	0	0	3.37633	0	0	0	0	0	0	0	0	0	0	0	1.55039	0
ARGSYNBSUB-PWY: L-arginine biosynthesis II (acetyl cycle)|g__Murimonas.s__Murimonas_intestini	0	0	0	0	0	0	0	0	0	0	0	0	0	0	0	0	0	0	0	0	0	0	0	0	0	0	0	0	0	0	0	0	0	0	20.2579	0	0	0	0	0	0	0	0	0	0	0	0	0	0
ARGSYNBSUB-PWY: L-arginine biosynthesis II (acetyl cycle)|g__Parasutterella.s__Parasutterella_excrementihominis	0	0	0	0	0	0	0	0	0	0	0	0	0	0	0	0	0	0	0	0	0	0	0	0	0	0	0	0	5.68771	0	0	0	0	0	0	0	0	0	0	0	0	0	0	0	0	0	0	0	0
ARGSYNBSUB-PWY: L-arginine biosynthesis II (acetyl cycle)|g__Phascolarctobacterium.s__Phascolarctobacterium_faecium	0	0	2.97439	4.70624	0	0	2.09975	0	0	10.2182	0	0	6.11258	0	0	0	0	0	0	0	6.55054	5.13007	0	0	10.0651	3.42031	0	0	0	0	7.0914	0	0	0	0	0	4.55102	4.55074	0	0	10.9099	2.6965	0	9.87077	5.48393	6.66206	0	2.09033	0
ARGSYNBSUB-PWY: L-arginine biosynthesis II (acetyl cycle)|g__Phascolarctobacterium.s__Phascolarctobacterium_succinatutens	0	0	0	0	0	0	0	0	0	0	0	0	0	0	0	0	0	0	0	0	0	0	0	0	0	0	0	0	3.57221	0	0	0	0	0	0	0	0	0	0	0	0	0	0	0	0	0	0	0	6.81018
ARGSYNBSUB-PWY: L-arginine biosynthesis II (acetyl cycle)|g__Propionibacterium.s__Propionibacterium_freudenreichii	0	0	0	0	0	0	0	0	0	0	0	0	0	0	0	0	0	0	0	0	0	0	0.806611	0	0	0	0	0	0	0	0	0	0	0	0	0	0	0	0	0	0	0	0	0	0	0	0	0	0
ARGSYNBSUB-PWY: L-arginine biosynthesis II (acetyl cycle)|g__Proteobacteria_unclassified.s__Proteobacteria_bacterium_CAG_139	0	0	0	0	0	0	3.6202	0	0	0	0	0	0	0	0	0	0	0	0	0	2.55664	0	0	0	2.64142	0	0	0	0	0	0	0	0	0	0	0	0	0	0	0	0	0	0	0	0	0	0	0	0
ARGSYNBSUB-PWY: L-arginine biosynthesis II (acetyl cycle)|g__Pseudoflavonifractor.s__Pseudoflavonifractor_capillosus	0	0	0	0	0	0	0	0	0	0	0	0	0	0	0	0	36.0028	0	0	0	0	0	0	0	0	0	0	0	0	0	0	0	0	0	0	0	0	2.43629	3.16312	4.49527	0	0	0	0	0	0	0	0	0
ARGSYNBSUB-PWY: L-arginine biosynthesis II (acetyl cycle)|g__Pseudoflavonifractor.s__Pseudoflavonifractor_sp_An184	0	5.3493	0	0	0	0	0	0	0	12.1179	0	0	0	0	0	0	0	0	0	0	0	0	0	0	0	0	0	0	0	0	0	0	0	0	0	0	0	0	0	0	0	0	0	0	0	0	0	0	0
ARGSYNBSUB-PWY: L-arginine biosynthesis II (acetyl cycle)|g__Roseburia.s__Roseburia_faecis	0	0	0	0	7.67737	73.7466	0	0	0	0	0	28.3081	16.3606	5.78078	7.10448	0	0	0	0	0	0	0	0	0	0	0	1.01205	0	9.55444	0	0	0	0	0	0	0	0	0	0	0	5.25908	0	0	0	0	0	0	0	0
ARGSYNBSUB-PWY: L-arginine biosynthesis II (acetyl cycle)|g__Roseburia.s__Roseburia_hominis	0	1.95936	0	5.03167	3.96191	0	0	0	0	0	0	0	2.27516	4.13355	0	0	0	1.36386	10.1054	0	0	0	0	0	0	0	1.38592	0	2.31676	0	0	0	2.61539	0	0	0	8.75889	0	0	0	0.914719	0	0	1.27299	3.32641	0	0	0	4.28522
ARGSYNBSUB-PWY: L-arginine biosynthesis II (acetyl cycle)|g__Roseburia.s__Roseburia_intestinalis	0	0	0	0.5213	2.12304	29.6832	0	28.958	0	0	0	14.2339	0	2.13392	0	0	0	0	1.37048	0	0	0	0	0	0	0	0	0	0.647407	0	0	0	0	0	0	0	7.93826	0	0	63.3244	0	0	0	0	0	0	0	0	0
ARGSYNBSUB-PWY: L-arginine biosynthesis II (acetyl cycle)|g__Roseburia.s__Roseburia_inulinivorans	0	4.19973	0	2.05429	0	0	0	0	0	0	0	0	0	0	0	0	0	0	7.79398	6.38828	0	0	0	0	0	0	0	0	0	0	0	0	1.38099	0	0	0	4.86934	5.01727	0	0	10.0135	0	0	0	6.52548	0	0	0	0
ARGSYNBSUB-PWY: L-arginine biosynthesis II (acetyl cycle)|g__Roseburia.s__Roseburia_sp_CAG_100	0	3.96466	0	0	0	0	0	0	0	0	0	0	0	0	0	0	0	0	0	0	0	0	0	0	0	0	0	0	0	0	0	0	0	0	0	0	0	0	0	0	0	0	0	0	0	0	0	0	0
ARGSYNBSUB-PWY: L-arginine biosynthesis II (acetyl cycle)|g__Roseburia.s__Roseburia_sp_CAG_197	0	0	0	0	0	0	0	0	0	0	0	0	0	0	0	0	0	0	0	0	0	0	0	0	0	0	0	0	4.38547	0	0	0	0	0	0	0	0	0	0	0	0	0	0	0	0	0	0	0	0
ARGSYNBSUB-PWY: L-arginine biosynthesis II (acetyl cycle)|g__Roseburia.s__Roseburia_sp_CAG_380	0	0	0	0	0	0	0	0	0	0	0	0	0	0	0	0	0	0	0	0	0	0	0	0	0	0	0	0	0	0	0	0	0	0	0	0	0	0	0	0	0	0	0	0	0	0	0	0	9.98727
ARGSYNBSUB-PWY: L-arginine biosynthesis II (acetyl cycle)|g__Ruminococcaceae_unclassified.s__Clostridium_leptum	0	0	4.92571	2.02569	2.8431	0	0	0	0	0	0	0	0	0	0	0	0	0	0	0	0	7.75603	0	0	0	0	0	0	0	0	1.04841	0	0	0	0	2.65748	0	0	0	0	0	0	0	1.7761	0	0	0	13.294	0
ARGSYNBSUB-PWY: L-arginine biosynthesis II (acetyl cycle)|g__Ruminococcaceae_unclassified.s__Clostridium_methylpentosum	0	0	0	0	0	0	0	0	0	0	0	0	0	0	0	0	0	0	0	0	0	0	0.803298	0	0	0	0	0	0	0	0	0	0	0	0	0	0	0	0	0	0	0	0	0	0	0	0	0	0
ARGSYNBSUB-PWY: L-arginine biosynthesis II (acetyl cycle)|g__Ruminococcaceae_unclassified.s__Eubacterium_siraeum	0	0	0	0	0	0	0	0	0	0	0	0	2.89306	0	32.841	0	0	0	43.2648	2.80413	0	0	0	0	0	0	0	0	1.46902	0	0	4.80306	0	0	43.0094	0	4.1213	13.4647	0	0	0	0	0	0	0	2.08978	0	0	0
ARGSYNBSUB-PWY: L-arginine biosynthesis II (acetyl cycle)|g__Ruminococcus.s__Ruminococcus_bicirculans	0	0	0	0	0	0	0	0	0	0	0	0	0	0	33.7784	0	5.63713	0	0	0	0	0	0	0	0	6.69092	2.40123	0	0	0	0	0	0	0	0	0	3.64546	0	0	58.5039	0	0	0	0	5.09577	0	15.4092	0	30.1172
ARGSYNBSUB-PWY: L-arginine biosynthesis II (acetyl cycle)|g__Ruminococcus.s__Ruminococcus_bromii	0	0	0	0	0	0	0	7.35746	0	0	0	0	0	12.3158	98.3452	0	0	0	73.3139	15.498	0	0	0	32.3237	0	77.5986	9.95893	0	30.1141	0	0	28.665	26.6005	0	0	0	0	0	0	0	0	0	0	12.2575	0	0	75.0695	0	3.88073
ARGSYNBSUB-PWY: L-arginine biosynthesis II (acetyl cycle)|g__Ruminococcus.s__Ruminococcus_callidus	0	0	0	0	0	0	0	0	29.001	0	0	0	0	0	0	0	0	0	0	0	0	0	0	0	0	0	0	0	0	0	0	0	0	0	0	0	0	0	0	0	0	0	0	0	0	0	0	0	0
ARGSYNBSUB-PWY: L-arginine biosynthesis II (acetyl cycle)|g__Ruminococcus.s__Ruminococcus_lactaris	0	0	0	4.5962	13.8882	0	0	0	0	0	0	0	0	0	0	0	0	0	3.47895	0	0	0	0	0	0	0	0	0	0	0	0	0	5.12455	0	0	0	0	0	0	0	0	0	0	0	0	0	0	0	0
ARGSYNBSUB-PWY: L-arginine biosynthesis II (acetyl cycle)|g__Ruminococcus.s__Ruminococcus_sp_AF31_8BH	0	0	0	0.328693	0	0	0	0	0	0	0	0	0	0	0	0	0	0	0	1.95205	0	0	0	0	0	0	0	0	0	0	0	4.7896	0	0	0	0	1.29346	0	0	0	2.09766	0	0	0	4.26529	2.74843	0	0	0
ARGSYNBSUB-PWY: L-arginine biosynthesis II (acetyl cycle)|g__Ruminococcus.s__Ruminococcus_sp_CAG_254	0	0	0	0	0	0	0	0	0	0	0	0	0	0	0	0	0	0	0	0	0	0	0	0	0	0	0	0	0	0	0	0	0	0	0	0	0	0	0	0	0	0	0	0	0	0	0	0	0
ARGSYNBSUB-PWY: L-arginine biosynthesis II (acetyl cycle)|g__Ruminococcus.s__Ruminococcus_sp_CAG_330	0	0	0	0	0	0	0	0	0	0	0	0	0	0	6.56187	0	0	0	0	0	0	0	0	0	0	0	0	0	0	0	0	0	0	0	0	0	0	0	0	0	0	0	0	0	0	0	0	0	0
ARGSYNBSUB-PWY: L-arginine biosynthesis II (acetyl cycle)|g__Ruminococcus.s__Ruminococcus_sp_CAG_488	0	0	0	0	0	0	0	0	0	0	0	0	0	0	14.4383	0	0	0	0	0	0	0	0	0	0	0	0	0	0	0	0	0	0	0	0	0	0	0	0	0	0	0	0	0	0	0	0	0	0
ARGSYNBSUB-PWY: L-arginine biosynthesis II (acetyl cycle)|g__Saccharomyces.s__Saccharomyces_cerevisiae	0	0	0	0	0	0	0	0	0	0	0	0	0	0	0	0	0	0	0	0	0	0	2.1829	0	0	0	0	0	0	0	0	0	0	0	0	0	0	0	0	0	0	0	0	0	0	0	0	0	0
ARGSYNBSUB-PWY: L-arginine biosynthesis II (acetyl cycle)|g__Sellimonas.s__Sellimonas_intestinalis	0	0	9.18328	0	0	0	0	0	0	0	0	0	0	0	0	0	2.07846	11.8889	11.0985	0	1.80445	4.94942	0	0	0	0	17.2213	0	0	0	2.65556	0	0	0	0	0	0	0	9.32875	0	0	0	0	0	0	0	0	0	0
ARGSYNBSUB-PWY: L-arginine biosynthesis II (acetyl cycle)|g__Senegalimassilia.s__Senegalimassilia_anaerobia	0	0	0	0	0	0	0	0	0	0	0	0	0	0	0	0	0	0	0	1.54829	0	0	0	0	0	0	0	0	0	0	0	0	0	0	0	0	0	0	0	0	0	0	0	0	0	0	0	0	0
ARGSYNBSUB-PWY: L-arginine biosynthesis II (acetyl cycle)|g__Staphylococcus.s__Staphylococcus_aureus	0	0	0	0	0	0	0	0	0	0	0	0	0	0	0	0	0	3.86002	0	0	0	0	0	0	0	0	0	0	0	0	0	0	0	0	0	0	0	0	0	0	0	0	0	0	0	0	0	0	0
ARGSYNBSUB-PWY: L-arginine biosynthesis II (acetyl cycle)|g__Staphylococcus.s__Staphylococcus_epidermidis	0	0	0	0	0	0	0	0	0	0	0	0	0	0	0	0	0	0	0	0	0	0	1.45671	0	0	0	0	0	0	0	0	0	0	0	0	0	0	0	0	0	0	0	0	0	0	0	0	0	0
ARGSYNBSUB-PWY: L-arginine biosynthesis II (acetyl cycle)|g__Streptococcus.s__Streptococcus_downei	0	0	0	0	0	1.53306	0	0	0	0	0	0	0	0	0	0	0	0	0	0	0	0	0	0	0	0	0	0	0	0	0	0	0	0	0	0	0	0	0	0	0	0	0	0	0	0	0	0	0
ARGSYNBSUB-PWY: L-arginine biosynthesis II (acetyl cycle)|g__Streptococcus.s__Streptococcus_mutans	0	0	0	0	0	0	0	0	0	0	0	0	0	0	0	0	0	0	0	0	0	0	0	0	0	0	3.95738	0	0	0	0	0	1.32764	0	0	0	0	0	0	0	0	0	0	0	0	0	0	0	0
ARGSYNBSUB-PWY: L-arginine biosynthesis II (acetyl cycle)|g__Streptococcus.s__Streptococcus_pneumoniae	0	0	0	0.957567	0	0	0	0	0	0	0	0	0	0	0	1.80082	0	0	0	0	0	0	0	0	0	0	8.58835	2.14482	10.0193	9.86358	0	0	4.53551	0	0	0	0	0.556231	5.25791	0	0	0	8.73772	0	0.644797	0	0	0	0.756985
ARGSYNBSUB-PWY: L-arginine biosynthesis II (acetyl cycle)|g__Streptococcus.s__Streptococcus_salivarius	0	0	0	3.6427	0	0	0	0	0	0	0	0	0	0	0	1.09175	0	0	0	0	0	0.728086	0	0	0	1.96355	2.46672	5.02274	14.1687	10.8066	0	5.34363	7.29181	0	0	0	0	0.532231	5.35349	0	0	0	10.6163	0.790531	1.33785	0	22.4107	0	0.606149
ARGSYNBSUB-PWY: L-arginine biosynthesis II (acetyl cycle)|g__Streptococcus.s__Streptococcus_sanguinis	0	0	0	0	0	0	0	0	0	0	0	0	0	0	0	0	0	0	0	0	0	1.99219	0	0	0	0	0	0	0	2.11068	0	0	0	0	0	0	0	0	0	0	0	0	0	0.699769	0	0	0	0	0
ARGSYNBSUB-PWY: L-arginine biosynthesis II (acetyl cycle)|g__Streptococcus.s__Streptococcus_thermophilus	5.3867	2.16642	0	0	0	0	1.78554	0	0	6.40999	0	6.22821	0	7.1587	0	14.5536	0	0	0	0	15.2321	25.1956	59.1206	5.24381	5.28934	0.794118	14.8004	24.4029	1.0652	69.7666	3.80599	0	5.31656	45.7583	8.04116	30.9155	4.70108	0	8.89418	0	0	6.56801	19.4207	0	0	0	2.92661	0	7.94991
ARGSYNBSUB-PWY: L-arginine biosynthesis II (acetyl cycle)|g__Streptococcus.s__Streptococcus_vestibularis	0	0	0	0	0	0	0	0	0	0	0	0	0	0	0	0	0	0	0	0	0	0	0	0	0	0	2.9273	0	0	0	0	0	13.6489	0	0	0	0	0	5.87113	0	0	0	0	0	0.478786	0	1.63925	0	0
ARGSYNBSUB-PWY: L-arginine biosynthesis II (acetyl cycle)|g__Subdoligranulum.s__Subdoligranulum_sp_APC924_74	0	16.1138	0	7.03361	12.6569	0	6.63601	0	0	0	0	0	0	0	4.53439	0	0	17.4142	0	2.31409	29.0639	0	0	0	0	12.9225	1.5466	0	2.07441	0	0	16.954	0	0	0	6.92918	0	0	0	0	0	0	0	0	0	2.54593	2.4727	0	6.5642
ARGSYNBSUB-PWY: L-arginine biosynthesis II (acetyl cycle)|g__Sutterella.s__Sutterella_wadsworthensis	0	0	0	0	0	0	0	0	0	0	0	0	0	3.23709	0	0	0	0	0	0	0	0	0	7.08804	0	0	5.35492	0	0	0	0	0	0	0	0	0	0	8.23594	0	0	19.7649	0	0	6.46267	0	2.68614	0	0	0
ARGSYNBSUB-PWY: L-arginine biosynthesis II (acetyl cycle)|g__Tyzzerella.s__Tyzzerella_nexilis	0	0	0	0	0	0	0	0	0	0	0	0	0	17.7042	0	35.6903	0	0	0	0	0	0	0	0	0	0	0	0	0	0	0	0	0	0	0	0	0	0	0	0	0	0	0	0	0	0	0	0	0
ARGSYNBSUB-PWY: L-arginine biosynthesis II (acetyl cycle)|g__Varibaculum.s__Varibaculum_cambriense	0	0	0	0	0	0	0	0	0	0	0	0	0	0	0	0	0	0	0	0	0	0	0	0	0	0	0	0	0	0	0	0	0	0	0	0	0	0	0	0	0	4.1833	0	0	0	0	0	0	0
ARGSYNBSUB-PWY: L-arginine biosynthesis II (acetyl cycle)|g__Victivallales_unclassified.s__Victivallales_bacterium_CCUG_44730	0	0	0	0	0	0	0	0	0	0	0	0	0	0	0	0	0	0	0	0	0	0	0	0	0	0	0	0	0	0	0	0	0	0	0	0	0	0	0	0	0	0	0	0	0	0	2.18388	0	0
ARGSYNBSUB-PWY: L-arginine biosynthesis II (acetyl cycle)|unclassified	84.1704	177.51	38.9524	91.1639	250.637	198.96	19.7504	130.662	452.855	16.8371	15.983	51.7707	82.1467	43.9929	155.652	43.6159	160.353	103.961	99.8901	56.0886	31.3673	59.976	10.5606	91.4295	90.0397	115.397	121.067	265.114	90.4232	3.59455	111.564	70.016	78.2819	9.09577	113.112	20.7934	101.236	120.187	286.919	54.0881	84.4387	45.187	67.4915	108.536	102.696	134.625	131.562	28.6363	116.99
ARO-PWY: chorismate biosynthesis I|g__Acidaminococcus.s__Acidaminococcus_intestini	0	0	0	0	0	0	0	0	0	0	0	0	0	0	2.77599	0	0	0	0	0	0	0	0	0	0	0	0	0	0	0	0	0	0	0	0	0	0	0	0	0	0	0	0	0	0	0	0	0	0
ARO-PWY: chorismate biosynthesis I|g__Acidaminococcus.s__Acidaminococcus_sp_CAG_542	0	0	0	0	0	0	0	0	0	0	0	0	0	0	3.76406	0	0	0	0	2.47088	0	0	0	0	0	0	0	0	0	0	0	0	0	0	0	0	0	0	0	0	14.5627	0	0	0	0	0	0	0	0
ARO-PWY: chorismate biosynthesis I|g__Actinomyces.s__Actinomyces_neuii	0	0	0	0	0	0	0	0	0	0	0	0	0	0	0	0	0	0	0	0	0	0	0	0	0	0	0	0	8.06246	0	0	0	0	0	0	0	0	0	0	0	0	1.73748	0	0	0	0	0	0	0
ARO-PWY: chorismate biosynthesis I|g__Actinomyces.s__Actinomyces_odontolyticus	0	0	0	0	0	0	0	0	0	1.72143	0	0	0	0	0	0	0	0	0	0	0	0	0	0	0	0	0	0	0	0	0	0	0	0	0	0	0	0	0	0	0	0	0	0	0	0	0	0	0
ARO-PWY: chorismate biosynthesis I|g__Actinomyces.s__Actinomyces_sp_HMSC035G02	0	0	0	0	4.7209	0	0	0	0	0	0	0	0	0	0	0	0	0	0	0	0	0	0	0	0	0	1.0847	0	0	0	0	0	0	0	0	0	0	0	0	0	0	0	0	0	0	0	0	0	0
ARO-PWY: chorismate biosynthesis I|g__Actinomyces.s__Actinomyces_sp_ICM47	0	0	0	0	0	0	0	0	0	0	0	0	0	0	0	2.00884	0	0	0	0	0	0	0	0	0	0	0	0	0	0	0	0	0	0	0	0	0	0	0	0	0	0	3.71071	0	0	0	0	0	0
ARO-PWY: chorismate biosynthesis I|g__Agathobaculum.s__Agathobaculum_butyriciproducens	0	0	0	1.19011	2.4629	0	0	3.25472	0	0	0	0	2.94924	1.92491	0	0	0	0	0	0	0	0	0	0	0	0	0	0	1.90571	0	0	1.20162	1.49468	0	0	0	0	5.6461	0	0	1.68247	0	0	0	2.54742	0	0	0	3.17889
ARO-PWY: chorismate biosynthesis I|g__Akkermansia.s__Akkermansia_muciniphila	0	0	0	36.5962	0	0	0	0	0	0	0	0	0	0	0	0	0	0	0	10.3416	87.3095	0	0	0	184.916	0	18.1926	0	0	0	0	0	17.8093	0	0	0	0	0	9.23657	0	0	0	0	0	27.5235	0	6.75286	0	0
ARO-PWY: chorismate biosynthesis I|g__Alistipes.s__Alistipes_finegoldii	0	0	10.0202	1.39996	0	0	1.13598	2.80798	0	0	0	0	0	0	0	0	0	0	0	0	1.62891	0	0	0	6.8126	4.97204	46.4151	0	0	0	0	19.154	0	0	0	1.33411	0.540061	0	0	0	0	0	0	3.57661	0	1.27783	78.8031	6.4897	0
ARO-PWY: chorismate biosynthesis I|g__Alistipes.s__Alistipes_onderdonkii	0	0	2.35907	0	0	0	8.5412	1.09168	0	0	0	0	0	0	0	0	0	0	0	0	0	0	0	0	5.61479	41.4953	2.00663	0	0	0	0	1.32452	0	0	0	0	0	0	0	0	0	0	0	0	0	0.25782	4.52205	0	0
ARO-PWY: chorismate biosynthesis I|g__Alistipes.s__Alistipes_shahii	0	0	0	0	0	0	2.89304	0	0	3.72429	0	0	0	0	0	0	0	0	0	0	0	0	0	7.81572	2.00046	21.8391	0	0	7.88097	0	0	0	0	0	0	0	0	0	0	0	1.60181	0	0	0	0	0	0	0	0
ARO-PWY: chorismate biosynthesis I|g__Alloscardovia.s__Alloscardovia_omnicolens	0	0	0	0	0	0	0	0	0	0	0	0	0	0	0	0	0	0	0	0	0	0	0	0	0	0	0.737313	0	0	0	0	0	0	0	0	0	0	0	0	0	0	0	0	0	0	0	0	0	0
ARO-PWY: chorismate biosynthesis I|g__Anaerococcus.s__Anaerococcus_hydrogenalis	0	0	0	0	0	0	0	0	0	0	0	0	0	0	0	0	0	0	0	0	0	0	0	0	0	0	0	0	0	0	0	0	0	0	0	0	0	0	0	0	0	2.66851	0	0	0	0	0	0	0
ARO-PWY: chorismate biosynthesis I|g__Anaerococcus.s__Anaerococcus_vaginalis	0	0	0	0	0	0	0	0	0	0	0	0	0	0	0	0	0	0	0	0	0	0	0	0	0	0	0	0	3.96388	0	0	0	0	0	0	0	0	0	0	0	0	10.0301	0	0	0	0	0	0	0
ARO-PWY: chorismate biosynthesis I|g__Anaeromassilibacillus.s__Anaeromassilibacillus_sp_An172	0	0	0	0	0	0	1.15593	0	0	0	0	0	0	0	0	0	0	0	0	0	0	0	0	0	0	0	0	0	0	0	0	0	0	0	0	0	0	0	0	0	0	0	0	0	0	0	0	0	0
ARO-PWY: chorismate biosynthesis I|g__Anaeromassilibacillus.s__Anaeromassilibacillus_sp_An250	0	1.40896	0	0	0	0	0	0	0	0	0	0	3.37234	0	0	0	0	0	1.57129	0	0	0	0	0	0	0	0	0	0	0	1.84545	0	0	0	0	0	0	0	0	0	0	0	0	0	0	0	0	0	0
ARO-PWY: chorismate biosynthesis I|g__Anaerostipes.s__Anaerostipes_caccae	20.1662	0	3.5152	0	0	0	0	0	1.91774	0	4.63454	0	3.99806	0	0	0	3.82868	0	0	0	0	0	0	0	0	0	0	9.8743	0	0	0	0	0	0	0	0.485294	0	0	0	0	0	0	0	2.59163	0	0	0	0	0
ARO-PWY: chorismate biosynthesis I|g__Anaerostipes.s__Anaerostipes_hadrus	0	12.3874	0	2.82092	2.31873	7.31028	0	9.94841	0	0	0	0	0	2.68821	0	0	0	7.04223	0	15.4119	0	0	0	10.9031	0	0	22.0866	0	5.26388	0	0	1.43675	9.85382	0	0	0	0	3.27373	0	0	6.0619	0	0	0	3.56473	0	0	0	24.4878
ARO-PWY: chorismate biosynthesis I|g__Anaerotruncus.s__Anaerotruncus_colihominis	2.65677	0	0	0	0	0	0	0	3.48249	0	1.38648	0	0	0	0	0	0	0	0	0	0	0	0	0	0	40.0643	1.29538	0	0	0	0	0	0	0	0	0	0	0	0	0	0	0	0	0	0	0.986833	0	0	0
ARO-PWY: chorismate biosynthesis I|g__Bacteroides.s__Bacteroides_caccae	0	0	0	0	0	0	0	1.46537	0	0	0	0	9.48344	0	0	0	0	0	0	0	0	0	0	0	1.76637	5.30047	3.40188	0	0	0	0.602798	1.31609	0	0	0	0	0	6.60532	14.1081	0	2.34363	25.1887	0	5.76846	6.04667	7.73731	1.13267	0	0.960401
ARO-PWY: chorismate biosynthesis I|g__Bacteroides.s__Bacteroides_cellulosilyticus	0	0	0	0	0	0	0	0	0	0	0	0	0	0	0	0	0	0	0	0	0	0	0	2.30043	0	0	0	0	6.83482	0	0	0	0	0	0	0	0	0	0	0	0	0	0	0	0	7.88442	0	0	0
ARO-PWY: chorismate biosynthesis I|g__Bacteroides.s__Bacteroides_clarus	0	0	0	0	0	0	0	0	0	0	0	0	0	0	0	0	0	0	0	2.8437	0	0	0	0	0	0	0	0	0	0	0	0	0	0	0	0	0	0	0	0	0.874254	0	0	0	0	0	0	0	0
ARO-PWY: chorismate biosynthesis I|g__Bacteroides.s__Bacteroides_dorei	93.3323	16.1784	0	2.90506	0	0	2.48821	0	0	28.0532	131.847	0	0	0	4.57295	0	97.5323	0	71.0735	42.6842	44.6593	0	0	0	0	21.6559	8.71758	0	7.12218	0	0	100.694	0	0	84.1935	69.2817	0	0	0	132.892	30.0927	0	137.023	0	0	65.384	13.2524	0	0
ARO-PWY: chorismate biosynthesis I|g__Bacteroides.s__Bacteroides_eggerthii	0	0	0	0	0	0	0	0	0	0	0	49.4445	0	4.66553	0	0	0	0	0	0	0	0	0	15.0075	0	0	0	0	0	0	0	0	0	52.1634	0	0	0	0	0	0	0	0	0	0	71.1373	0	0	0	0
ARO-PWY: chorismate biosynthesis I|g__Bacteroides.s__Bacteroides_faecis	0	0	0	0	0	17.8887	0	0	0	0	0	0	0	0	0	0	0	0	0	0	6.38257	0	124.603	0	0	0	0	0	0	0	0	0	0	0	0	0	0	0	0	0	0	27.806	0	0	0	0	0	0	0
ARO-PWY: chorismate biosynthesis I|g__Bacteroides.s__Bacteroides_finegoldii	0	0	0	0.906733	0	0	8.21767	0	0	0	0	0	0	0	0	0	0	0	0	0	1.40702	0	0	0	1.64309	0	0	0	0	0	0	0	0	0	0	0	0.971531	1.64928	0	0	0	0	0	0	0	0	0	0	0
ARO-PWY: chorismate biosynthesis I|g__Bacteroides.s__Bacteroides_ovatus	0	0	2.62313	1.07514	0	0	56.2099	3.95941	0	11.9568	0	5.10039	0	0	0	0	0	0	0	8.5916	11.4928	0	0	6.67514	1.20944	0.920301	0	0	2.99874	0	0.556428	0	0	15.2096	0	0	3.85315	4.91554	0	0	5.13564	0	0	0	10.0928	3.34339	0	14.3294	0
ARO-PWY: chorismate biosynthesis I|g__Bacteroides.s__Bacteroides_stercoris	0	0	10.4513	4.40903	7.58161	0	0	11.8986	0	0	0	0	33.9165	21.7543	0	0	0	31.6742	0	0	7.93568	5.52516	0	41.9911	5.87038	0	0	0	0	0	31.752	0	14.621	0	0	0	1.06807	41.8693	0	0	0	0	0	19.2947	0	9.11472	0	4.53766	0
ARO-PWY: chorismate biosynthesis I|g__Bacteroides.s__Bacteroides_thetaiotaomicron	33.7055	0	0	0	0	0	9.47497	2.93321	0	33.6757	68.4917	24.7316	0	0	0	0	0	0	11.4007	0	0.474314	0	0	0	2.7527	0	3.94074	0	4.48483	0	2.92717	10.8191	0	28.3642	43.7464	0	0	1.36412	2.8334	0	0	0	0	0	14.8288	23.9144	5.31745	4.44276	2.36934
ARO-PWY: chorismate biosynthesis I|g__Bacteroides.s__Bacteroides_uniformis	0	0	0	0	0	0	0	12.2887	0	0	0	19.1151	0	0	0	0	0	0	0	0	0	0	0	0	0	0	0	0	0	0	0	0	0	15.3051	0	0	0	5.17685	0	0	0	0	0	0	32.9537	0	0	0	0
ARO-PWY: chorismate biosynthesis I|g__Bacteroides.s__Bacteroides_vulgatus	0	0	27.1219	16.7816	24.2351	0	50.7558	35.2612	0	0	0	89.1499	0	35.7074	0	0	0	31.7234	0	0	18.5304	9.68266	0	66.7537	71.4022	0	0	0	0	0	28.5937	0	23.8911	146.837	0	0	14.9932	67.2001	0	0	0	0	0	4.4107	49.324	0.594894	0	56.9538	11.8417
ARO-PWY: chorismate biosynthesis I|g__Bacteroides.s__Bacteroides_xylanisolvens	0	0	0	0	0	0	0	0	0	0	0	0	7.37155	0	0	0	0	0	0	0	0	0	0	0	0	0	0	0	0	0	0	0	0	0	0	0	0	0	0	0	0	0	0	3.93049	0	0	0	0	0
ARO-PWY: chorismate biosynthesis I|g__Bifidobacterium.s__Bifidobacterium_adolescentis	0	0	0	0	0	0	0	0	0	0	0	0	0	0	0	0	0	0	0	0	0	0	0	0	0	0	0	0	0	0	0	0	0	0	0	0	0	0	0	0	7.36779	61.3312	0	0	0	2.00908	0	0	0
ARO-PWY: chorismate biosynthesis I|g__Bifidobacterium.s__Bifidobacterium_animalis	0	0	0	0	0	0	0	0	0	0	0	0	0	0	0	19.4422	0	0	0	0	0	0	0	0	0	0	0	0	0	6.97776	0	0	0	0	0	2.12972	0	0	0	0	0	0	0	0	0	0	0	0	2.77766
ARO-PWY: chorismate biosynthesis I|g__Bifidobacterium.s__Bifidobacterium_bifidum	0	0	0	0	0	0	0	0	0	0	0	0	0	0	5.49577	0	0	0	0	0	0	0	0	0	0	0	0	0	0	0	0	0	0	0	0	0	0	0	0	0	15.6958	11.7755	0	0	11.0412	2.31351	0	0	0
ARO-PWY: chorismate biosynthesis I|g__Bifidobacterium.s__Bifidobacterium_catenulatum	0	0	0	0	0	0	0	0	0	0	0	0	0	0	0	0	0	0	0	0	0	0	0	0	0	0	0	0	0	0	0	0	0	0	0	0	0	0	0	0	0	20.194	0	0	0	0	0	0	0
ARO-PWY: chorismate biosynthesis I|g__Bifidobacterium.s__Bifidobacterium_longum	0	0	3.54269	0	0	0	0	15.3955	0	0	0	0	0	2.05755	0	0	0	0	0	0	0	16.2668	0	0	0	0	0.90184	0	0	0	0	5.86286	8.03241	0	0	0	0	0	0	0	8.6029	23.6202	0	0	0	0.883742	8.44823	3.68577	0
ARO-PWY: chorismate biosynthesis I|g__Bifidobacterium.s__Bifidobacterium_pseudocatenulatum	0	0	0	0	0	0	0	0	0	0	0	0	0	0	0	0	0	0	0	0	0	0	0	0	0	0	0	0	0	0	0	0	0	0	0	0	0	0	0	0	0	0	1.06263	0	0	0	4.86927	0	0
ARO-PWY: chorismate biosynthesis I|g__Blautia.s__Blautia_coccoides	0	0	0	0	0	0	0	0	0	0	0	0	0	0	0	0	0	0	0	0	0	0	0	0	0	0	0	0	0	0	0	0	0	0	0.721161	0	0	0	0	0	0	0	0	0	0	0	0	0	0
ARO-PWY: chorismate biosynthesis I|g__Blautia.s__Blautia_hansenii	0	0	0	0	0	0	0	0	0	0	0	4.59814	0	0	0	48.3198	0	0	0	0	0	0	0	0	0	0	0	0	0	0	0	0	1.27681	0	0	0	0	0	0	0	0	0	0	0	0	0	0	0	0
ARO-PWY: chorismate biosynthesis I|g__Blautia.s__Blautia_hydrogenotrophica	0	0	0	0	6.34227	0	0	0	0	0	0	0	0	0	0	0	0	8.91984	2.42285	0	4.17434	0	0	0	0	0	0	0	0	0	0	1.83004	0	0	0	0	0	0	0	0	0	0	0	2.03396	0	0	0	0	0
ARO-PWY: chorismate biosynthesis I|g__Blautia.s__Blautia_obeum	0	17.8116	0	35.07	43.9326	64.4737	0	38.0009	0	0	0	24.0724	95.9357	25.008	7.79677	0	0	215.227	4.73555	22.3859	9.47553	0	2.42848	16.3477	0	17.5028	21.7288	0	8.63143	0	104.212	32.9436	16.7066	4.98649	0	0	11.582	19.2128	0	0	18.3318	0.506754	35.315	27.6466	19.2444	21.0822	15.4297	4.232	29.3502
ARO-PWY: chorismate biosynthesis I|g__Blautia.s__Blautia_producta	0	3.41053	4.62333	0	0	0	2.17736	0	27.6634	0	0	0	2.04913	0	0	0	22.8773	3.1969	0	0	0	2.81474	6.76294	0	0	0	0	65.2974	0	0	1.52809	0	0	0	2.01082	3.37535	0	0	14.1098	3.20979	0	1.42358	2.75565	3.64409	0	0	0	1.60545	0
ARO-PWY: chorismate biosynthesis I|g__Blautia.s__Blautia_sp	0	0	0	3.1784	0	21.952	0	0	0	0	0	0	0	0	8.40976	0	0	0	0	14.391	0	0	28.1354	0	0	0	0	0	0	0	0	1.59549	0	0	0	0	1.77081	0	0	0	14.6034	3.84231	0	0	0.690745	3.30551	0	0	0
ARO-PWY: chorismate biosynthesis I|g__Blautia.s__Blautia_sp_An249	0	0	0	0	0	0	0	0	0	0	0	0	0	0	0	0	0	0	0	0	0	4.10329	0	0	0	0	0	0	0	0	0	0	0	0	0	0	0	0	0	0	0	0	0	0	0	0	0	0	0
ARO-PWY: chorismate biosynthesis I|g__Blautia.s__Blautia_sp_CAG_257	0	3.19419	3.77872	0	6.36966	0	9.65662	6.76698	0	0	0	12.9186	4.57632	0	0	0	39.9163	0	0	0	4.06112	6.17549	0	10.0092	0	0	0	0	0	0	8.61063	0	0	13.1164	0	0	0	0	0	24.9806	0	0	0	47.1428	11.0345	0	0	14.0187	0
ARO-PWY: chorismate biosynthesis I|g__Blautia.s__Blautia_sp_CAG_52	0	2.61572	0	2.8164	0	0	0	0	0	0	0	0	0	2.72968	0	0	0	0	0	0	0	0	0	19.2007	0	1.2805	0	0	3.3622	0	0	0	0	0	0	0	0	20.8794	0	0	3.02466	0	0	2.71611	0	0	0	0	1.50195
ARO-PWY: chorismate biosynthesis I|g__Blautia.s__Blautia_wexlerae	0	3.40148	0	4.6922	10.2364	27.2729	0	21.2165	0	0	0	16.5415	13.013	7.35387	5.70893	0	0	83.5477	0	7.82003	4.40807	0	2.11409	5.0252	0	4.07112	13.855	0	2.04722	0	39.3062	14.5263	3.50049	2.93708	0	0	7.78205	4.68923	0	0	3.91788	0.522574	15.4258	1.1991	1.32745	6.61926	3.95598	2.43327	10.016
ARO-PWY: chorismate biosynthesis I|g__Blautia.s__Ruminococcus_gnavus	73.8795	1.54453	16.2038	0	2.4625	13.1856	0	5.10715	0	0	2.43421	9.96996	6.08515	2.48725	0	9.08414	0	0	12.8313	0	0	5.26319	0	12.0439	0	0	3.43591	104.814	0	0	0	0	0	2.27282	0	0	0	18.4619	16.495	1.47669	0	2.02379	29.3828	8.63221	0	0	0	0	0
ARO-PWY: chorismate biosynthesis I|g__Blautia.s__Ruminococcus_torques	13.8753	38.9557	15.3711	7.56984	17.3282	0	0	13.3089	0	0	0.883727	0	9.43047	7.38887	1.95176	0	27.8943	15.2061	26.1328	21.7528	0	6.03666	0	18.2951	0	38.2889	62.2212	0	51.2119	0	11.4786	36.8484	34.8439	0	0	14.9692	13.0512	40.0588	6.11666	33.5007	30.8803	0	49.3125	24.0739	14.8357	26.6068	5.00578	43.0882	10.7318
ARO-PWY: chorismate biosynthesis I|g__Butyricicoccus.s__Butyricicoccus_pullicaecorum	0	0	0	0	0	0	19.736	0	0	0	0	3.19254	0	0	0	0	0	0	0	0	0	0	0	0	0	0	0	0	0	0	0	0	0	0	0	0	0	0	0	0	0	0	0	0	0	0	0	0	0
ARO-PWY: chorismate biosynthesis I|g__Candidatus_Stoquefichus.s__Candidatus_Stoquefichus_sp_KLE1796	0	0	0	0	0	0	0	0	0	0	0	6.93053	0	0	0	0	0	0	0	0	0	0	0	0	0	0	0	0	0	0	0	0	0	0	0	0	0	0	0	0	0	0	0	0	0	0	0	0	0
ARO-PWY: chorismate biosynthesis I|g__Citrobacter.s__Citrobacter_freundii	0	0	0	0	0	11.2065	0	0	0	0	0	0	0	0	0	0	0	0	0	0	0	0	0	2.88197	0	0	0	0	0	0	0	0	0	0	0	0	0	0	0	0	0	0	0	0	0	0	0	0	0
ARO-PWY: chorismate biosynthesis I|g__Clostridiales_unclassified.s__Clostridiales_bacterium_1_7_47FAA	1.49242	0	0	0	0	0	0	0.875557	0	0	0	0	0	0	0	0	0	0	0	0	0.207725	0	0	0	0	0	0	0	0	0	0	0	0	0	0	6.03183	0	1.28977	0	0	0	0	0	0	0	0	0	0	0
ARO-PWY: chorismate biosynthesis I|g__Clostridiales_unclassified.s__Clostridiales_bacterium_KLE1615	0	6.39693	0	2.78022	2.87963	17.4795	0	16.1546	0	0	0	0	0	0	3.01235	0	0	0	0	2.86573	0	0	0	0	0	9.56458	0	0	5.46488	0	0	6.48791	0	0	0	0	4.14335	0	0	0	3.27722	0	0	0	3.26541	0	0	0	22.8302
ARO-PWY: chorismate biosynthesis I|g__Clostridioides.s__Clostridioides_difficile	4.51619	0	0	0	0	0	0	0	0	0	7.4753	0	0	0	0	0	0	0	0	0	0	0	0	0	0	0	1.43288	0	0	0	0	0	0	0	0	0	0	0	0	0.546832	0	0	0	0	0	0	0	0	0
ARO-PWY: chorismate biosynthesis I|g__Clostridium.s__Clostridium_paraputrificum	0	0	0	0	0	0	0	0	0	0	0	0	0	0	0	2.78535	0	0	0	0	0	0	0	0	0	0	0	0	0	0	0	0	0	0	0	0	0	0	0	0	0	0	0	0	0	0	0	0	0
ARO-PWY: chorismate biosynthesis I|g__Clostridium.s__Clostridium_perfringens	0	0	0	0	0	0	0	0	0	0	0	0	0	0	0	2.22924	0	0	0	0	0	0	0	0	0	0	0	0	0	0	0	0	0	0	0	0	0	0	0	0	0	0	0	0	0	0	0	0	0
ARO-PWY: chorismate biosynthesis I|g__Clostridium.s__Clostridium_sp_44_14	0	5.00892	0	0	0	0	0	0	0	0	0	0	0	0	0	0	0	0	0	0	0	0	0	0	0	0	0	0	0	0	0	0	0	0	0	0	0	0	0	0	0	0	0	0	0	0	0	0	0
ARO-PWY: chorismate biosynthesis I|g__Clostridium.s__Clostridium_sp_AM22_11AC	0	0	0	4.28783	0	0	0	0	0	0	0	0	4.15692	2.79889	0	0	0	0	0	0	1.42427	0	0	0	0	0	0	0	0	0	0	0	1.54634	0	0	0	0	2.70313	0	0	0	0	0	0	0	0	0	0	0
ARO-PWY: chorismate biosynthesis I|g__Clostridium.s__Clostridium_sp_CAG_122	0	0	0	0	0	0	0	0	0	0	0	0	0	0	0	0	0	0	0	0	0	0	0	0	0	0	0	0	0	0	0	0	0	0	0	0	0	0	0	0	0	0	0	0	0	2.20936	0	0	0
ARO-PWY: chorismate biosynthesis I|g__Clostridium.s__Clostridium_sp_CAG_138	0	0	0	0	0	0	0	0	0	0	0	0	0	0	0	0	0	0	0	0	0	0	0	0	0	0	0	0	0	0	0	0	0	0	0	0	0	0	0	0	0	0	0	0	0	0	0	0	0
ARO-PWY: chorismate biosynthesis I|g__Clostridium.s__Clostridium_sp_CAG_217	0	0	0	0	0	0	0	0	0	0	0	0	0	0	0	0	0	0	0	0	0	0	0	18.8969	0	0	0	0	0	0	0	0	0	0	0	0	0	78.7976	0	0	32.9413	0	0	0	0	0	0	0	0
ARO-PWY: chorismate biosynthesis I|g__Clostridium.s__Clostridium_sp_CAG_221	0	0	0	0	0	0	0	0	0	0	0	0	0	0	0	0	0	0	0	0	0	0	0	0	0	0	0	0	0	0	0	0	0	0	0	0	0	0	0	0	0	0	0	0	0	0	0	0	0
ARO-PWY: chorismate biosynthesis I|g__Clostridium.s__Clostridium_sp_CAG_299	0	0	0	0	3.64827	0	0	0	0	0	0	0	4.12548	7.28636	0	0	0	5.20891	0	0	0	7.55963	0	17.5686	0	0	0	0	0	0	0	0	0	0	0	0	0	0	0	0	0	0	0	9.94975	0	0	0	0	0
ARO-PWY: chorismate biosynthesis I|g__Clostridium.s__Clostridium_sp_CAG_58	0	0	0	0	11.1638	3.24957	0	0	0	0	0	1.9159	0	0	0	0	0	13.2794	0	0	0	0	0	0	0	0	0	0	0	0	4.65194	0	6.45598	0	0	0	0	0	0	0	1.77329	0	2.68959	2.48282	0	0	0	0	0
ARO-PWY: chorismate biosynthesis I|g__Collinsella.s__Collinsella_aerofaciens	0	0	55.0773	22.4491	90.198	0	0	0	0	0	0	0	17.3521	0	3.16576	0	0	19.9875	0	4.00097	0	32.4513	0	0	0	0	6.20052	0	0	0	14.3126	4.79593	14.1637	0	0	0	5.63606	12.0999	0	0	41.0951	3.44004	3.26969	10.8505	14.9456	15.975	0	12.8414	0
ARO-PWY: chorismate biosynthesis I|g__Collinsella.s__Collinsella_intestinalis	0	0	0	0	0	0	0	0	0	0	0	11.7448	0	0	0	0	0	0	0	0	0	0	0	0	0	0	0	0	0	0	0	0	0	0	0	0	0	0	0	0	0	0	0	0	0	0	0	0	0
ARO-PWY: chorismate biosynthesis I|g__Coprobacillus.s__Coprobacillus_cateniformis	0	0	43.559	0	0	0	0	0	0	0	0	0	0	53.3401	0	0	0	0	0	0	0	2.01177	0	0	2.24956	0	0	0	0	0	0	0	1.48803	0	0	0	0	0	0	0	0	0	0	0	0	0	0	6.47724	0
ARO-PWY: chorismate biosynthesis I|g__Coprobacter.s__Coprobacter_secundus	0	0	0	0	0	0	0	0	0	0	0	0	0	0	0	0	0	0	0	0	0	0	0	0	7.14751	0	0	0	0	0	0	0	0	0	0	0	0	0	0	0	0	0	0	0	0	0	0	0	0
ARO-PWY: chorismate biosynthesis I|g__Coprococcus.s__Coprococcus_catus	0	0	0	0	0	0	0	0	0	0	0	0	0	0	0	0	0	0	0	0	0	0	0	0	0	0	2.16355	0	3.08613	0	0	1.08022	0	0	0	0	0	1.22071	0	0	0	0	0	0	0	0	0	0	0
ARO-PWY: chorismate biosynthesis I|g__Coprococcus.s__Coprococcus_comes	0	0	0	6.65486	0	0	0	0	0	0	0	0	0	0	2.75151	0	0	0	0	4.52366	0	0	0	6.45231	0	0	23.8856	0	8.00063	0	0	11.05	8.40521	0	0	0	0	0	0	0	12.7664	0	0	5.7214	0	0	4.88449	0	12.1979
ARO-PWY: chorismate biosynthesis I|g__Corynebacterium.s__Corynebacterium_amycolatum	0	0	0	12.731	0	0	0	0	0	0	0	0	0	0	0	0	0	0	0	0	0	0	0	0	0	0	0	0	0	0	0	0	0	0	0	0	0	0	0	0	0	0	0	0	0	0	0	0	0
ARO-PWY: chorismate biosynthesis I|g__Corynebacterium.s__Corynebacterium_jeikeium	0	0	0	12.4652	0	0	0	0	0	0	0	0	0	0	0	0	0	0	0	0	0	0	0	0	0	0	0	0	0	0	0	0	0	0	0	0	0	0	0	0	0	0	0	0	0	0	0	0	0
ARO-PWY: chorismate biosynthesis I|g__Desulfovibrio.s__Desulfovibrio_piger	0	0	0	0	0	0	0	0	0	0	0	0	0	0	0	0	0	0	0	0	0	0	0	0	0	0	0	0	0	0	0	0	0	0	0	0	0	0	0	0	0	0	0	0	0	0	0	0	0
ARO-PWY: chorismate biosynthesis I|g__Dorea.s__Dorea_formicigenerans	0	0	0	1.79201	0	0	0	0	0	0	0	0	0	0	3.00015	0	0	0	4.68758	5.50983	0	0	0	0	0	3.51856	3.2276	0	1.96418	0	0	0	0	0	0	0	4.53912	5.01647	0	0	3.00799	0	3.42054	0	3.40635	2.99632	0	0	2.81977
ARO-PWY: chorismate biosynthesis I|g__Dorea.s__Dorea_longicatena	0	6.01027	0	8.56503	0	0	0	0	0	0	0	0	0	0	0	0	0	0	32.4039	3.60111	0	0	0	0	0	0	3.83977	0	3.55271	0	0	3.73864	6.48259	0	0	0	8.22044	11.7763	0	0	5.6659	4.33605	3.2536	4.13893	20.1614	0	0	0	4.60518
ARO-PWY: chorismate biosynthesis I|g__Dorea.s__Dorea_sp_CAG_317	0	0	0	0	0	0	0	0	0	0	0	0	0	4.42461	0	0	0	0	0	0	0	27.3827	0	1.26718	0	0	0	0	0	0	0	0	0	0	0	0	0	0	0	0	0	0	0	0	0	0	0	7.47439	0
ARO-PWY: chorismate biosynthesis I|g__Eggerthella.s__Eggerthella_lenta	2.84881	0	1.35927	0	0	22.5272	5.96451	5.06562	12.6645	0	1.53274	0	0	2.26118	0	0	0	0	0	0	3.28874	0	3.55641	1.74214	0	0	0.802001	0	0	0	0	0	0	0	0	0	0	2.92159	4.5677	0	0	0	0	0	0	0	0	10.7318	0
ARO-PWY: chorismate biosynthesis I|g__Eggerthella.s__Eggerthella_sp_CAG_298	0	3.71168	0	0	0	0	0	0	0	0	0	0	0	0	0	0	0	0	0	0	0	0	0	0	0	0	0	0	0	0	0	0	0	0	0	0	0	0	0	0	0	0	0	0	0	0	0	0	1.11669
ARO-PWY: chorismate biosynthesis I|g__Eisenbergiella.s__Eisenbergiella_massiliensis	0	0	0	0	0	0	0	0	0	0	0	0	2.38832	0	0	0	0	0	0	0	0	0	0	0	0	0	0	0	0	0	8.40001	0	0	0	0	0	0	1.07058	0	0	0	0	0	3.43781	0	0	0	0	0
ARO-PWY: chorismate biosynthesis I|g__Eisenbergiella.s__Eisenbergiella_tayi	0	0	2.92505	0	0	0	0	0	0	0	0	0	0	0	0	0	0	0	0	0	0	0	0	0	0	0	0	0	0	0	0	0	0	0	0	0	0	0	0	0	0	0	0	0	0	0	0	36.232	0
ARO-PWY: chorismate biosynthesis I|g__Enterococcus.s__Enterococcus_faecalis	0	0	0	0	0	0	0	0	0	0	0	0	0	0	0	0	0	0	0	0	7.37462	0	0	0	0	0	0	0	0	130.256	0	0	0	0	0	0	0	0	0	0	0	0.298893	0	0	0	0	0	0	0
ARO-PWY: chorismate biosynthesis I|g__Enterococcus.s__Enterococcus_faecium	0	0	0	0	0	0	0	0	0	17.0587	0	0	0	0	0	0.805721	0	0	0	0	0	0	0	0	0	0	0	0	0	65.4344	0	0	0	0	0	0	0	0	0	0	0	10.7765	0	0	0	0	0	0	0
ARO-PWY: chorismate biosynthesis I|g__Enterococcus.s__Enterococcus_gallinarum	0	0	0	0	0	0	0	0	1.3767	0	0	0	0	0	0	0	0	0	0	0	0	0	0	0	0	0	0	0	0	12.6908	0	0	0	0	0	0	0	0	0	0	0	3.94625	0	0	0	0	0	0	0
ARO-PWY: chorismate biosynthesis I|g__Enterococcus.s__Enterococcus_saccharolyticus	0	0	0	0	0	0	0	0	1.60779	0	0	0	0	0	0	0	0	0	0	0	0	0	0	0	0	0	0	0	0	12.1664	0	0	0	0	0	0	0	0	0	0	0	4.15911	0	0	0	0	0	0	0
ARO-PWY: chorismate biosynthesis I|g__Enterococcus.s__Enterococcus_thailandicus	0	0	0	0	0	0	0	0	0	0	0	0	0	0	0	0	0	0	0	0	0	0	0	0	0	0	0	0	0	1.17223	0	0	0	0	0	0	0	0	0	0	0	0	0	0	0	0	0	0	0
ARO-PWY: chorismate biosynthesis I|g__Erysipelatoclostridium.s__Clostridium_innocuum	0	0	16.7139	0	0	2.11109	1.34597	2.59846	0	14.1376	0	2.26024	0	2.09515	0	0	0	1.75411	28.0202	0	0	12.5841	0	0	14.8994	0	0	0	0	0	16.5303	0	0	0	0	22.3427	0	2.61943	7.84365	0	0	0	0	3.7972	0	0	0	14.5352	0
ARO-PWY: chorismate biosynthesis I|g__Erysipelatoclostridium.s__Clostridium_spiroforme	0	0	0	0	0	0	0	0	0	0	0	0	0	0	0	0	0	0	0	0	0	0	0	0	0	0	0	0	0	0	0	0	0	0	0	0	0	0	2.40257	0	0	0	0	0	0	0	0	0	0
ARO-PWY: chorismate biosynthesis I|g__Erysipelatoclostridium.s__Erysipelatoclostridium_ramosum	0	0	0	0	0	0	0	0	0	10.2521	0	0	0	2.15297	0	10.8515	0	1.98421	4.21535	0	0	5.22849	0	0	0	0	0	0	0	0	0	0	0	0	1.78035	8.63842	0	4.75705	4.51444	0	0	0	0	5.79101	0	0	0	0	0
ARO-PWY: chorismate biosynthesis I|g__Escherichia.s__Escherichia_coli	0	0	0	0	0	0	0	0	0	0	0	0	0	24.5748	0	0	0	0	0	0	0	0	0	0	0	0	0	0	0	0	0	0	0	0	0	0	0	0	0	0	0	0	9.74382	0	0	0	0	3.13337	0
ARO-PWY: chorismate biosynthesis I|g__Eubacterium.s__Eubacterium_callanderi	0	0	0	0	0	0	0	0	0	0	0	0	1.90589	0	0	0	0	0	0	0	0	0	0	0	0	0	0	0	0	0	0	0	0	0	0	0	0	0	0	0	0	0	0	0	0	0	0	0	0
ARO-PWY: chorismate biosynthesis I|g__Eubacterium.s__Eubacterium_eligens	0	0	0	0	6.13115	0	0	20.8843	0	0	0	0	0	2.26926	0	0	0	0	0	0	0	0	0	0	0	4.00009	0	0	0	0	0	0	0	0	0	0	0	0	0	0	0	0	0	0	0	0	0	0	3.55406
ARO-PWY: chorismate biosynthesis I|g__Eubacterium.s__Eubacterium_hallii	0	0	0	5.3787	0	0	0	0	0	0	0	0	0	6.10485	2.50124	0	0	3.08512	0	4.12705	0	9.82699	0	3.56969	0	2.3638	9.18777	0	2.99256	0	0	5.69571	18.7583	0	0	0	0	2.70109	0	0	4.97473	9.36032	0	0	0	0	0	0	8.86367
ARO-PWY: chorismate biosynthesis I|g__Eubacterium.s__Eubacterium_ramulus	0	0	0	3.24376	0	0	0	0	0	0	0	0	0	5.16963	0	0	0	0	0	0	2.13079	0	0	0	0	0	0	0	1.84734	0	0	0	0	0	0	0	2.81561	4.09414	0	0	2.97376	0	0	0	3.57916	0	0	0	0
ARO-PWY: chorismate biosynthesis I|g__Eubacterium.s__Eubacterium_sp_36_13	0	0	0	0	0	0	0	0	0	0	0	0	0	0	0	0	0	0	0	0	0	0	0	0	0	0	0	0	0	0	0	0	0	0	0	0	0	0	0	0	3.45178	0	0	0	0	0	0	0	0
ARO-PWY: chorismate biosynthesis I|g__Eubacterium.s__Eubacterium_sp_CAG_115	0	0	0	0	0	0	0	0	0	0	0	0	0	0	0	0	0	0	0	0	0	0	0	0	0	0	0	0	0	0	0	0	0	0	0	0	0	0	0	0	0	0	0	0	0	0	0	0	0
ARO-PWY: chorismate biosynthesis I|g__Eubacterium.s__Eubacterium_sp_CAG_251	0	0	0	0	0	0	0	0	0	0	0	0	0	0	0	0	0	0	0	0	0	0	0	0	0	0	0	0	5.89979	0	0	1.63985	0	0	0	0	0	0	0	0	0	0	0	0	0	0	0	0	0
ARO-PWY: chorismate biosynthesis I|g__Eubacterium.s__Eubacterium_sp_CAG_38	0	0	0	0	0	0	0	0	0	0	0	0	0	0	0	0	0	0	0	0	0	0	0	0	0	0	1.0064	0	0	0	0	0	0	0	0	0	5.16583	2.45571	0	0	0	0	0	0	0	0	0	0	0
ARO-PWY: chorismate biosynthesis I|g__Eubacterium.s__Eubacterium_ventriosum	0	0	0	0	0	0	0	0	0	0	0	0	0	0	0	0	0	0	0	0	0	0	0	0	0	0	0	0	0	0	0	0	0	0	0	0	0	0	0	0	0	0	0	0	0	0	0	0	2.29392
ARO-PWY: chorismate biosynthesis I|g__Faecalibacterium.s__Faecalibacterium_prausnitzii	0	87.1959	0	24.5089	163.553	0	6.83079	0	0	0	0	128.558	0	0	45.795	0	0	0	0	35.366	36.0941	0	0	0	0	30.8997	10.9137	0	48.9727	0	0	42.8074	9.91094	0	0	0	45.491	59.1391	0	0	38.5695	0	0	0	2.18575	72.7853	61.7425	0	56.8567
ARO-PWY: chorismate biosynthesis I|g__Faecalicatena.s__Faecalicatena_contorta	0	0	0	0	0	0	0	0	0	0	0	0	0	0	0	0	0	0	0	0	0	0	0	0	0	0	0	0	0	0	1.15136	0	0	0	0	0	0	0	0	0	0	0	0	0	0	0	0	0	0
ARO-PWY: chorismate biosynthesis I|g__Firmicutes_unclassified.s__Firmicutes_bacterium_AF16_15	0	0	0	0	0	0	0	0	0	0	0	0	0	0	0	0	0	0	0	0	0	0	0	0	0	3.3126	0	0	1.40277	0	0	0	0	0	0	0	0	0	0	0	0	0	0	0	0	2.10621	0	0	0
ARO-PWY: chorismate biosynthesis I|g__Firmicutes_unclassified.s__Firmicutes_bacterium_AM10_47	0	0	0	0	0	0	0	0	0	0	0	0	0	0	0	0	0	0	0	0	0	0	0	0	0	0	0	0	0	0	0	1.03589	0	0	0	0	0	0	0	0	0	0	0	0	0	0	0	0	0
ARO-PWY: chorismate biosynthesis I|g__Firmicutes_unclassified.s__Firmicutes_bacterium_CAG_145	0	0	0	0	0	0	0	0	0	0	0	0	0	0	0	0	0	0	0	0	0	0	0	0	0	4.56143	0	0	3.43384	0	0	0	0	0	0	0	0	0	4.13964	0	0	0	0	0	0	0	0	0	0
ARO-PWY: chorismate biosynthesis I|g__Firmicutes_unclassified.s__Firmicutes_bacterium_CAG_41	0	0	0	0	0	0	0	0	0	0	0	4.13466	0	0	0	0	0	0	0	0	0	0	0	0	0	0	0	0	1.64089	0	0	1.65632	0	0	0	0	2.4273	0	0	0	0	0	0	0	0	0	0	0	5.40058
ARO-PWY: chorismate biosynthesis I|g__Firmicutes_unclassified.s__Firmicutes_bacterium_CAG_424	0	0	0	0	0	0	0	0	0	0	0	0	7.33439	0	0	0	0	0	0	0	0	27.204	0	10.3521	0	0	0	0	0	0	6.77354	0	0	0	0	0	0	0	0	0	0	0	0	23.7458	0	0	0	4.58606	0
ARO-PWY: chorismate biosynthesis I|g__Firmicutes_unclassified.s__Firmicutes_bacterium_CAG_534	0	4.1051	0	0	0	0	0	0	0	0	0	0	0	0	0	0	0	0	0	0	0	0	0	0	0	0	0	0	0	0	0	0	0	0	0	0	0	0	0	0	0	0	0	0	0	0	0	0	0
ARO-PWY: chorismate biosynthesis I|g__Firmicutes_unclassified.s__Firmicutes_bacterium_CAG_56	0	0	0	0	0	0	0	0	0	0	0	0	0	0	0	0	0	0	0	0	0	0	0	0	0	0	0	0	0	0	0	0	0	0	0	0	0	0	0	0	0	0	0	0	0	0	0	0	7.90881
ARO-PWY: chorismate biosynthesis I|g__Firmicutes_unclassified.s__Firmicutes_bacterium_CAG_65_45_313	0	0	0	0	0	0	0	0	0	0	0	0	0	0	10.5745	0	0	0	0	3.44523	0	0	0	0	0	0	0	0	0	0	0	0	0	0	0	0	2.15379	0	0	0	3.38102	0	0	0	0	0	0	0	0
ARO-PWY: chorismate biosynthesis I|g__Flavonifractor.s__Flavonifractor_plautii	8.17803	2.69817	3.51259	0	11.9569	16.5818	3.50286	1.43316	120.53	6.26732	21.1059	3.5041	13.6947	5.39668	0	0	9.05312	7.68357	10.3838	0	0	2.91981	0	4.18096	21.1923	4.78796	2.62897	59.8818	0	0	6.73502	1.31273	0	5.2332	5.55508	0	0	4.32262	2.71077	4.53461	0	1.39704	4.50263	11.2169	4.97626	0	0	2.09997	0
ARO-PWY: chorismate biosynthesis I|g__Flavonifractor.s__Flavonifractor_sp_An10	0	1.38946	0	0	0	0	0	0	19.4813	0	0	0	0	0	0	0	0	0	0	0	0	0	0	0	0	0	0	0	0	0	0	0	0	0	0	0	0	0	20.3141	0	0	0	0	0	0	0	0	0	0
ARO-PWY: chorismate biosynthesis I|g__Fusicatenibacter.s__Fusicatenibacter_saccharivorans	0	23.4965	0	2.69067	11.7473	15.7576	0	0	0	0	0	7.84722	37.2702	3.76608	4.38501	0	0	3.31209	46.854	0	0	0	0	0	0	6.00839	0	0	7.01678	0	0	3.30664	1.89681	3.47138	0	0	6.07597	1.49815	0	9.23514	12.4202	0	0	0	5.74144	0	8.00959	0	15.2973
ARO-PWY: chorismate biosynthesis I|g__Gordonibacter.s__Gordonibacter_pamelaeae	0	2.22444	0	0	0	0	0	2.27333	0	0	0	0	0	0	0	0	0	0	0	0	0	0	0	0	0	0	0.628693	0	0	0	0	0	0	0	0	0	0	0	1.34325	0	0	0	0	0	0	0	0	0	0
ARO-PWY: chorismate biosynthesis I|g__Harryflintia.s__Harryflintia_acetispora	0	0	0	0	0	0	0	0	0	0	0	0	0	0	0	0	0	0	3.30639	0	0	0	0	0	0	0	0	0	0	0	0	0	0	0	0	0	0	0	0	0	0	0	0	0	0	0	0	0	0
ARO-PWY: chorismate biosynthesis I|g__Hungatella.s__Hungatella_effluvii	1.03991	0	3.0408	0	0	0	0	0	2.88217	0	0	0	0	0	0	0	0	0	0.73374	0	0	0	0	0	0	0	0	0.81907	0	0	0	0	0	0	0	0	0	0	0	0	0	0	0	0	0	0	0	0.798213	0
ARO-PWY: chorismate biosynthesis I|g__Hungatella.s__Hungatella_hathewayi	10.0287	0	12.3755	0	3.75217	1.40158	12.071	5.43498	16.869	15.9464	3.93444	0	1.34769	9.03752	0	0	53.5066	0	0.715622	0	6.57924	71.4389	29.9769	13.539	0	4.07281	0.492767	65.0005	0	0	0.896283	0	0	0	43.3958	18.0105	0	4.12438	4.8325	0	0	21.7561	12.8655	0	0	0	0	9.87574	0
ARO-PWY: chorismate biosynthesis I|g__Intestinibacter.s__Intestinibacter_bartlettii	0	0	0	0	0	0	0	0	0	0	0	3.79061	0	0	0	2.11695	0	0	0	0	0	0	0	0	0	0	0	0	0	0	0	0	0	0	0	0	0	0	0	0	0	0	0	0	0	0	0	0	0
ARO-PWY: chorismate biosynthesis I|g__Intestinimonas.s__Intestinimonas_butyriciproducens	0	0	0	0	0	0	0	0	0	0	0	0	0	0	0	0	0	0	0	0	5.43561	0	0	0	0	2.24845	0	0	0	0	0	0	0	0	1.70183	0	0	0	0	0	0	0	0	0	0	0	0	0	0
ARO-PWY: chorismate biosynthesis I|g__Klebsiella.s__Klebsiella_grimontii	0	0	0	0	0	0	0	0	0	0	0	0	0	0	0	4.8777	0	0	0	0	0	0	0	0	0	0	0	0	0	0	0	0	0	0	0	0	0	0	0	0	0	0	0	0	0	0	0	0	0
ARO-PWY: chorismate biosynthesis I|g__Lachnoclostridium.s__Clostridium_aldenense	0	0	59.0108	0	0	0	0	3.26136	0	0	0	0	0	0	0	0	4.19162	2.38773	0	0	2.16903	0	0	0	0	0	0	0	0	0	1.52992	0	0	0	11.5817	0.398329	0	0	0	0	0	0	0	0	0	0	0	0	0
ARO-PWY: chorismate biosynthesis I|g__Lachnoclostridium.s__Clostridium_asparagiforme	0	0	0	0	0	0	0	0	0	0	0	0	0	0	0	0	0	0	0	0	0	0	0	0	0	0	0	0	0	0	0	0	0	0	0	0	0	0	0	0	0	0	0	0	0	0	0	0	0
ARO-PWY: chorismate biosynthesis I|g__Lachnoclostridium.s__Clostridium_citroniae	16.4599	0	0	0	0	0	0	0	0	0	6.93242	0	0	0	0	0	0	0	0	0	0	0	0	0	0	0	0	0	0	0	0	0	0	0	0	0	0	0	0	0	0	0	0	0	0	0	0	0	0
ARO-PWY: chorismate biosynthesis I|g__Lachnoclostridium.s__Clostridium_clostridioforme	40.4593	2.43003	0	0	0	24.7829	0.190401	0	0	0	62.4983	4.31542	0	0	0	366.152	40.0154	0	0	0	0.418625	0.592919	113.551	0	0	1.07964	7.08142	0	0	0	0	0	0	110.556	0.951214	0	0	0	0	0	0	40.3887	8.10059	0	0	0	0	0.498429	0
ARO-PWY: chorismate biosynthesis I|g__Lachnoclostridium.s__Clostridium_lavalense	0	0	0	0	0	0	0	0	0	0	0	0	0	0	0	0	2.03489	0	6.89972	0	1.90181	3.6895	0	0	0	0	0	0	0	0	0	0	0	0	0	0	0	0	0	1.56385	0	0	0	0	0	0	0	0	0
ARO-PWY: chorismate biosynthesis I|g__Lachnoclostridium.s__Clostridium_saccharolyticum	0	0	0	0	0	0	0	0	0	0	0	0	0	0	0	0	31.5805	0	0	0	0	0	0	0	0	0	0	0	0	0	0	0	0	0	0	0	0	0	3.54262	4.52262	0	0	0	0	0	0	0	0	0
ARO-PWY: chorismate biosynthesis I|g__Lachnoclostridium.s__Clostridium_scindens	0	0	10.1415	0	5.46983	0	0	0	0	0	0	0	1.84037	1.9574	0	0	0	0	3.87471	0	2.26737	11.8966	0	4.03231	0	1.45905	0	0	0	0	1.3667	0	0	0	1.52031	0	0	0	0	0	0	0	0	2.33945	0	1.89329	0	0	0
ARO-PWY: chorismate biosynthesis I|g__Lachnoclostridium.s__Clostridium_symbiosum	0	0	1.56383	0	0	0	0	0	0	0	0	3.3266	0	0	0	0	0	0	4.13307	0	0	0	3.52962	0	0	0	0	0	0	0	0	0	0	0	0	0	0	1.26273	0	0	0	2.36974	0	0	0	0	0	0	0
ARO-PWY: chorismate biosynthesis I|g__Lachnoclostridium.s__Lachnoclostridium_sp_An138	0	0	0	0	0	0	0	0	0	0	0	0	0	0	0	0	0	0	0	0	0	0	0	0	0	0	0	0	0	0	0	0	0	0	0	0	0	0	32.3692	0	0	0	0	0	0	0	0	0	0
ARO-PWY: chorismate biosynthesis I|g__Lachnospira.s__Lachnospira_pectinoschiza	0	5.3136	0	1.85877	0	11.6162	0	0	0	0	0	0	0	0	0	0	0	0	0	0	0	0	0	0	0	0	3.06626	0	5.44946	0	0	0	0	0	0	0	0	0	0	0	0	0	0	0	0	3.92472	0	0	0
ARO-PWY: chorismate biosynthesis I|g__Lachnospiraceae_unclassified.s__Eubacterium_rectale	0	27.8444	0	0.348476	0	0	0	0	0	0	0	0	0	7.83703	0.523892	0	0	2.42108	0	12.7452	0	0	0	0	0	12.5891	9.32845	0	17.6921	0	0	16.2077	14.6381	0	0	0	3.02384	0.606538	0	32.9056	15.0666	0	4.56081	0	2.2528	1.9684	3.57601	0	0.651543
ARO-PWY: chorismate biosynthesis I|g__Lachnospiraceae_unclassified.s__Lachnospiraceae_bacterium_OF09_33XD	0	0	0	0	0	0	0	0	0	6.92228	0	0	0	0	0	0	0	0	0	0	0	0	0	0	0	0	0	0	0	0	0	0	0	0	0	0	0	0	0	0	0	0	0	0	0	0	0	0	0
ARO-PWY: chorismate biosynthesis I|g__Lactococcus.s__Lactococcus_lactis	0	0	0	0	0	0	0	0	0	0	0	0	0	0	0	0	0	0	0	0	0	0	5.62769	3.12818	0	0	0	2.32267	0	0	0	0	0	0	0	0	0	0	0	0	0	0	0	0	0	0	0	0	0
ARO-PWY: chorismate biosynthesis I|g__Lactonifactor.s__Lactonifactor_longoviformis	0	0	0	0	0	0	0	0	0	0	0	0	0	0	0	0	0	0	5.07715	0	0	0	0	0	0	0	0	0	0	0	0	0	0	0	0	0	0	0	0	0	0	0	0	0	0	0	0	0	0
ARO-PWY: chorismate biosynthesis I|g__Megamonas.s__Megamonas_funiformis	0	0	0	0	0	0	0	0	0	0	0	0	0	0	3.99629	0	0	0	0	0	0	0	0	0	0	0	0	0	0	0	0	0	0	0	0	0	0	0	0	0	0	0	0	0	0	0	0	0	0
ARO-PWY: chorismate biosynthesis I|g__Megamonas.s__Megamonas_rupellensis	0	0	0	0	0	0	0	0	0	0	0	0	0	0	3.49639	0	0	0	0	0	0	0	0	0	0	0	0	0	0	0	0	0	0	0	0	0	0	0	0	0	0	0	0	0	0	0	0	0	0
ARO-PWY: chorismate biosynthesis I|g__Mesosutterella.s__Mesosutterella_multiformis	0	0	0	0	0	0	0	0	0	0	0	0	0	0	0	0	0	1.42458	0	0	0	0	0	0	0	0	0	0	0	0	0	0	2.90704	0	0	0	0	0	0	0	0	0	0	0	0	0	0	0	0
ARO-PWY: chorismate biosynthesis I|g__Monoglobus.s__Monoglobus_pectinilyticus	0	2.43677	0	0	0	0	0	0	0	0	0	0	0	0	0	0	0	0	1.6599	0	0	0	0	0	0	0	2.45377	0	0	0	0	0	0	0	0	0	0	0	0	0	0	0	0	0	0	0	0	0	0
ARO-PWY: chorismate biosynthesis I|g__Murimonas.s__Murimonas_intestini	0	0	0	0	0	0	0	0	0	0	0	0	0	0	0	0	0	0	0	0	0	0	0	0	0	0	0	0	0	0	0	0	0	0	19.7748	0	0	0	0	0	0	0	0	0	0	0	0	0	0
ARO-PWY: chorismate biosynthesis I|g__Odoribacter.s__Odoribacter_splanchnicus	0	0	0	0	0	0	0	0	0	0	0	1.83687	0	0	0	0	0	0	0	0	0	0	0	0	5.72821	3.19636	0	0	1.33558	0	0	0	0	0	0	0	0	0	0	0	0	0	0	0	0	0	0	0	0
ARO-PWY: chorismate biosynthesis I|g__Paeniclostridium.s__Paeniclostridium_sordellii	0	0	0	0	0	0	0	0	0	0	0	0	0	0	0	0	0	0	0	0	0	0	0	0	0	0	0	0	0	6.27633	0	0	0	0	0	0	0	0	0	0	0	0	0	0	0	0	0	0	0
ARO-PWY: chorismate biosynthesis I|g__Parabacteroides.s__Parabacteroides_distasonis	0	7.75941	0	0	0	0	0	0	0	0	0	0	9.36988	0	5.3099	0	0	0	0	0	15.6654	0	0	10.3838	18.2292	0	2.50358	0	2.37975	0	3.82081	0	0	0	0	7.67494	3.32692	0	0	0	1.82519	40.0991	0	30.9287	5.28226	4.86423	0	0	0
ARO-PWY: chorismate biosynthesis I|g__Parabacteroides.s__Parabacteroides_goldsteinii	0	0	0	0	0	0	0	0	0	0	0	0	0	3.56247	0	0	0	0	0	0	0	0	0	0	0	0	0	0	0	0	0	0	0	0	0	0	0	0	0	0	0	0	0	0	0	0	0	0	0
ARO-PWY: chorismate biosynthesis I|g__Parabacteroides.s__Parabacteroides_johnsonii	0	0	0	0	0	0	0	0	0	0	0	0	0	0	0	0	0	0	0	0	3.33969	0	0	0	0	0	0	0	0	0	0	0	0	0	0	0	0	0	0	0	0	0	0	0	0	0	0	0	0
ARO-PWY: chorismate biosynthesis I|g__Parabacteroides.s__Parabacteroides_merdae	27.5326	3.52606	12.4663	1.75336	14.2434	0	0	0	0	31.2905	7.3275	0	13.1441	20.7546	0	0	0	6.63026	9.12486	0	0.321486	4.43579	0	23.7258	0	0	1.48516	0	6.18248	0	5.70662	0	4.83677	0	10.2163	17.7504	0	0	0	0	0	0	0	23.8844	1.60822	5.77731	0	8.45283	2.06733
ARO-PWY: chorismate biosynthesis I|g__Parasutterella.s__Parasutterella_excrementihominis	0	0	0	0	0	0	0	0	0	0	0	0	0	0	0	0	0	0	0	0	0	0	0	0	0	0	0	0	5.20356	0	0	0	0	0	0	0	0	0	0	0	0	0	0	0	0	0	2.01479	0	0
ARO-PWY: chorismate biosynthesis I|g__Phascolarctobacterium.s__Phascolarctobacterium_faecium	0	0	1.91115	6.29079	0	0	4.05367	0	0	8.38704	0	0	7.60304	0	0	0	0	0	0	0	6.44361	5.90231	0	0	9.67471	3.54861	0	0	0	0	7.42028	0	0	0	0	0	4.90522	4.94016	0	0	8.44536	2.66424	0	9.80086	6.92056	0	0	2.0168	0
ARO-PWY: chorismate biosynthesis I|g__Phascolarctobacterium.s__Phascolarctobacterium_succinatutens	0	0	0	0	0	0	0	0	0	0	0	0	0	0	0	0	0	0	0	0	0	0	0	0	0	0	0	0	3.3482	0	0	0	0	0	0	0	0	0	0	0	0	0	0	0	0	0	0	0	6.86531
ARO-PWY: chorismate biosynthesis I|g__Prevotella.s__Prevotella_bivia	0	0	0	0	0	0	0	0	0	0	0	0	0	0	0	0	0	0	0	0	0	0	0	0	0	0	0	0	3.60639	0	0	0	0	0	0	0	0	0	0	0	0	0	0	0	0	0	0	0	0
ARO-PWY: chorismate biosynthesis I|g__Prevotella.s__Prevotella_buccalis	0	0	0	0	0	0	0	0	0	0	0	0	0	0	0	0	0	0	0	0	0	0	0	0	0	0	0	0	0	0	0	0	0	0	0	0	0	0	0	0	0	1.88756	0	0	0	0	0	0	0
ARO-PWY: chorismate biosynthesis I|g__Prevotella.s__Prevotella_timonensis	0	0	0	0	0	0	0	0	0	0	0	0	0	0	0	0	0	0	0	0	0	0	0	0	0	0	0	0	0	0	0	0	0	0	0	0	0	0	0	0	0	9.08399	0	0	0	0	0	0	0
ARO-PWY: chorismate biosynthesis I|g__Propionibacterium.s__Propionibacterium_freudenreichii	0	0	0	0	0	0	0	0	0	0	0	0	0	0	0	0	0	0	0	0	0	0	1.12091	0	0	0	0	0	0	0	0	0	0	0	0	0	0	0	0	0	0	0	0	0	0	0	0	0	0
ARO-PWY: chorismate biosynthesis I|g__Proteobacteria_unclassified.s__Proteobacteria_bacterium_CAG_139	0	0	0	0	0	0	4.27423	0	0	0	0	0	0	0	0	0	0	0	0	0	1.85917	0	0	0	2.08956	2.38505	0	0	0	0	0	0	0	0	0	0	0	0	0	0	0	0	0	0	0	0	0	0	0
ARO-PWY: chorismate biosynthesis I|g__Pseudoflavonifractor.s__Pseudoflavonifractor_capillosus	0	0	0	0	0	0	0	0	0	0	0	0	0	0	0	0	36.0268	0	0	0	0	0	0	0	0	0	0	0	0	0	0	0	0	0	0	0	0	1.9068	0	3.43474	0	0	0	0	0	0	0	0	0
ARO-PWY: chorismate biosynthesis I|g__Roseburia.s__Roseburia_faecis	0	0	0	0	6.98954	60.8804	0	0	0	0	0	29.088	16.2173	6.28604	8.7719	0	0	0	0	0	0	0	0	0	0	0	0.836546	0	7.45288	0	0	0	1.20016	0	0	0	0	0	0	0	4.67621	0	0	0	0	0	0	0	0
ARO-PWY: chorismate biosynthesis I|g__Roseburia.s__Roseburia_hominis	0	1.94082	0	3.28218	3.23421	0	0	0	0	0	0	0	0	3.59501	0	0	0	0	9.45608	0	0	0	0	0	0	0	1.39867	0	1.44911	0	0	0	1.62226	0	0	0	7.38696	0	0	0	0	0	0	0	2.67254	0	2.01627	0	3.36647
ARO-PWY: chorismate biosynthesis I|g__Roseburia.s__Roseburia_intestinalis	0	0	0	0	1.76913	35.2704	0	35.1852	0	0	0	16.3532	0	2.5377	0	0	0	0	0	0	0	0	0	0	0	0	0	0	1.59345	0	0	0	0	0	0	0	9.23654	0	0	78.6323	0	0	0	0	0	0	0	0	0
ARO-PWY: chorismate biosynthesis I|g__Roseburia.s__Roseburia_inulinivorans	0	4.33089	0	1.81264	0	0	0	0	0	0	0	0	0	0	1.92118	0	0	0	7.54939	7.7705	0	0	0	0	0	0	0	0	0	0	0	0	1.60618	0	0	0	5.21957	5.67716	0	0	14.8314	0	0	0	6.63014	0	0	0	0
ARO-PWY: chorismate biosynthesis I|g__Roseburia.s__Roseburia_sp_CAG_100	0	3.90872	0	0	0	0	0	0	0	0	0	0	0	0	0	0	0	0	0	0	0	0	0	0	0	0	0	0	0	0	0	0	0	0	0	0	0	0	0	0	0	0	0	0	0	0	0	0	0
ARO-PWY: chorismate biosynthesis I|g__Roseburia.s__Roseburia_sp_CAG_197	0	0	0	0	0	0	0	0	0	0	0	0	0	0	0	0	0	0	0	0	0	0	0	0	0	0	0	0	4.32177	0	0	0	0	0	0	0	0	0	0	0	0	0	0	0	0	0	0	0	0
ARO-PWY: chorismate biosynthesis I|g__Roseburia.s__Roseburia_sp_CAG_380	0	0	0	0	0	0	0	0	0	0	0	0	0	0	0	0	0	0	0	0	0	0	0	0	0	0	0	0	0	0	0	0	0	0	0	0	0	0	0	0	0	0	0	0	0	0	0	0	10.0421
ARO-PWY: chorismate biosynthesis I|g__Rothia.s__Rothia_dentocariosa	0	0	0	0	0	0	0	0	0	0	0	0	0	0	0	0	0	0	0	0	0	0	0	0	0	0	0	0	0	0	5.87273	0	0	0	0	0	0	0	0	0	0	0	0	0	0	0	0	0	0
ARO-PWY: chorismate biosynthesis I|g__Rothia.s__Rothia_mucilaginosa	0	0	0	0	0	0	1.22479	0	0	4.89687	0	0	0	0	0	0	0	0	0	0	0	0	0	0	0	0	0	0	0	0	0	0	0	0	0	0	0	0	0	0	0	0	0	4.78898	0	0	0	0	0
ARO-PWY: chorismate biosynthesis I|g__Ruminococcaceae_unclassified.s__Clostridium_leptum	0	0	3.49806	0	0	0	0	0	0	0	0	0	0	0	0	0	0	0	1.88667	0	0	5.32642	0	0	0	0	0	0	0	0	0	0	0	0	0	1.43645	0	0	0	0	0	0	0	0	0	0	0	9.75032	0
ARO-PWY: chorismate biosynthesis I|g__Ruminococcaceae_unclassified.s__Eubacterium_siraeum	0	0	0	0	0	0	0	0	0	0	0	0	2.85757	0	28.8018	0	0	0	44.9023	1.84274	0	0	0	0	0	0	0	0	1.84519	0	0	4.18302	0	0	45.7395	0	4.51864	11.3152	0	0	0	0	0	0	0	1.95133	0	0	0
ARO-PWY: chorismate biosynthesis I|g__Ruminococcus.s__Ruminococcus_bromii	0	0	0	0	0	0	0	7.13869	0	0	0	0	0	10.4655	72.6368	0	0	0	51.0851	13.0678	0	0	0	29.4191	0	69.0168	7.97878	0	27.4547	0	0	20.5528	18.1515	0	0	0	0	0	0	0	0	0	0	8.2723	0	0	53.3336	0	3.41336
ARO-PWY: chorismate biosynthesis I|g__Ruminococcus.s__Ruminococcus_callidus	0	0	0	0	0	0	0	0	26.6937	0	0	0	0	0	0	0	0	0	0	0	0	0	0	0	0	0	0	0	0	0	0	0	0	0	0	0	0	0	0	0	0	0	0	0	0	0	0	0	0
ARO-PWY: chorismate biosynthesis I|g__Ruminococcus.s__Ruminococcus_lactaris	0	0	0	5.76269	14.7963	0	0	0	0	0	0	0	0	0	0	0	0	0	3.81912	0	0	0	0	0	0	0	0	0	0	0	0	0	5.06552	0	0	0	0	0	0	0	0	0	0	0	0	0	0	0	0
ARO-PWY: chorismate biosynthesis I|g__Ruminococcus.s__Ruminococcus_sp_CAG_254	0	0	0	0	0	0	0	0	0	0	0	0	0	0	0	0	0	0	0	0	0	0	0	0	0	0	0	0	0	0	0	0	0	0	0	0	0	0	0	0	0	0	0	0	0	0	0	0	0
ARO-PWY: chorismate biosynthesis I|g__Ruminococcus.s__Ruminococcus_sp_CAG_330	0	0	0	0	0	0	0	0	0	0	0	0	0	0	4.37139	0	0	0	0	0	0	0	0	0	0	0	0	0	0	0	0	0	0	0	0	0	0	0	0	0	0	0	0	0	0	0	0	0	0
ARO-PWY: chorismate biosynthesis I|g__Saccharomyces.s__Saccharomyces_cerevisiae	0	0	0	0	0	0	0	0	0	0	0	0	0	0	0	0	0	0	0	0	0	0	1.78158	0	0	0	0	0	0	0	0	0	0	1.40308	0	0	0	0	0	0	0	0	0	0	0	0	0	0	0
ARO-PWY: chorismate biosynthesis I|g__Sellimonas.s__Sellimonas_intestinalis	0	0	8.63499	0	1.40268	0	0	0	0	0	0	0	0	0	0	0	1.51797	10.8763	10.6445	0	2.24002	4.68752	0	0	0	0	17.3776	0	0	0	1.9326	0	0	0	0	0	0	0	8.42334	0	0	0	0	0	0	0	0	0	0
ARO-PWY: chorismate biosynthesis I|g__Slackia.s__Slackia_piriformis	0	0	0	0	0	0	0	0	0	0	0	0	0	1.85014	0	0	0	0	0	0	0	0	0	0	0	0	0	0	0.918573	0	0	0	0	0	0	0	0	0	0	0	0	0	0	0	0	0	0	0	0
ARO-PWY: chorismate biosynthesis I|g__Staphylococcus.s__Staphylococcus_aureus	0	0	0	0	0	0	0	0	0	0	0	0	0	0	0	0	0	1.60425	0	0	0	0	0	0	0	0	0	0	0	0	0	0	0	0	0	0	0	0	0	0	0	0	0	0	0	0	0	0	0
ARO-PWY: chorismate biosynthesis I|g__Staphylococcus.s__Staphylococcus_epidermidis	0	0	0	0	0	0	0	0	0	0	0	0	0	0	0	0	0	0	0	0	0	0	0.723481	0	0	0	0	0	0	0	0	0	0	0	0	0	0	0	0	0	0	0	0	0	0	0	0	0	0
ARO-PWY: chorismate biosynthesis I|g__Streptococcus.s__Streptococcus_australis	0	0	0	0	0	0	0	0	0	0	0	0	0	0	0	0	0	0	0	0	0	0	0	0	0	0	0	0	0	0	0	0	0	0	0	0	0	0	0	0	0	0	0	0.940426	0	0	0	0	0
ARO-PWY: chorismate biosynthesis I|g__Streptococcus.s__Streptococcus_mitis	0	0	0	0	0	0	0	0	0	0	0	0	0	0	0	0	0	0	0	0	0	0	0	0	0	0	0	0	0	2.31871	0	0	0	0	0	0	0	0	0	0	0	0	0	0	0	0	0	0	0
ARO-PWY: chorismate biosynthesis I|g__Streptococcus.s__Streptococcus_mutans	0	0	0	0	0	0	0	0	0	0	0	0	0	0	0	0	0	0	0	0	0	0	0	0	0	0	4.59593	0	0	0	0	0	1.91515	0	0	0	0	0	0	0	0	0	0	0	0	0	0	0	0
ARO-PWY: chorismate biosynthesis I|g__Streptococcus.s__Streptococcus_parasanguinis	0	0	0	0	0	2.04964	0	0	0	0	25.8664	0	0	0	0	0	0	3.80839	0	0	0	0	0	0	0	0	3.80354	13.7696	11.6972	44.8151	29.6259	5.69586	4.36695	0	0	4.78221	3.85293	3.04473	1.64275	0	0	0	5.49706	18.4571	0	0	5.23129	0	0
ARO-PWY: chorismate biosynthesis I|g__Streptococcus.s__Streptococcus_pneumoniae	0	0.859333	0	7.37987	0	0	0	0	0	0	0	0	0	0	0	1.81597	0	0	0	0	0	0	0	0	0	1.69893	11.8396	2.09742	39.2201	80.3288	0	2.87516	6.30451	0	0.560994	0	0.980436	0.962923	6.87106	0	0	0.849978	7.29599	0	1.58727	0	10.7179	0	1.08461
ARO-PWY: chorismate biosynthesis I|g__Streptococcus.s__Streptococcus_salivarius	0	0	0	2.28073	0	0	0	0	0	0	0	0	0	0	0	2.91366	0	0	0	0	0	0	0	0	0	0.877379	1.75594	3.39793	17.3882	16.8216	0	3.87065	6.08106	0	0.692602	0	0	0.592166	2.57016	0	0	0	17.3588	0	0.25773	0	12.248	0	0.876921
ARO-PWY: chorismate biosynthesis I|g__Streptococcus.s__Streptococcus_sanguinis	0	0	0	0	0	0	0	0	0	0	0	0	0	0	0	0	0	0	0	0	0	5.58511	0	0	0	0	0	0	0	0.505497	0	0	0	0	0	0	0	0	0	0	0	0	0	0.561328	0	0	0	0	0
ARO-PWY: chorismate biosynthesis I|g__Streptococcus.s__Streptococcus_sp_A12	0	0	0	0	0	0	0	0	0	0	0	0.623446	0	0	0	0	0	0	0	0	0	0	0	0	0	0	0	0	0	0	0	0	0	0	0	0	0	0	0	0	0	0	0	0	0	0	0	0	0
ARO-PWY: chorismate biosynthesis I|g__Streptococcus.s__Streptococcus_thermophilus	6.09567	1.18234	0	0	0	0	1.42368	1.55336	0	6.49937	0	4.25398	0	6.16089	0	18.9548	0	0	0	2.15331	11.7711	23.0571	57.8314	4.22833	4.60314	1.60092	12.6646	20.6952	1.34522	61.8079	4.38866	0	4.70557	47.9148	10.4333	31.6155	4.35953	0	7.00165	1.01684	0	6.2976	18.231	0	0	0	3.46784	0	7.17888
ARO-PWY: chorismate biosynthesis I|g__Streptococcus.s__Streptococcus_vestibularis	0	0	0	0	0	0	0	0	0	0	0	0	0	0	0	0	0	0	0	0	0	0	0	0	0	0	3.2367	0	0	0	0	0	15.9561	0	0	0	0.383267	0	5.16025	0	0	0	0	0	0	0	1.16333	0	0
ARO-PWY: chorismate biosynthesis I|g__Streptococcus.s__Streptococcus_viridans	0	0	0	0	0	0	0	0	0	0	0	0	0	0	0	0	0	0	0	0	0	0	0	0	0	0	0	0	0	0	0	0	3.15844	0	0	0	0	0	0	0	0	0	0	0	0	0	0	2.13422	0
ARO-PWY: chorismate biosynthesis I|g__Subdoligranulum.s__Subdoligranulum_sp_APC924_74	0	17.1512	0	7.34038	11.1654	0	6.83605	0	0	0	0	0	0	0	4.68437	0	0	18.0702	0	0	25.5595	0	0	0	0	9.76611	1.40034	0	2.34033	0	0	16.4011	0	0	0	6.67763	0	0	0	0	0	0	0	0	0	1.94906	1.81575	0	6.12717
ARO-PWY: chorismate biosynthesis I|g__Tyzzerella.s__Tyzzerella_nexilis	0	0	0	0	0	0	0	0	0	0	0	0	0	13.4441	0	29.0393	0	0	0	0	0	0	0	0	0	0	0	0	0	0	0	0	0	0	0	0	0	0	0	0	0	0	0	0	0	0	0	0	0
ARO-PWY: chorismate biosynthesis I|g__Veillonella.s__Veillonella_atypica	0	0	0	0	0	0	0	0	0	1.91967	0	0	0	0	0	0	0	0	0	0	0	0	1.62239	0	0	0	0	0	0	20.5528	0	0	0	0	0	0	0	0	0	0	0	0	0	0	0	0	0	0	0
ARO-PWY: chorismate biosynthesis I|g__Veillonella.s__Veillonella_dispar	0	0	0	0	0	0	0	0	0	0	0	0	0	0	0	0	0	0	0	0	0	0	0	0	0	0	0	0	0	2.06082	0	0	0	0	0	0	0	0	0	0	0	0	0	0	0	0	0	0	0
ARO-PWY: chorismate biosynthesis I|g__Veillonella.s__Veillonella_infantium	0	0	0	0	0	0	0	0	0	0	0	0	0	0	0	0	0	0	0	0	0	0	0	0	0	0	0	0	0	0.496301	0	0	0	0	0	0	0	0	0	0	0	0	0	0	0	0	0	0	0
ARO-PWY: chorismate biosynthesis I|g__Veillonella.s__Veillonella_parvula	0	0	0	0	0	0	0	0	0	0	0	0	0	0	0	3.55652	0	0	0	0	0	0	0	0	0	0	0	0	0	5.16636	0	0	2.85723	0	0	8.3306	0	0	0	0	0	0	0	0	0	0	0	0	0
ARO-PWY: chorismate biosynthesis I|g__Victivallales_unclassified.s__Victivallales_bacterium_CCUG_44730	0	0	0	0	0	0	0	0	0	0	0	0	0	0	0	0	0	0	0	0	0	0	0	0	0	0	0	0	0	0	0	0	0	0	0	0	0	0	0	0	0	0	0	0	0	0	2.41909	0	0
ARO-PWY: chorismate biosynthesis I|unclassified	68.2392	106.529	28.3865	77.1163	134.644	259.888	7.09426	84.6883	284.053	22.2395	15.6189	43.2737	67.2143	41.3516	67.4699	68.3473	146.892	71.6599	80.1109	47.9328	29.2814	67.7149	9.43079	55.3315	65.2721	85.4964	93.0592	155.601	75.3679	9.80346	88.5988	54.3146	50.5516	10.6457	84.0397	21.6248	94.4916	71.6592	156.708	45.1434	63.2573	46.8173	61.9692	73.8935	68.1864	70.2172	106.34	12.9341	102.942
ASPASN-PWY: superpathway of L-aspartate and L-asparagine biosynthesis|g__Bacteroides.s__Bacteroides_cellulosilyticus	0	0	0	0.295135	0	0	0	0	0	1.17302	0	0	0	0	0	0	0	0	0	0	0	0	0	1.41092	0	0	0	0	4.23697	0	0	0	0	0	0	0	0	0	0	0	0	0	0	0	0	7.54667	0	0	0
ASPASN-PWY: superpathway of L-aspartate and L-asparagine biosynthesis|g__Bacteroides.s__Bacteroides_clarus	0	0	0	0	0	0	0	0	0	0	0	0	0	0	0	0	0	0	0	3.61313	0	0	0	0	0	0	0	0	0	0	0	0	0	0	0	0	0	0	0	0	1.46399	0	0	0	0	0	0	0	0
ASPASN-PWY: superpathway of L-aspartate and L-asparagine biosynthesis|g__Bacteroides.s__Bacteroides_dorei	104.51	20.8098	0	3.59171	0	0	6.32685	0	0	31.629	149.625	0	0	0	6.37474	0	106.461	0	85.4309	43.8244	46.5154	0	0	0	0	22.7603	11.246	0	7.74218	0	0	120.944	0	0	93.0041	71.7391	3.49234	0	0	144.484	30.6126	0	148.42	0	0	74.7528	17.2497	0	0
ASPASN-PWY: superpathway of L-aspartate and L-asparagine biosynthesis|g__Bacteroides.s__Bacteroides_eggerthii	0	0	0	0	0	0	0	0	0	0	0	43.1415	0	4.82038	0	0	0	0	0	0	0	0	0	15.0498	0	0	0	0	0	0	0	0	0	41.7349	0	0	0	0	0	0	0	0	0	0	64.8788	0	0	0	0
ASPASN-PWY: superpathway of L-aspartate and L-asparagine biosynthesis|g__Bacteroides.s__Bacteroides_intestinalis	0	0	0	0	0	0	0	0	0	0	0	0	0	0	0	0	0	0	0	0	0	0	0	0	0	0	0	0	0	0	0	0	0	0	0	0	0	0	0	0	0	0	0	0	0	0	0	0	0
ASPASN-PWY: superpathway of L-aspartate and L-asparagine biosynthesis|g__Bacteroides.s__Bacteroides_massiliensis	0	0	28.058	4.85563	0	0	54.0484	0	0	0	0	0	0	0	2.14347	0	0	0	0	10.6245	25.3281	17.3376	0	0	0	3.17358	0	0	0	0	0	0	0	0	0	0	4.66346	0	0	0	30.1485	0	0	0	0	0.601624	0	42.9159	0
ASPASN-PWY: superpathway of L-aspartate and L-asparagine biosynthesis|g__Bacteroides.s__Bacteroides_stercoris	0	0	11.747	4.87594	4.57232	0	0	9.57584	0	0	0	0	31.0633	21.7212	0	0	0	33.6794	0	0	8.40645	6.45542	0	41.0153	7.62538	0	0	0	0	0	37.8106	0	16.4775	0	0	0	2.75823	40.3328	0	0	0	0	0	19.9687	0	8.0754	0	6.51165	0
ASPASN-PWY: superpathway of L-aspartate and L-asparagine biosynthesis|g__Bacteroides.s__Bacteroides_uniformis	0	15.9649	4.16924	14.0033	3.61817	0	87.0459	6.05484	0	60.7122	0	8.167	0	4.10681	0	0	0	3.36745	0	6.36673	17.7252	7.11362	0	4.02607	1.29009	1.39157	1.75653	0	17.9631	0	6.64531	0.781009	0.766028	4.71413	0	26.9679	4.56049	2.44189	15.3018	0	2.03331	0	0	10.3241	18.4157	4.6459	12.3635	0.928496	7.76224
ASPASN-PWY: superpathway of L-aspartate and L-asparagine biosynthesis|g__Bacteroides.s__Bacteroides_vulgatus	0	0	41.1489	26.9127	45.8696	0	70.1269	46.0574	0	0	0	104.304	0	52.1258	0	0	0	44.0639	0	0	27.5756	10.6012	0	78.2459	86.7529	0.682184	0	0	0	0	35.0733	0	33.2081	197.578	0	0	17.4267	104.334	0	0	0	0	0	6.65873	72.6132	1.73741	0	77.0845	11.8267
ASPASN-PWY: superpathway of L-aspartate and L-asparagine biosynthesis|g__Blautia.s__Blautia_hydrogenotrophica	0	0	0	1.53348	2.53964	0	0	0	0	0	0	0	0	0	0	0	0	4.88875	4.85602	0	3.53572	0	0	0	0	0	0	0	0	0	0	0	0	0	0	0	0	0	5.02991	0	0	0	0	2.0092	1.37071	0	0	0	0
ASPASN-PWY: superpathway of L-aspartate and L-asparagine biosynthesis|g__Blautia.s__Blautia_obeum	0	3.07212	0	6.51533	7.16668	26.41	0	0	0	0	0	0	19.2233	10.8602	3.53763	0	0	94.8757	0.949193	6.195	2.60888	0	0	6.42659	0	5.68539	9.99973	0	2.6524	0	53.1826	5.65903	6.30561	0	0	0	3.54033	7.20895	0	0	4.62264	0.158914	14.1195	3.55326	1.61632	4.42759	5.19421	0	9.14922
ASPASN-PWY: superpathway of L-aspartate and L-asparagine biosynthesis|g__Blautia.s__Blautia_sp	0	0	0	2.18888	0	0	0	0	0	0	0	0	0	0	2.11202	0	0	0	0	5.26872	0	0	0	0	0	0	0	0	0	0	0	4.05657	0	0	0	0	0.975689	0.0991561	0	0	3.99093	0	0	0	2.97885	3.24792	0	0	0
ASPASN-PWY: superpathway of L-aspartate and L-asparagine biosynthesis|g__Blautia.s__Blautia_wexlerae	0	0.652806	0	1.97717	0.428113	3.42502	0	9.62965	0	0	0	5.59775	1.28297	1.12104	2.90499	0	0	11.9749	0	0	2.43832	0	0.53798	6.61567	0	0.525555	2.85768	0	0.799767	0	6.21669	34.388	0.388887	1.54715	0	0	2.89386	1.41609	0	0	0.788651	0.66674	4.06095	0.263783	0.903824	0.728972	0.822352	0	2.68624
ASPASN-PWY: superpathway of L-aspartate and L-asparagine biosynthesis|g__Blautia.s__Ruminococcus_torques	0	0	0	3.7165	10.4057	0	0	0	0	0	0	0	0	2.01281	0.605006	0	0	7.98799	1.64612	3.13631	0	0	0	5.4597	0	2.89908	25.6323	0	15.9021	0	0	1.37074	9.77887	0	0	0	4.10912	12.1386	0	0	8.25787	0	0.576706	2.71562	3.1583	24.355	3.37265	5.06233	8.61694
ASPASN-PWY: superpathway of L-aspartate and L-asparagine biosynthesis|g__Butyricimonas.s__Butyricimonas_synergistica	0	0	0	0	0	0	0	0	0	0	0	0	0	0	0	0	0	0	0	0	3.82955	0	0	0	0	0	0	0	0	0	0	0	0	0	0	0	0	0	0	0	0	0	0	0	0	0	0	0	0
ASPASN-PWY: superpathway of L-aspartate and L-asparagine biosynthesis|g__Citrobacter.s__Citrobacter_freundii	0	0	0	0	0	17.8394	0	0	0	0	0	0	0	0.330748	0	0	0	0	0	0	0	0	0	4.00453	0	0	0	0	0	0	0	0	1.34956	0	0	0	0	0	0	0	0	0	0	0	0	0	0	0	0
ASPASN-PWY: superpathway of L-aspartate and L-asparagine biosynthesis|g__Coprococcus.s__Coprococcus_comes	0	0	0	2.9417	0	0	0	0	0	0	0	0	0	0	0	0	0	0	0	2.73355	0	0	0	4.38569	0	0	16.1002	0	6.9665	0	0	5.39647	7.47216	0	0	0	0	0	0	0	12.0765	0	0	3.4122	0	0	1.64243	0	7.16381
ASPASN-PWY: superpathway of L-aspartate and L-asparagine biosynthesis|g__Dorea.s__Dorea_longicatena	0	0	0	0	0	0	0	0	0	0	0	0	0	0	0	0	0	0	0	0	0	0	0	0	0	0	0.458207	0	0	0	0	0	0	0	0	0	0	0.252683	0	0	0	0	0	0	0	0	0	0	0
ASPASN-PWY: superpathway of L-aspartate and L-asparagine biosynthesis|g__Erysipelatoclostridium.s__Clostridium_innocuum	0	0	13.7817	0	0	0	0	2.0888	0	8.99766	0	1.17467	0	1.94716	0	0	0	0	18.2731	0	0	9.75348	0	0	7.92008	0	0	0	0	0	12.0512	0	0	0	0	13.9871	0	1.50222	5.5771	0	0	0	0	2.50171	0	0	0	10.033	0
ASPASN-PWY: superpathway of L-aspartate and L-asparagine biosynthesis|g__Escherichia.s__Escherichia_coli	0	0	0	0	0	0	0	0	0	0	0	0	0	34.2873	0	0	0	0	0	0	0	0	0	0	0	0	0	0	0	0	0	0	0	0	0	0	0	0	0	0	0	0	16.4828	0	0	0	0	4.38892	0
ASPASN-PWY: superpathway of L-aspartate and L-asparagine biosynthesis|g__Flavonifractor.s__Flavonifractor_plautii	4.2508	2.29589	0	0	7.61563	12.1732	2.69174	0	84.6929	4.29544	11.2548	2.31284	8.26845	2.73534	0	0	4.73614	6.08813	6.95587	0	0	1.92726	0	2.75593	9.14441	2.94805	2.09853	33.3223	0	0	5.24777	0	0	3.95599	3.20523	0	0	2.26912	1.52449	2.59346	0	1.28189	2.02936	5.14457	4.29327	0	0	0	0
ASPASN-PWY: superpathway of L-aspartate and L-asparagine biosynthesis|g__Hungatella.s__Hungatella_hathewayi	0	0	0	0	0	0	0	0	0	0	0	0	0	0	0	0	0	0	0	0	0	0	0	0	0	0	0	0	0	0	0	0	0	0	0	0	0	0	0	0	0	0	0	0	0	0	0	0	0
ASPASN-PWY: superpathway of L-aspartate and L-asparagine biosynthesis|g__Intestinimonas.s__Intestinimonas_butyriciproducens	0	0	0	0	0	0	0	0	0	0	0	0	0	0	0	0	0	0	0	0	6.19467	0	0	0	0	3.50406	0	0	0	0	0	0	0	0	2.24085	0	0	0	0	0	0	0	0	0	0	0	0	0	0
ASPASN-PWY: superpathway of L-aspartate and L-asparagine biosynthesis|g__Klebsiella.s__Klebsiella_grimontii	0	0	0	0	0	0	0	0	0	0	0	0	0	0	0	3.22775	0	0	0	0	0	0	0	0	0	0	0	0	0	0	0	0	0.181081	0	0	0	0	0	0	0	0	0	0	0	0	0	0	0	0
ASPASN-PWY: superpathway of L-aspartate and L-asparagine biosynthesis|g__Lachnoclostridium.s__Clostridium_asparagiforme	0	0	0	0	0	0	0	0	0	0	0	0	0	0	0	0	0	0	0	0	0	0	0	0	0	0	0	0	0	0	0	0	0	0	0	0	0	0	0	0	0	0	0	0	0	0	0	0	0
ASPASN-PWY: superpathway of L-aspartate and L-asparagine biosynthesis|g__Lachnoclostridium.s__Clostridium_clostridioforme	30.5295	0.674871	0	0	0	16.6452	0	0	0	0	43.9543	0	0	0	0	328.456	34.788	0	0	0	0	0	84.4741	0	0	0.461001	5.07043	0	0	0	0	0	0	102.2	0.815609	0	0	0	0	0	0	29.1679	4.51901	0	0	0	0	0	0
ASPASN-PWY: superpathway of L-aspartate and L-asparagine biosynthesis|g__Lachnoclostridium.s__Clostridium_lavalense	0	0	0	0	0	0	0	0	0	0	0	0	0	0	0	0	0	0	8.40701	0	1.07533	2.32583	0	0	0	0	0	0	0	0	0	0	0	0	0	0	0	0	0	1.68524	0	0	0	0	0	0	0	0	0
ASPASN-PWY: superpathway of L-aspartate and L-asparagine biosynthesis|g__Lachnoclostridium.s__Lachnoclostridium_sp_An14	0	0	0	0	0	0.667214	0	0	0	0	0	0	0	0	0	0	0	0	0	0	0	0	0	0	0	0	0	0	0	0	0	0	0	0	0	0	0	0	0	0	0	0	0	0	0	0	0	0	0
ASPASN-PWY: superpathway of L-aspartate and L-asparagine biosynthesis|g__Lactobacillus.s__Lactobacillus_acidophilus	0	0	0	0	0	0	0	0	0	0	0	0	0	0	0	0	0	0	0	0	0	0	0	0	0	0	0	0	0	0	0	0	0	0	0	0	3.89141	0	0	0	0	0	0	0	0	0	0	0	0
ASPASN-PWY: superpathway of L-aspartate and L-asparagine biosynthesis|g__Lactobacillus.s__Lactobacillus_delbrueckii	0	0	0	0	0	0	0	0	0	0	0	0	0	0	0	0	0	0	0	0	0	0	1.44958	0	0	0	0	1.63072	21.8224	0	0	10.8024	0	0	0	0	0	0	0	0	0	0	0	0	0	0	0	0	0
ASPASN-PWY: superpathway of L-aspartate and L-asparagine biosynthesis|g__Lactobacillus.s__Lactobacillus_reuteri	0	0	0	0	0	0	0	0	0	0	0	1.14487	0	0	0	0	3.59258	0	0	0	0	1.30904	12.4073	0	0	0	0	0	0	0	0	1.32106	0	0	0	0	0	0	0	0	0	0	3.02461	0	0	0	0	0	0
ASPASN-PWY: superpathway of L-aspartate and L-asparagine biosynthesis|g__Odoribacter.s__Odoribacter_splanchnicus	0	0	0	0	0	0	1.1874	0	0	2.61306	0	2.26269	0	0	0	0	0	0	0	0	0	0	0	0	5.85631	2.86123	0	0	1.47038	0	0	0	0	0	0	0	1.65577	1.67083	0	0	0	0	0	0	0	0	0	0	1.45914
ASPASN-PWY: superpathway of L-aspartate and L-asparagine biosynthesis|g__Paeniclostridium.s__Paeniclostridium_sordellii	0	0	0	0	0	0	0	0	0	0	0	0	0	0	0	0	0	0	0	0	0	0	0	0	0	0	0	0	0	5.38261	0	0	0	0	0	0	0	0	0	0	0	0	0	0	0	0	0	0	0
ASPASN-PWY: superpathway of L-aspartate and L-asparagine biosynthesis|g__Parabacteroides.s__Parabacteroides_distasonis	0	11.0054	0	0	0	0	0	0	0	0	0	0	9.60101	0	5.0702	0	0	0	0	0	11.9526	0	0	11.1175	14.0709	0	2.39626	0	2.03759	0	4.00762	1.39982	0	0	0	6.15514	2.60396	1.4077	0	0	1.64663	37.8209	0	29.3795	4.07672	6.16724	0	0	0
ASPASN-PWY: superpathway of L-aspartate and L-asparagine biosynthesis|g__Prevotella.s__Prevotella_bivia	0	0	0	0	0	0	0	0	0	0	0	0	0	0	0	0	0	0	0	0	0	0	0	0	0	0	0	0	4.87995	0	0	0	1.29713	0	0	0	0	0	0	0	0	0	0	0	0	0	0	0	0
ASPASN-PWY: superpathway of L-aspartate and L-asparagine biosynthesis|g__Prevotella.s__Prevotella_buccalis	0	0	0	0	0	0	0	0	0	0	0	0	0	0	0	0	0	0	0	0	0	0	0	0	0	0	0	0	0	0	0	0	0	0	0	0	0	0	0	0	0	3.31801	0	0	0	0	0	0	0
ASPASN-PWY: superpathway of L-aspartate and L-asparagine biosynthesis|g__Prevotella.s__Prevotella_timonensis	0	0	0	0	0	0	0	0	0	0	0	0	0	0	0	0	0	0	0	0	0	0	0	0	0	0	0	0	0	0	0	0	0	0	0	0	0	0	0	0	0	9.71209	0	0	0	0	0	0	0
ASPASN-PWY: superpathway of L-aspartate and L-asparagine biosynthesis|g__Ruminococcus.s__Ruminococcus_sp_AF31_8BH	0	0	0	0.603379	0	0	0	0	0	0	0	0	0	0	0	0	0	0	0	1.84924	0	0	0	0	0	0	0	0	0.0687855	0	0	3.90422	0	0	0	0	1.11008	0	0	0	1.37034	0	0.201719	0	5.42178	1.7295	0	0	0
ASPASN-PWY: superpathway of L-aspartate and L-asparagine biosynthesis|g__Streptococcus.s__Streptococcus_mitis	0	0	0	0	0	0	0	0	0	0	0	0	0	0	0	0	0	0	0	0	0	0	0	0	0	0	0	0	0	4.98161	0	0	0	0	0	0	0	0	0	0.230171	0	0	0.14529	0	0	0	0	0	0
ASPASN-PWY: superpathway of L-aspartate and L-asparagine biosynthesis|g__Streptococcus.s__Streptococcus_oralis	0	0	0	0	0	0	0	0	0	0	0	0	0	0	0	0	0	0	0	0	0	0	0	0	0	0	0	0	0	0	0	0	0	0	0	0	0	0	0	0	0	0	2.66812	0	0	0	0	1.28424	0
ASPASN-PWY: superpathway of L-aspartate and L-asparagine biosynthesis|g__Streptococcus.s__Streptococcus_parasanguinis	0	0	0	0	0	2.69607	0	0	0.892113	0	28.8819	1.03779	0	0	0	0	0	3.14641	0	0	0	0	0	0	0	1.35359	4.17376	16.3966	12.4646	46.742	27.9106	7.13095	5.2269	0	0	6.46087	4.30511	2.77455	0	0	0	1.38523	5.45237	10.6516	0	0	6.71817	0	0
ASPASN-PWY: superpathway of L-aspartate and L-asparagine biosynthesis|g__Streptococcus.s__Streptococcus_pneumoniae	0	0	0	0	0	0	0	0	0	0	0	0	0	0	0	0	0	0	0	0	0	0	0	0	0	0	0	0	29.7306	10.8309	0	0	0	0	0	0	0	0.772727	0	0	0	0.321028	0	0	0	0	0	0	0
ASPASN-PWY: superpathway of L-aspartate and L-asparagine biosynthesis|g__Streptococcus.s__Streptococcus_salivarius	0	0	0	0	0	0	0	0	0	0	0	0	0	0	0	0	0	0	0	0	0	0	0	0	0	0	0	0	0	4.25939	0	0	0	0	0	0	0	0	0	0	0	0	0	0	0	0	0	0	0
ASPASN-PWY: superpathway of L-aspartate and L-asparagine biosynthesis|g__Streptococcus.s__Streptococcus_thermophilus	0	3.04318	0	0	0	0	0	0	0	6.347	0	5.44194	0	0	0	17.1169	0	0	0	0	17.2757	26.8254	59.3578	6.25928	2.33595	1.28908	12.4469	20.8539	0	51.5492	5.10961	0	0	2.42618	10.1552	29.182	2.98998	0	11.4033	0	0	4.83024	6.79602	0	0	0	0	0	5.38365
ASPASN-PWY: superpathway of L-aspartate and L-asparagine biosynthesis|unclassified	1.70191	55.493	9.63138	61.9314	81.4537	66.6424	2.17021	46.1456	52.3897	27.4545	4.79407	17.9241	12.6004	28.3542	29.2552	40.169	21.3158	29.3771	8.24361	43.0239	26.0719	44.4398	6.45864	49.7715	40.686	33.1613	31.554	68.7842	26.2429	7.52641	20.8083	22.1575	41.0158	4.55949	8.29704	18.2955	100.981	26.5594	34.2956	10.1498	54.292	21.0086	33.7201	36.8774	27.5265	26.4909	50.7636	16.4444	75.8968
AST-PWY: L-arginine degradation II (AST pathway)|g__Citrobacter.s__Citrobacter_freundii	0	0	0	0	0	7.25968	0	0	0	0	0	0	0	0	0	0	0	0	0	0	0	1.2817	0	1.94775	0	0	0	0	0	0	0	0	0	0	0	0	0	0	0	0	0	0	0	0	0	0	0	0	0
AST-PWY: L-arginine degradation II (AST pathway)|g__Escherichia.s__Escherichia_coli	0	0	0	0	0	0	0	0	0	0	0	0	0	15.7732	0	0	0	0	0	0	0	0	0	0	0	0	0	0	0	0	0	0	0	0	0	0	0	0	0	0	0	0	6.50407	0	0	0	0	0	0
AST-PWY: L-arginine degradation II (AST pathway)|unclassified	0	0	0	0	0	0	0	0	0	0	0	0	0	5.33038	0	0	0	0	0	0	0	0	0	0	0	0	0	0	0	0	0	0	0	0	0	0	0	0	0	0	0	0	2.80384	0	0	0	0	1.72677	0
BIOTIN-BIOSYNTHESIS-PWY: biotin biosynthesis I|g__Bacteroides.s__Bacteroides_vulgatus	0	0	0	0	0	0	0	27.7724	0	0	0	52.258	0	0	0	0	0	22.9353	0	0	0	0	0	0	48.789	0	0	0	0	0	16.8856	0	14.7063	114.123	0	0	0	64.8049	0	0	0	0	0	3.10065	44.054	0	0	0	0
BIOTIN-BIOSYNTHESIS-PWY: biotin biosynthesis I|g__Citrobacter.s__Citrobacter_freundii	0	0	0	0	0	17.8561	0	0	0	0	0	0	0	0	0	0	0	0	0	0	0	0	0	2.65361	0	0	0	0	0	0	0	0	0	0	0	0	0	0	0	0	0	0	0	0	0	0	0	0	0
BIOTIN-BIOSYNTHESIS-PWY: biotin biosynthesis I|g__Escherichia.s__Escherichia_coli	0	0	0	0	0	0	0	0	0	0	0	0	0	28.5478	0	0	0	0	0	0	0	0	0	0	0	0	0	0	0	0	0	0	0	0	0	0	0	0	0	0	0	0	10.6412	0	0	0	0	5.30139	0
BIOTIN-BIOSYNTHESIS-PWY: biotin biosynthesis I|unclassified	0	4.65168	0	3.12304	0	0	0	0	0	0	0	0	0	7.53747	0	0	0	5.30019	0	0	0	0	0	0	4.9969	0	0	0	7.91784	0	0	10.1143	4.14982	0	0	0	0	3.19087	13.9328	0	4.26068	0	4.18688	2.07777	0	1.75787	0	0	7.10407
BRANCHED-CHAIN-AA-SYN-PWY: superpathway of branched chain amino acid biosynthesis|g__Acidaminococcus.s__Acidaminococcus_sp_CAG_542	0	0	0	0	0	0	0	0	0	0	0	0	0	0	2.74725	0	0	0	0	2.51494	0	0	0	0	0	0	0	0	0	0	0	0	0	0	0	0	0	0	0	0	13.2159	0	0	0	0	0	0	0	0
BRANCHED-CHAIN-AA-SYN-PWY: superpathway of branched chain amino acid biosynthesis|g__Actinomyces.s__Actinomyces_odontolyticus	0	0	0	0	0	0	0	0	0	2.15642	0	0	0	0	0	0	0	0	0	0	0	0	0	0	0	0	0	0	1.04448	0	0	0	0	0	0	0	0	0.559772	0	0	0	0	0	0	0	0	0	0	0
BRANCHED-CHAIN-AA-SYN-PWY: superpathway of branched chain amino acid biosynthesis|g__Actinomyces.s__Actinomyces_sp_HMSC035G02	2.41245	0	0	0	6.84527	0	0	0	0	0	0	0	0	0	0	0	0	0	0	0	0	0	0	0	0	0	1.87649	0	0	0	0	0	0	0	0	0	0	0	0	0	0	0	0	0	0	0	0	0	0
BRANCHED-CHAIN-AA-SYN-PWY: superpathway of branched chain amino acid biosynthesis|g__Actinomyces.s__Actinomyces_sp_HPA0247	0	0	0	0	0	0	0	0	0	0	0	0	0	0	0	0	0	0	0	0	0	0	0	0	0	0	0	0	0	0	0	0	0	0	0	0	0	0	3.38893	0	0	0	0	0	0	0	0	0	0
BRANCHED-CHAIN-AA-SYN-PWY: superpathway of branched chain amino acid biosynthesis|g__Actinomyces.s__Actinomyces_sp_ICM47	0	0	0	4.54555	0	0	0	0	0	0	0	0	0	0	0	2.64324	0	0	0	0	0	0	0	0	0	0	0	0	0	0	0	0	0	0	0	0	4.3337	0.443127	0	0	0	0	5.46646	0	0	0	0	0	0
BRANCHED-CHAIN-AA-SYN-PWY: superpathway of branched chain amino acid biosynthesis|g__Actinomyces.s__Actinomyces_sp_oral_taxon_181	0	0	0	0	0	0	0	0	0	0	0	0	0	0	0	0	0	0	0	0	0	0	0	0	0	0	0	0	0	0.55198	7.25663	0	0	0	0	0	0	0	0	0	0	0	0	0	0	0	0	0	0
BRANCHED-CHAIN-AA-SYN-PWY: superpathway of branched chain amino acid biosynthesis|g__Adlercreutzia.s__Adlercreutzia_equolifaciens	0	0.435129	0	0	1.28067	0	0	0	0	0	0	0	0	0	0	0	0	0.599779	0	0	0	0	0	0.28159	0	0	0	0	0	0	0	0	0	0	0	0	0	0	0	0	0	0	0	0	0	0	0.948092	0	1.08962
BRANCHED-CHAIN-AA-SYN-PWY: superpathway of branched chain amino acid biosynthesis|g__Agathobaculum.s__Agathobaculum_butyriciproducens	0	0	0	2.729	2.66887	0	0	3.07053	0	0	0	0	0	2.39617	0	0	0	0	0	0	0	0	0	0	0	0	0	0	1.97639	0	0	0	0	0	0	0	0	6.03274	0	0	3.49532	0	0	0	0	0	0	0	4.0033
BRANCHED-CHAIN-AA-SYN-PWY: superpathway of branched chain amino acid biosynthesis|g__Akkermansia.s__Akkermansia_muciniphila	0	0	0	34.0302	0	0	0	0	0	0	0	0	0	0	0	0	0	0	0	7.51554	95.609	0	0	0	197.345	0	16.2	0	0	0	0	0	21.8673	0	0	0	0	0	9.35596	0	0	0	0	0	22.7633	0	6.6214	0	0
BRANCHED-CHAIN-AA-SYN-PWY: superpathway of branched chain amino acid biosynthesis|g__Alloscardovia.s__Alloscardovia_omnicolens	0	0	0	0	0	0	0	0	0	0	0	0	0	0	0	0	0	0	0	0	0	0	0	0	0	0	1.08704	0	0	0	0	0	0	0	0	0	0	0	0	0	0	0	0	0	0	0	0	0	0
BRANCHED-CHAIN-AA-SYN-PWY: superpathway of branched chain amino acid biosynthesis|g__Anaeromassilibacillus.s__Anaeromassilibacillus_sp_An172	0	0	0	0	0	0	1.69854	0	0	0	0	0	0	0	0	0	0	0	0	0	0	0	0	0	0	0	0	0	0	0	0	0	0	0	0	0	0	0	0	0	0	0	0	0	0	0	0	0	0
BRANCHED-CHAIN-AA-SYN-PWY: superpathway of branched chain amino acid biosynthesis|g__Anaeromassilibacillus.s__Anaeromassilibacillus_sp_An250	0	0	0	0	0	0	0	0	0	0	0	0	3.15316	0	0	0	0	0	0	0	0	0	0	0	0	0	0	0	0	0	2.58853	0	0	0	0	0	0	0	0	0	0	0	0	2.50457	0	0	0	0	0
BRANCHED-CHAIN-AA-SYN-PWY: superpathway of branched chain amino acid biosynthesis|g__Anaerostipes.s__Anaerostipes_caccae	19.7769	0	3.80953	0	0	0	0	0	0	0	5.42145	0	0	0	0	0	3.3316	0	0	0	0	0	0	0	0	0	0	0	0	0	0	0	0	0	0	0	0	0	0	0	0	0	0	0	0	0	0	0	0
BRANCHED-CHAIN-AA-SYN-PWY: superpathway of branched chain amino acid biosynthesis|g__Anaerostipes.s__Anaerostipes_hadrus	0	10.3115	0	3.73854	0	7.08253	0	6.87217	0	0	0	0	0	0	0	0	0	4.39722	0	11.5712	0	0	0	8.87037	0	0	19.2151	0	4.68146	0	0	1.38296	10.269	0	0	0	0	3.26236	0	0	7.10653	0	0	0	2.98328	0	0	0	22.0166
BRANCHED-CHAIN-AA-SYN-PWY: superpathway of branched chain amino acid biosynthesis|g__Asaccharobacter.s__Asaccharobacter_celatus	0	0.456041	0	0	2.3369	0	0	0	0	0	0	0.890912	0	0	0	0	0	1.54059	0	0	0	0	0	0.657944	0	0	0	0	0	0	0	0	0	0	0	0	0	0	0	0	0	0	0	0	0	0	0.817693	0	0.374118
BRANCHED-CHAIN-AA-SYN-PWY: superpathway of branched chain amino acid biosynthesis|g__Bacteroides.s__Bacteroides_caccae	0	0	0	0	0	0	0	2.25209	0	0	0	0	12.7052	0	0	0	0	0	0	0	0	0	0	0	1.73351	6.62494	5.2697	0	0	0	0.92155	1.93175	0	0	0	0	0	9.56838	18.7716	0	3.29808	29.1081	0	6.95731	9.18641	10.7042	1.53953	0	1.95498
BRANCHED-CHAIN-AA-SYN-PWY: superpathway of branched chain amino acid biosynthesis|g__Bacteroides.s__Bacteroides_clarus	0	0	0	0	0	0	0	0	0	0	0	0	0	0	0	0	0	0	0	2.1447	0	0	0	0	0	0	0	0	0	0	0	0	0	0	0	0	0	0	0	0	1.12378	0	0	0	0	0	0	0	0
BRANCHED-CHAIN-AA-SYN-PWY: superpathway of branched chain amino acid biosynthesis|g__Bacteroides.s__Bacteroides_eggerthii	0	0	0	0	0	0	0	0	0	0	0	52.1265	0	4.66298	0.477244	0	0	0	0	0	0	0	0	15.5381	0	0	0	0	0	0	0	0	0	54.8104	0	0	0	0	0	0	0	0	0	0	88.6565	0	0	0	0
BRANCHED-CHAIN-AA-SYN-PWY: superpathway of branched chain amino acid biosynthesis|g__Bacteroides.s__Bacteroides_faecis	0	0	0	1.22314	0	27.7806	0	0	0	0	0	0	0	0	0	0	0	0	0	0	8.38385	0	139.789	0	0	0	0	0	0	0	0	0	0	0	0	0	0.26521	0	0	0	0	30.3125	0	0	0	0	0	0	0
BRANCHED-CHAIN-AA-SYN-PWY: superpathway of branched chain amino acid biosynthesis|g__Bacteroides.s__Bacteroides_finegoldii	0	0	0	0	0	0	0	1.49449	0	0	0	0	0	0	0	0	0	0	0	0	0	0	0	0	1.7233	0	0	0	0	0	0	0	0	0	0	0	2.97473	2.53157	0	0	0	0	0	0	0	0	0	0	0
BRANCHED-CHAIN-AA-SYN-PWY: superpathway of branched chain amino acid biosynthesis|g__Bacteroides.s__Bacteroides_fragilis	0	0	0	0	0	0	0	0	0	0	0	0	0	0	0	0	0	0	0	0	0	0	0	0	0	0	0	0	0	0	0	0	0	0	0	0	0	0.465424	0	0	0	0	0	0	0	0	0	0	0
BRANCHED-CHAIN-AA-SYN-PWY: superpathway of branched chain amino acid biosynthesis|g__Bacteroides.s__Bacteroides_ovatus	0	0	4.11855	1.74727	0	0	80.9221	5.93541	0	18.2687	0	5.71989	0.5069	0	0	0	0	0	0	10.5806	14.8394	0	0	8.05888	3.20957	1.53404	0	0	4.81906	0	0.766459	0	0	20.0786	0	0	4.78071	7.75553	0	0	6.40922	0	0	0	13.9059	5.10873	0	18.2797	0.850254
BRANCHED-CHAIN-AA-SYN-PWY: superpathway of branched chain amino acid biosynthesis|g__Bacteroides.s__Bacteroides_stercoris	0	0	8.03513	4.19696	8.75736	0	0	7.84568	0	0	0	0	26.0115	14.5286	0	0	0	27.8872	0	0	6.96343	4.6002	0	33.047	5.16356	0	0	0	0	0	27.0916	0	13.7744	0	0	0	2.55536	30.3631	0	0	0	0	0	17.869	0	8.94406	0	5.42162	0
BRANCHED-CHAIN-AA-SYN-PWY: superpathway of branched chain amino acid biosynthesis|g__Bacteroides.s__Bacteroides_thetaiotaomicron	42.4771	0	1.54445	0	0	0	15.8685	6.28533	0	38.3948	84.9183	30.1515	0	0	0	0	0	0	18.026	0.520928	0.422798	0	0	0	3.10967	0	6.12925	0	5.8097	0	3.66822	12.5925	0	37.0529	52.6659	0	0	1.58916	4.45308	0	0.499895	0	0	0	19.8725	32.6667	8.22389	7.50569	3.20665
BRANCHED-CHAIN-AA-SYN-PWY: superpathway of branched chain amino acid biosynthesis|g__Bacteroides.s__Bacteroides_uniformis	0	22.9757	10.4532	26.4721	3.732	0	199.058	15.0066	0	85.1911	0	19.6058	0	8.23735	0.658554	0	0	7.48922	0	14.2452	28.9389	11.8106	0	8.3469	0.795195	0	2.81539	0	22.4878	0	11.774	1.59811	0.558727	15.7391	0	40.1769	8.19733	5.05333	18.3477	0	4.3354	0	0	21.3555	39.5993	10.6856	16.7311	2.4527	10.3426
BRANCHED-CHAIN-AA-SYN-PWY: superpathway of branched chain amino acid biosynthesis|g__Bacteroides.s__Bacteroides_xylanisolvens	0	0	0	0	0	0	0	0	0	0	0	0	7.07049	0	0	0	0	0	0	0	0	0	0	0	0	0	0	0	0	0	0.607089	0	0	0	0	0	0	0	0	0	0	0	0	3.92177	0	0	0	0	0
BRANCHED-CHAIN-AA-SYN-PWY: superpathway of branched chain amino acid biosynthesis|g__Bifidobacterium.s__Bifidobacterium_adolescentis	0	0	0	0	0	0	0	0	0	0	0	0	0	0	2.50168	0	0	0	0	0	0	0	0	0	0	0	0	0	0	0	0	0	0	0	0	0	0	0	0	0	11.4996	79.3106	0	0	0	3.0329	0	0	0
BRANCHED-CHAIN-AA-SYN-PWY: superpathway of branched chain amino acid biosynthesis|g__Bifidobacterium.s__Bifidobacterium_bifidum	0	0	0	0	0	0	0	0	0	0	0	0	0	0	11.3916	0	0	0	0	0	0	0	0	0	0	0	0	0	0	0	0	0	0	0	0	0	0	0	0	0	24.8401	17.4648	0	0	16.9165	1.96755	0	0	0
BRANCHED-CHAIN-AA-SYN-PWY: superpathway of branched chain amino acid biosynthesis|g__Bifidobacterium.s__Bifidobacterium_breve	0	0	0	0	0	0	0	0	0	0	0	0	0	0	0	0	0	0	0	0	0	0	0	0	0	0	0	0	0	0	0	0	0	0	0	0	0	0	0	0	0	0	0	0	0	0.937054	0	0	0
BRANCHED-CHAIN-AA-SYN-PWY: superpathway of branched chain amino acid biosynthesis|g__Bifidobacterium.s__Bifidobacterium_catenulatum	0	0	0	0	0	0	0	0	0	0	0	0	0	0	0	0	0	0	0	0	0	0	0	0	0	0	0	0	0	0	0	0	0	0	0	0	0	0	0	0	0.325498	35.0141	0	0	0	0	0	0	0
BRANCHED-CHAIN-AA-SYN-PWY: superpathway of branched chain amino acid biosynthesis|g__Bifidobacterium.s__Bifidobacterium_longum	0	0	4.49612	0	0	0	0	17.683	0	0	0	0	0	0	0	0	0	0	0	0	0	20.7128	0	0	0	0	0	0	0	0	0	7.01871	10.3352	0	0	0	0	0	0	0	9.99595	32.0438	1.29429	0	0	1.05146	12.5621	3.20901	0
BRANCHED-CHAIN-AA-SYN-PWY: superpathway of branched chain amino acid biosynthesis|g__Bifidobacterium.s__Bifidobacterium_pseudocatenulatum	0	0	0	0	0	0	0	0	0	0	0	0	0	0	0	0	0	0	0	0	0	0	0	0	0	0	0	0	0	0	0	0	0	0	0	0	0	0	0	0	0	0	0.931455	0	0	0	4.14987	0	0
BRANCHED-CHAIN-AA-SYN-PWY: superpathway of branched chain amino acid biosynthesis|g__Bilophila.s__Bilophila_wadsworthia	0	0	0	0	0	0	7.99281	0	0	0	0	0	0	0	0	0	0	0	0	0	0	2.37201	0	0	0	4.26937	1.14461	0	0	0	0	0	0	0	0	0	0	0	0	0	0	0	0	0	0	0	0	0	0
BRANCHED-CHAIN-AA-SYN-PWY: superpathway of branched chain amino acid biosynthesis|g__Blautia.s__Blautia_hansenii	0	0	0	0	0	0	0	0	0	0	0	3.3065	0	0	0	48.8088	0	0	0	0	0	0	0	0	0	0	0	0	0	0	0	0	0	0	0	0	0	0	0	0	0	0	0	0	0	0	0	0	0
BRANCHED-CHAIN-AA-SYN-PWY: superpathway of branched chain amino acid biosynthesis|g__Blautia.s__Blautia_hydrogenotrophica	0	0	0	0	9.46353	0	0	0	0	0	0	0	0	0	0	0	0	12.0544	8.7456	0	5.95403	0	0	0	0	0	0	0	0	0	0	3.42748	0	0	0	0	0	0	9.99841	0	0	0	2.03644	4.04337	1.77527	1.52338	0	0	0
BRANCHED-CHAIN-AA-SYN-PWY: superpathway of branched chain amino acid biosynthesis|g__Blautia.s__Blautia_obeum	0	12.1333	0	10.4992	35.4571	8.44998	0	0	0	0	0	0	0	2.32049	1.53197	0	0	11.155	4.4072	9.56822	0.929468	0	0	1.26744	0	9.4955	9.36176	0	7.44444	0	0.256127	5.92511	4.4919	0	0	0	3.35516	13.5612	0	0	10.7215	0.57891	0	0.341487	15.5858	14.9344	5.40216	0	7.81281
BRANCHED-CHAIN-AA-SYN-PWY: superpathway of branched chain amino acid biosynthesis|g__Blautia.s__Blautia_sp	0	0	0	4.39088	0	109.403	0	0	0	0	0	0	0	0	9.61179	0	0	0	0	18.7136	0	0	30.7425	0	0	0	0.478995	0	0.276442	0	0	2.27233	0	0	0	0	2.94253	0	0	0	14.9737	4.75759	0.495875	0	6.37731	6.39683	0	0	0
BRANCHED-CHAIN-AA-SYN-PWY: superpathway of branched chain amino acid biosynthesis|g__Blautia.s__Blautia_sp_AF19_10LB	0	0	0	1.50078	0	0	0	0	0	0	0	0	0	0	0	0	0	0	0	1.55141	0	0	0	0	0	0	0	0	0	0	0	0	0	0	0	0	0.702323	0	0	0	0	0	0	0	0	0	0	0	0
BRANCHED-CHAIN-AA-SYN-PWY: superpathway of branched chain amino acid biosynthesis|g__Blautia.s__Blautia_wexlerae	0	4.23041	0	7.7034	16.1767	40.9793	0	11.5915	0	0	0	27.4744	16.9171	10.3353	4.00436	0	0	104.767	0	5.41273	6.68998	0	3.57775	7.23148	0	9.3155	13.8241	0	3.13589	0	60.0922	23.5204	4.88547	5.22595	0	0	12.7604	6.06688	0	0	7.4214	1.21988	21.8026	2.15877	2.34761	12.3089	7.23403	3.00226	15.7983
BRANCHED-CHAIN-AA-SYN-PWY: superpathway of branched chain amino acid biosynthesis|g__Blautia.s__Ruminococcus_gnavus	61.008	2.62555	15.5835	0	2.10096	10.5431	0	3.71506	4.87537	0	1.77766	10.5636	8.17478	3.69481	0	10.795	0	0	12.373	0	0	3.46458	0	11.1855	0	0	2.72792	111.002	0	0	0	0	0	2.40937	0	0	0	17.4857	18.3826	0	0	2.79693	26.7569	12.2191	0	0	0	0	0
BRANCHED-CHAIN-AA-SYN-PWY: superpathway of branched chain amino acid biosynthesis|g__Blautia.s__Ruminococcus_torques	0	23.7219	0	8.1757	19.14	0	0	0	0	0	0	0	3.75926	5.35173	2.47258	0	0	12.8423	1.55945	18.1464	0	0	0	12.5796	0	26.6512	44.7183	0	34.401	0	5.98214	22.3781	27.6365	0	0	0	11.9185	36.5053	0	14.6954	27.444	0	31.1994	9.97668	15.535	34.1291	5.32632	10.7363	10.65
BRANCHED-CHAIN-AA-SYN-PWY: superpathway of branched chain amino acid biosynthesis|g__Butyricicoccus.s__Butyricicoccus_pullicaecorum	0	0	0	0	0	0	21.3418	0	0	0	0	3.50824	0	0	0	0	0	0	0	0	0	0	0	0	0	0	0	0	0	0	0	0	0	0	0	0	0	0	0	0	0	0	0	0	0	0	0	0	0
BRANCHED-CHAIN-AA-SYN-PWY: superpathway of branched chain amino acid biosynthesis|g__Citrobacter.s__Citrobacter_freundii	0	0	0	0	0	18.2188	0	0	0	0	0	0	0	0	0	0	0	0	0	0	0	0	0	3.77277	0	0	0	0	0	0	0	0	0	0	0	0	0	0	0	0	0	0	0	0	0	0	0	0	0
BRANCHED-CHAIN-AA-SYN-PWY: superpathway of branched chain amino acid biosynthesis|g__Clostridiales_unclassified.s__Clostridiales_bacterium_CHKCI001	8.95706	0	0	0	0	0	0	0	0	0	0	0	0	0	0	0	0	0	0	0	0	0	0	0	0	0	0	0	0	0	0	0	0	0	0	0	0	0	0	0	0	0	0	0	0	0	0	0	0
BRANCHED-CHAIN-AA-SYN-PWY: superpathway of branched chain amino acid biosynthesis|g__Clostridioides.s__Clostridioides_difficile	1.74905	0	0	0	0	0	0	0	0	0	3.69514	0	0	0	0	0	0	0	0	0	0	0	0	0	0	0	0.699358	0	0	0	0	0	0	0	0	0	0	0	0	0	0	0	0	0	0	0	0	0	0
BRANCHED-CHAIN-AA-SYN-PWY: superpathway of branched chain amino acid biosynthesis|g__Clostridium.s__Clostridium_paraputrificum	0	0	0	0	0	0	0	0	0	0	0	0	0	0	0	0	0	0	0	0	0	0	0	0	0	0	0	0	0	0	0	0	0	0	0	0	0	0	0	0	0	0	1.65117	0	0	0	0	0	0
BRANCHED-CHAIN-AA-SYN-PWY: superpathway of branched chain amino acid biosynthesis|g__Clostridium.s__Clostridium_sp_CAG_221	0	0	0	0	0	0	0	0	0	0	0	0	0	0	0	0	0	0	0	0	0	0	0	0	0	0	0	0	0	0	0	0	0	0	0	0	0	0	0	0	0	0	0	0	0	0	0	0	0
BRANCHED-CHAIN-AA-SYN-PWY: superpathway of branched chain amino acid biosynthesis|g__Clostridium.s__Clostridium_sp_CAG_299	0	0	0	0	4.57774	0	0	0	0	0	0	0	0	6.19813	0	0	0	3.41813	0	0	0	5.07379	0	13.8128	0	0	0	0	0	0	0	0	0	0	0	0	0	0	0	0	0	0	0	8.93266	0	0	0	0	0
BRANCHED-CHAIN-AA-SYN-PWY: superpathway of branched chain amino acid biosynthesis|g__Coprococcus.s__Coprococcus_comes	0	0	0	4.60452	0	0	0	0	0	0	0	0	0	0	0	0	0	0	0	3.4211	0	0	0	5.09899	0	0	21.4674	0	8.44057	0	0	10.9263	9.95398	0	0	0	0	0	0	0	13.0442	0	0	6.84904	0	0	4.25322	0	11.149
BRANCHED-CHAIN-AA-SYN-PWY: superpathway of branched chain amino acid biosynthesis|g__Corynebacterium.s__Corynebacterium_amycolatum	0	0	0	13.911	0	0	0	0	0	0	0	0	0	0	0	0	0	0	0	0	0	0	0	0	0	0	0	0	0	0	0	0	0	0	0	0	0	0	0	0	0	0	0	0	0	0	0	0	0
BRANCHED-CHAIN-AA-SYN-PWY: superpathway of branched chain amino acid biosynthesis|g__Corynebacterium.s__Corynebacterium_jeikeium	0	0	0	14.8536	0	0	0	0	0	0	0	0	0	0	0	0	0	0	0	0	0	0	0	0	0	0	0	0	0	0	0	0	0	0	0	0	0	0	0	0	0	0	0	0	0	0	0	0	0
BRANCHED-CHAIN-AA-SYN-PWY: superpathway of branched chain amino acid biosynthesis|g__Corynebacterium.s__Corynebacterium_pyruviciproducens	0	0	0	0	0	0	0	0	0	0	0	0	0	0	0	0	0	0	0	0	0	0	0	0	0	0	0	0	1.7119	0	0	0	0	0	0	0	0	0	0	0	0	0	0	0	0	0	0	0	0
BRANCHED-CHAIN-AA-SYN-PWY: superpathway of branched chain amino acid biosynthesis|g__Desulfovibrio.s__Desulfovibrio_fairfieldensis	0	0	0	0	0	0	0	0	0	0	0	0	0	0	0	0	0	0	0	0	0	0	0	0	0	0	0	0	1.01057	0	0	0	0	0	0	0	0	0	0	0	1.61715	0	0	0	0	0	0	0	0
BRANCHED-CHAIN-AA-SYN-PWY: superpathway of branched chain amino acid biosynthesis|g__Desulfovibrio.s__Desulfovibrio_piger	0	0	0	0	0	0	0	0	0	0	0	0	0	0	0	0	0	0	0	0	0	0	0	0	0	0	0	0	0	0	0	0	0	0	0	0	0	0	0	0	0	0	0	0	0	0	0	0	0
BRANCHED-CHAIN-AA-SYN-PWY: superpathway of branched chain amino acid biosynthesis|g__Dorea.s__Dorea_formicigenerans	0	0	0	0.883128	0	0	0	2.49508	0	0	0	0	0	0	2.17806	0	0	0	7.35278	5.17501	0	0	0	0	0	2.85452	3.5316	0	2.62049	0	0	0	0	0	0	0	4.47296	5.95937	0	0	3.95986	0	2.87753	0	4.05893	0	0	0	3.11845
BRANCHED-CHAIN-AA-SYN-PWY: superpathway of branched chain amino acid biosynthesis|g__Dorea.s__Dorea_longicatena	0	0	0	9.86076	0	0	0	0	0	0	0	0	0	0	0	0	0	0	25.6243	11.064	0	0	0	0	0	0	4.09277	0	5.39105	0	0	7.26532	8.10214	0	0	0	6.72071	12.9421	0	0	7.77961	6.02381	0	4.98586	23.7168	0	0	0	3.66431
BRANCHED-CHAIN-AA-SYN-PWY: superpathway of branched chain amino acid biosynthesis|g__Eggerthella.s__Eggerthella_lenta	2.04409	0	0	0	0	23.9878	6.60856	5.13443	14.1817	0	0.892031	0	0	1.66524	0	0	0	0	0	0	4.65213	0	3.39656	1.58887	0	0	0.308318	0	0	0	0	0	0	0	0	0	0	2.46421	3.95057	0	0	0	0	0	0	0	0	12.5424	0
BRANCHED-CHAIN-AA-SYN-PWY: superpathway of branched chain amino acid biosynthesis|g__Eisenbergiella.s__Eisenbergiella_massiliensis	0	0	0	0	0	0	0	0	0	0	0	0	2.89212	0	0	0	0	0	0.862279	0	0	0	0	0	0	0.836603	0	0	0	0	8.60784	0	0	0	0	0	0	2.23367	0	0	0	0	0	5.23155	0	0	0	0	0
BRANCHED-CHAIN-AA-SYN-PWY: superpathway of branched chain amino acid biosynthesis|g__Eisenbergiella.s__Eisenbergiella_tayi	0	0	4.96183	0	0	0	0	0	0	0	0	0	0	0	0	0	0	0	3.30671	0	0	0	0	0	0	1.77219	0	0	0	0	1.9737	0	0	0	0	0	0	0	0	0	0	0	0	0	0	0	0	49.2179	0
BRANCHED-CHAIN-AA-SYN-PWY: superpathway of branched chain amino acid biosynthesis|g__Enterococcus.s__Enterococcus_casseliflavus	0	0	0	0	0	0	0	0	0	0	0	0	0	0	0	0.822938	0	0	0	0	0	0	0	0	0	0	0	0	0	0	0	0	0	0	0	0	0	0	0	0	0	0	0	0	0	0	0	0	0
BRANCHED-CHAIN-AA-SYN-PWY: superpathway of branched chain amino acid biosynthesis|g__Enterococcus.s__Enterococcus_faecium	0	0	0	0	0	0	0	0	0	0	0	0	0	0	0	0.450295	0	0	0	0	0	0	0	0	0	0	0	0	0	0	0	0	0	0	0	0	0	0	0	0	0	0	0	0	0	0	0	0	0
BRANCHED-CHAIN-AA-SYN-PWY: superpathway of branched chain amino acid biosynthesis|g__Enterococcus.s__Enterococcus_gallinarum	0	0	0	0	0	0	0	0	0	0	0	0	0	0	0	0.302344	0	0	0	0	0	0	0	0	0	0	0	0	0	14.7631	0	0	0	0	0	0	0	0	0	0	0	4.70139	0	0	0	0	0	0	0
BRANCHED-CHAIN-AA-SYN-PWY: superpathway of branched chain amino acid biosynthesis|g__Enterococcus.s__Enterococcus_saccharolyticus	0	0	0	0	0	0	0	0	0	0	0	0	0	0	0	0	0	0	0	0	0	0	0	0	0	0	0	0	0	13.6635	0	0	0	0	0	0	0	0	0	0	0	4.60932	0	0	0	0	0	0	0
BRANCHED-CHAIN-AA-SYN-PWY: superpathway of branched chain amino acid biosynthesis|g__Erysipelatoclostridium.s__Clostridium_innocuum	0	0	18.2564	0	0	0	1.45767	2.17952	0	12.4377	0	0	0	2.69702	0	0	0	0	26.5058	0	0	12.7095	0	0	13.3897	1.82134	0	0	0	0	12.9169	0	0	0	0	19.703	0	2.75069	6.06989	0	0	0	1.03996	3.79198	0	0	0	14.2773	0
BRANCHED-CHAIN-AA-SYN-PWY: superpathway of branched chain amino acid biosynthesis|g__Erysipelotrichaceae_unclassified.s__Erysipelotrichaceae_bacterium_3_1_53	0	0	0	0	0	0	0	0	0	0	0	0	0	0	0	0	0	0	0	0	0	0	0	0	0	0.989643	0	0	0	0	0	0	0	0	0	0	0	0	0	0	0	0	0	0	0	0	0	0	0
BRANCHED-CHAIN-AA-SYN-PWY: superpathway of branched chain amino acid biosynthesis|g__Escherichia.s__Escherichia_coli	0	0	0	0	0	0	0	0	0	0	0	0	0	26.1595	0	0	0	0	0	0	0	0	0	0	0	0	0	0	0	0	0	0	0	0	0	0	0	0	0	0	0	0	13.8983	0	0	0	0	5.35987	0
BRANCHED-CHAIN-AA-SYN-PWY: superpathway of branched chain amino acid biosynthesis|g__Escherichia.s__Escherichia_fergusonii	0	0	0	0	0	0	0	0	0	0	0	0	0	0	0	0	0	0	0	0	0	0	0	0	0	0	0	0	0	0	0	0	0	0	0	0	0	0	0	0	0	0	1.17172	0	0	0	0	0	0
BRANCHED-CHAIN-AA-SYN-PWY: superpathway of branched chain amino acid biosynthesis|g__Eubacterium.s__Eubacterium_callanderi	0	0	0	0	0	0	0	0	0	0	0	0	0	0	0	0	0	0	0	0	0	0	0	0	0	0	0	0	0	0	1.1287	0	0	0	0	0	0	0	0	0	0	0	0	0	0	0	0	0	0
BRANCHED-CHAIN-AA-SYN-PWY: superpathway of branched chain amino acid biosynthesis|g__Eubacterium.s__Eubacterium_eligens	0	0	0	0	10.147	0	0	26.4622	0	0	0	0	0	2.3591	0	0	0	0	0	0	0	0	0	0	0	5.693	0	0	0	0	0	0	0	0	0	0	0	0	0	0	0	0	0	0	0	0	3.14499	0	4.50252
BRANCHED-CHAIN-AA-SYN-PWY: superpathway of branched chain amino acid biosynthesis|g__Eubacterium.s__Eubacterium_hallii	0	0	0	0	0	0	0	0	0	0	0	0	0	6.73439	0	0	0	0	0	0	0	5.45608	0	7.16708	0	0	5.8839	0	0	0	0	4.6031	14.283	0	0	0	0	2.32981	0	0	3.39716	4.72589	0	0	0	0	0	0	5.78024
BRANCHED-CHAIN-AA-SYN-PWY: superpathway of branched chain amino acid biosynthesis|g__Eubacterium.s__Eubacterium_sp_CAG_581	0	0	0	0	0	0	0	0	0	0	0	0	0	0	0	0	0	0	0	0	0	0	0	0	0	0	0	0	0	0	0	0	0	0	0	0	13.8713	0	0	0	0	0	0	0	0	19.938	0	0	0
BRANCHED-CHAIN-AA-SYN-PWY: superpathway of branched chain amino acid biosynthesis|g__Eubacterium.s__Eubacterium_ventriosum	0	0	0	0	0	0	0	0	0	0	0	0	1.67766	0	0	0	0	0	0	0	0	0	0	0	0	0	0	0	0	0	0	1.30343	0	0	0	0	0	0	0	0	0	0	0	0	0	0	0	0	2.24511
BRANCHED-CHAIN-AA-SYN-PWY: superpathway of branched chain amino acid biosynthesis|g__Firmicutes_unclassified.s__Firmicutes_bacterium_CAG_41	0	0	0	0	1.75877	0	0	4.92124	0	0	0	6.74086	0	0	0	0	0	0	0	0	0	0	0	1.58233	0	0	0.892477	0	2.49079	0	0	2.67562	0	0	0	0	4.96752	0	0	0	3.36504	0	0	0	0	0	0	0	7.94928
BRANCHED-CHAIN-AA-SYN-PWY: superpathway of branched chain amino acid biosynthesis|g__Flavonifractor.s__Flavonifractor_plautii	7.70845	2.50652	0	1.11845	10.8314	14.8438	4.84395	2.25193	126.854	6.82422	21.7128	2.84239	14.6931	4.49957	0	0	10.4908	10.3769	12.9803	0	0	3.56709	0	4.17184	17.2583	4.41566	2.82925	62.6168	0	0	8.84997	2.43384	0	4.17492	4.21862	0	0	4.21013	2.91909	4.76768	0	1.09743	4.10819	10.7777	6.77378	1.56155	0	1.68584	0
BRANCHED-CHAIN-AA-SYN-PWY: superpathway of branched chain amino acid biosynthesis|g__Flavonifractor.s__Flavonifractor_sp_An10	0	0.760507	0	0	0	0	0	0	20.5611	0	0	0	0	0	0	0	0	0	0	0	0	0	0	0	0	0	0	0	0	0	0	0	0	0	0	0	0	0	19.1354	0	0	0	0	0	0	0	0	0	0
BRANCHED-CHAIN-AA-SYN-PWY: superpathway of branched chain amino acid biosynthesis|g__Gemmiger.s__Gemmiger_formicilis	0	0	0	5.37405	39.6313	0	0	92.6508	0	0	0	0	0	6.92172	9.46327	0	0	0	0	0	4.50024	0	0	0	0	25.8901	9.10762	0	3.6441	0	0	17.3037	1.75984	0	0	0	0	0	0	0	12.5103	1.3552	0	0	7.93522	30.0986	8.15001	11.4351	13.6141
BRANCHED-CHAIN-AA-SYN-PWY: superpathway of branched chain amino acid biosynthesis|g__Gordonibacter.s__Gordonibacter_pamelaeae	0	2.72406	0	0	0	0	0	2.25576	0	0	0	0	0	0	0	0	0	0	0	0	0	0	0	0	0	0	0	0	0.593336	0	0	0	0	0	0	2.40893	0	0	0	0	0	0	0	0	0	0	0	0	0
BRANCHED-CHAIN-AA-SYN-PWY: superpathway of branched chain amino acid biosynthesis|g__Gordonibacter.s__Gordonibacter_urolithinfaciens	0	0	0	0	0	0	0	0.681529	0	0	0	0	0	0	0	0	0	0	0	0	0	0	0	0	0	0	0	0	0	0	0	0	0	0	0	0	0	0	0	0	0	0	0	0	0	0	0	0	0
BRANCHED-CHAIN-AA-SYN-PWY: superpathway of branched chain amino acid biosynthesis|g__Harryflintia.s__Harryflintia_acetispora	0	0	0	0	0	0	0	0	0	0	0	0	0	0	0	0	0	0	4.41387	0	0	0	0	0	0	0	0	0	0	0	0	0	0	0	0	0	0	0	0	0	0	0	0	0	0	0	0	0	0
BRANCHED-CHAIN-AA-SYN-PWY: superpathway of branched chain amino acid biosynthesis|g__Hungatella.s__Hungatella_effluvii	0.580171	0	3.02346	0	0	0	0	0	2.71833	0	0	0	0	0	0	0	0	0	0.332173	0	0	0	0	0	0	0	0	0.471708	0	0	0	0	0	0	0	0	0	0	0	0	0	0	0	0	0	0	0	1.13386	0
BRANCHED-CHAIN-AA-SYN-PWY: superpathway of branched chain amino acid biosynthesis|g__Hungatella.s__Hungatella_hathewayi	3.67478	0	12.9545	0	0	0	0	0	16.1881	0	1.80129	0	0.641024	0	0	0	6.55543	0	1.99975	0	0	1.04397	0	0	0	0	0	29.6001	0	0	0	0	0	0	0	0	0	0	0	0	0	0	0	0	0	0	0	4.15347	0
BRANCHED-CHAIN-AA-SYN-PWY: superpathway of branched chain amino acid biosynthesis|g__Intestinimonas.s__Intestinimonas_butyriciproducens	0	0	0	0	0	0	0	0	0	0	0	0	0	0	0	0	0	0	0	0	6.23189	0	0	0	0	2.21115	0	0	0	0	0	0	0	0	0	0	0	0	0	0	0	0	0	0	0	0	0	0	0
BRANCHED-CHAIN-AA-SYN-PWY: superpathway of branched chain amino acid biosynthesis|g__Klebsiella.s__Klebsiella_grimontii	0	0	0	0	0	0	0	0	0	0	0	0	0	0	0	2.49412	0	0	0	0	0	0	0	0	0	0	0	0	0	0	0	0	0	0	0	0	0	0	0	0	0	0	0	0	0	0	0	0	0
BRANCHED-CHAIN-AA-SYN-PWY: superpathway of branched chain amino acid biosynthesis|g__Lachnoclostridium.s__Clostridium_asparagiforme	0	0	0	0	0	0	0	0	0	0	0	0	0	0	0	0	0	0	0	0	0	0	0	0	0	0	0	0	0	0	0	0	0	0	0	0	0	0	0	0	0	0	0	0	0	0	0	0	0
BRANCHED-CHAIN-AA-SYN-PWY: superpathway of branched chain amino acid biosynthesis|g__Lachnoclostridium.s__Clostridium_saccharolyticum	0	0	0	0	0	0	0	0	0	0	0	0	0	0	0	0	28.3883	0	0	0	0	0	0	0	0	0	0	0	0	0	0	0	0	0	0	0	0	0	3.72879	4.63299	0	0	0	0	0	0	0	0	0
BRANCHED-CHAIN-AA-SYN-PWY: superpathway of branched chain amino acid biosynthesis|g__Lachnoclostridium.s__Clostridium_scindens	0	0	12.6235	0	6.96056	0	0	0	0	0	0	0	2.06948	1.84485	0	0	0	0	5.5598	0	2.04726	12.1768	0	4.26219	0	1.93457	0	0	0	0	2.0519	0	0	0	0	0	0	0	0	0	0	0	0	3.03135	0	1.24158	0	0	0
BRANCHED-CHAIN-AA-SYN-PWY: superpathway of branched chain amino acid biosynthesis|g__Lachnospiraceae_unclassified.s__Eubacterium_rectale	0	34.9509	0	0.661412	0	0	0	0	0	0	0	0	0	9.04677	1.71644	0	0	3.21695	0	12.3808	0	0	0	0	0	16.1632	14.5449	0	26.1211	0	0	24.7627	16.3378	0	0	0	2.55035	2.59029	0	30.149	18.1974	0	6.80328	0	7.94745	1.72319	3.92652	0	0.907879
BRANCHED-CHAIN-AA-SYN-PWY: superpathway of branched chain amino acid biosynthesis|g__Lactococcus.s__Lactococcus_lactis	0	0	0	0	0	0	0	0	0	0	0	0	0	0	0	0	0	0	0	0	0	0	4.66201	0	0	0	0	0	0	0	0	0	0	0	0	0	0	0	0	0	0	0	0	0	0	0	0	0	0
BRANCHED-CHAIN-AA-SYN-PWY: superpathway of branched chain amino acid biosynthesis|g__Lactonifactor.s__Lactonifactor_longoviformis	0	0	0	0	0	0	0	0	0	0	0	0	0	0	0	0	0	0	6.2999	0	0	0	0	0	0	0	0	0	0	0	0	0	0	0	0	0	0	0	0	0	0	0	0	0	0	0	0	0	0
BRANCHED-CHAIN-AA-SYN-PWY: superpathway of branched chain amino acid biosynthesis|g__Monoglobus.s__Monoglobus_pectinilyticus	0	2.56771	0	0	0	0	0	0	0	0	0	0	0	0	0	0	0	0	0	0	0	0	0	0	0	0	3.18298	0	0	0	0	0	0	0	0	0	0	0	0	0	0	0	0	0	0	0	0	0	0
BRANCHED-CHAIN-AA-SYN-PWY: superpathway of branched chain amino acid biosynthesis|g__Murimonas.s__Murimonas_intestini	0	0	0	0	0	0	0	0	0	0	0	0	0	0	0	0	0	0	0	0	0	0	0	0	0	0	0	0	0	0	0	0	0	0	19.4763	0	0	0	0	0	0	0	0	0	0	0	0	0	0
BRANCHED-CHAIN-AA-SYN-PWY: superpathway of branched chain amino acid biosynthesis|g__Parabacteroides.s__Parabacteroides_distasonis	0	11.482	0	0	0	0	0	0	0	0	0	0	11.2687	1.16737	4.89317	0	0	0	0	1.47998	16.0721	0	0	13.7014	21.6863	0	3.9106	0	2.91141	0	4.48906	0	0	0	0	8.26191	6.04835	1.11376	0	0	3.00025	46.7689	0	41.231	6.45506	6.41505	2.19186	0	0
BRANCHED-CHAIN-AA-SYN-PWY: superpathway of branched chain amino acid biosynthesis|g__Parabacteroides.s__Parabacteroides_goldsteinii	0	0	0	0	0	0	0	0	0	0	0	0	0	3.18158	0	0	0	0	0	0	0	0	0	0	0	0	0	0	0	0	0	0	0	0	0	0	0	0	0	0	0	0	0	0	0	0	0	0	0
BRANCHED-CHAIN-AA-SYN-PWY: superpathway of branched chain amino acid biosynthesis|g__Parabacteroides.s__Parabacteroides_merdae	16.5259	1.25348	5.72086	1.52165	8.81417	0	0	0	0	21.7915	5.08999	0	11.1892	18.596	0	0	0	4.2743	5.09896	0	0	2.96894	0	20.737	0	0	0.768956	0	2.82126	0	5.48668	0	2.95706	0	7.96688	10.9574	0	0	0	0	0.33554	0	0	22.0664	0	3.84665	1.45228	5.73997	1.75767
BRANCHED-CHAIN-AA-SYN-PWY: superpathway of branched chain amino acid biosynthesis|g__Prevotella.s__Prevotella_copri	0	0	0	0	0	0	0	0	0	0	0	0	0	0	0	0	0	0	0	0	0	0	0	0	0	0	0	0	0	0	0	0	0	0	0	0	0	0	0	0	35.2604	0	0	0	0	0	0	0	0
BRANCHED-CHAIN-AA-SYN-PWY: superpathway of branched chain amino acid biosynthesis|g__Pseudoflavonifractor.s__Pseudoflavonifractor_capillosus	0	0	0	0	0	0	0	0	0	0	0	0	0	0	0	0	38.7395	0	0	0	0	0	0	0	0	0	0	0	0	0	0	0	0	0	0	0	0	2.16543	1.59399	3.66005	0	0	0	0	0	0	0	0	0
BRANCHED-CHAIN-AA-SYN-PWY: superpathway of branched chain amino acid biosynthesis|g__Roseburia.s__Roseburia_hominis	0	2.38478	0	4.56547	4.0542	0	0	0	0	0	0	0	1.80629	3.81196	0	0	0	0	10.2519	0	0	0	0	0	0	0	1.74405	0	1.66682	0	0	0	2.4787	0	0	0	7.80463	0	0	0	1.13477	0	0	1.54701	2.9084	0	3.29508	0	3.53698
BRANCHED-CHAIN-AA-SYN-PWY: superpathway of branched chain amino acid biosynthesis|g__Roseburia.s__Roseburia_intestinalis	0	0	0	0	2.95717	27.0345	0	35.1596	0	0	0	15.3133	0	0	0	0	0	0	0	0	0	0	0	0	0	0	0	0	1.50868	0	0	1.63329	0	0	0	0	6.53886	0	0	69.8691	0	0	0	0	0	0	0	0	0
BRANCHED-CHAIN-AA-SYN-PWY: superpathway of branched chain amino acid biosynthesis|g__Roseburia.s__Roseburia_inulinivorans	0	4.8132	0	3.04594	0	0	0	0	0	0	0	0	0	0	0	0	0	0	9.76256	8.12506	0	0	0	0	0	0	0	0	0	0	0	0	2.15938	0	0	0	7.34619	6.80871	0	0	12.4965	0	0	0	7.49157	1.19887	0	0	0
BRANCHED-CHAIN-AA-SYN-PWY: superpathway of branched chain amino acid biosynthesis|g__Rothia.s__Rothia_dentocariosa	0	0	0	0	0	0	0	0	0	0	0	0	0	0	0	0	0	0	0	0	0	0	0	0	0	0	0	0	0	0	6.61992	0	0	0	0	0	0	0	0	0	0	0	0	0	0	0	0	0	0
BRANCHED-CHAIN-AA-SYN-PWY: superpathway of branched chain amino acid biosynthesis|g__Rothia.s__Rothia_mucilaginosa	0	0	0	0	0	0	0	0	0	4.18381	0	0	0	0	0	0	0	0	0	0	0	0	0	0	0	0	0	0	0	0	0	0	0	0	0	0	0	0	0	0	0	0	0	0	0	0	0	0	0
BRANCHED-CHAIN-AA-SYN-PWY: superpathway of branched chain amino acid biosynthesis|g__Ruminococcaceae_unclassified.s__Clostridium_leptum	0	0	5.4301	1.20992	2.55264	0	0	0	0	0	0	0	0	0	0	0	0	2.13488	1.94917	0	0	5.22879	0	0	0	0	0	0	0	0	0	0	0	0	0	2.27387	0	0	0	0	0	0	0	1.90732	0	0	0	12.1376	0
BRANCHED-CHAIN-AA-SYN-PWY: superpathway of branched chain amino acid biosynthesis|g__Ruminococcaceae_unclassified.s__Clostridium_methylpentosum	0	0	0	0	0	0	0	0	0	0	0	0	0	0	0	0	0	0	0	0	0	0	1.17694	0	0	0	0	0	0	0	0	0	0	0	0	0	0	0	0	0	0	0	0	0	0	0	0	0	0
BRANCHED-CHAIN-AA-SYN-PWY: superpathway of branched chain amino acid biosynthesis|g__Ruminococcaceae_unclassified.s__Eubacterium_siraeum	0	0	0	0	0	0	0	0	0	0	0	0	4.41247	0	34.145	0	0	0	49.2213	2.70102	0	0	0	0	0	0	0	0	1.86218	0	0	5.352	0	0	48.3931	0	5.18977	13.4939	0	0	0	0	0	0	0	2.8048	0	0	0
BRANCHED-CHAIN-AA-SYN-PWY: superpathway of branched chain amino acid biosynthesis|g__Ruminococcus.s__Ruminococcus_bicirculans	0	0	0	0	0	0	0	0	0	0	0	0	0	0	34.2672	0	7.65239	0	0	0	0	0	0	0	0	9.13214	2.49816	0	0	0	0	0	0	0	0	0	2.71177	0	0	55.8698	0	0	0	0	6.5772	0	17.7372	0	33.9311
BRANCHED-CHAIN-AA-SYN-PWY: superpathway of branched chain amino acid biosynthesis|g__Ruminococcus.s__Ruminococcus_sp_AF31_8BH	0	0	0	0.746013	0	0	0	0	0	0	0	0	0	0	0	0	0	0	0	2.48152	0	0	0	0	0	0	0	0	0	0	0	5.85609	0	0	0	0	1.6587	0	0	0	1.33894	0	0	0	8.42402	4.03233	0	0	0
BRANCHED-CHAIN-AA-SYN-PWY: superpathway of branched chain amino acid biosynthesis|g__Ruminococcus.s__Ruminococcus_sp_CAG_254	0	0	0	0	0	0	0	0	0	0	0	0	0	0	0	0	0	0	0	0	0	0	0	0	0	0	0	0	0	0	0	0	0	0	0	0	0	0	0	0	0	0	0	0	0	0	0	0	0
BRANCHED-CHAIN-AA-SYN-PWY: superpathway of branched chain amino acid biosynthesis|g__Ruthenibacterium.s__Ruthenibacterium_lactatiformans	0	0	44.1355	0	0	0	0	0	0	7.88185	0	0	0	0	0	0	9.3993	2.42746	16.5122	0	0	39.941	54.5081	0	13.4502	0	6.28804	18.0508	0	0	11.8772	0	0	0	24.0061	26.3613	0	5.54788	11.2497	95.2578	0	6.96794	0	2.2758	0	0	0	30.0709	0
BRANCHED-CHAIN-AA-SYN-PWY: superpathway of branched chain amino acid biosynthesis|g__Saccharomyces.s__Saccharomyces_cerevisiae	0	0	0	0	0	0	0	0	0	0	0	0	0	0	0	0	0	0	0	0	0	0	2.30978	0	0	0	0	0	0	0	0	0	0	0	0	0	0	0	0	0	0	0	0	0	0	0	0	0	0
BRANCHED-CHAIN-AA-SYN-PWY: superpathway of branched chain amino acid biosynthesis|g__Staphylococcus.s__Staphylococcus_aureus	0	0	0	0	0	0	0	0	0	0	0	0	0	0	0	0	0	3.3814	0	0	0	0	0	0	0	0	0	0	0	0	0	0	0	0	0	0	0	0	0	0	0	0	0	0	0	0	0	0	0
BRANCHED-CHAIN-AA-SYN-PWY: superpathway of branched chain amino acid biosynthesis|g__Staphylococcus.s__Staphylococcus_epidermidis	0	0	0	0	0	0	0	0	0	0	0	0	0	0	0	0	0	0	0	0	0	0	0.785159	0	0	0	0	0	0	0	0	0	0	0	0	0	0	0	0	0	0	0	0	0	0	0	0	0	0
BRANCHED-CHAIN-AA-SYN-PWY: superpathway of branched chain amino acid biosynthesis|g__Streptococcus.s__Streptococcus_australis	0	0	0	0	0	0	0	0	0	0	0	0.627483	0	0	0	0	0	0	0	0	0	0	0	0	0	0.97362	0	0	0.408317	0	0	0	0	0	0	0	0	0	0	0	0	0	0	1.00547	0	0	0	0.815493	0
BRANCHED-CHAIN-AA-SYN-PWY: superpathway of branched chain amino acid biosynthesis|g__Streptococcus.s__Streptococcus_mitis	0	0	0	0	0	0	0	0	0	0	0	0	0	0	0	0	0	0	0	0	0	0	0	0	0	0	0	0	0	2.03107	0	0	0	0	0	0	0	0	0	0	0	0	0.110791	0	0	0	0	0	0
BRANCHED-CHAIN-AA-SYN-PWY: superpathway of branched chain amino acid biosynthesis|g__Streptococcus.s__Streptococcus_mutans	0	0	0	0	0	0	0	0	0	0	0	0	0	0	0	0	0	0	0	0	0	0	0	0	0	0	4.48859	0	0	0	0	0	0	0	0	0	0	0	0	0	0	0	0	0	0	0	0	0	0
BRANCHED-CHAIN-AA-SYN-PWY: superpathway of branched chain amino acid biosynthesis|g__Streptococcus.s__Streptococcus_oralis	0	0	0	0	0	0	0	0	0	0	0	0	0	0	0	0	0	0	0	0	0	0	0	0	0	0	0	0	0	0	0	0	0	0	0	0	0	0	0	0	0	0	1.69755	0	0	0	0	0	0
BRANCHED-CHAIN-AA-SYN-PWY: superpathway of branched chain amino acid biosynthesis|g__Streptococcus.s__Streptococcus_parasanguinis	0	0	0	0	0	2.59433	0	0	0	0	33.7303	0	0	0	0	0	0	3.38438	0	0	0	0	0	0	0	0.932519	4.51619	12.2141	14.5891	38.6258	30.566	7.06665	4.40924	0	0	6.31323	3.87472	3.72178	2.01885	0	0	0	5.73942	18.7933	0	0	5.73147	0	0
BRANCHED-CHAIN-AA-SYN-PWY: superpathway of branched chain amino acid biosynthesis|g__Streptococcus.s__Streptococcus_pneumoniae	0	0	0	1.13629	0	0	0	0	0	0	0	0	0	0	0	0	0	0	0	0	0	0	0	0	0	0.354731	10.2505	1.44116	2.59471	11.456	0	0	6.03184	0	0	0	0.309578	1.01596	5.9253	0	0	0	0	0	0	0	0	0	0.900114
BRANCHED-CHAIN-AA-SYN-PWY: superpathway of branched chain amino acid biosynthesis|g__Streptococcus.s__Streptococcus_salivarius	0	0	0	1.61135	0	0	0	0	0	0	0	0	0	0	0	4.83019	0	0	0	0	0	0	0	0	0	1.15295	4.8878	3.06157	6.04055	29.1063	0	5.07748	7.56897	0	0	0	0	0.410266	2.49176	0	0	0	27.7049	0	0	0	24.6068	0	1.11703
BRANCHED-CHAIN-AA-SYN-PWY: superpathway of branched chain amino acid biosynthesis|g__Streptococcus.s__Streptococcus_sanguinis	0	0	0	0	0	0	0	0	0	0	0	0	0	0	0	0	0	0	0	0	0	5.05371	0	0	0	0	0	0	0	0.50562	0	0	0	0	0	0	0	0	0	0	0	0	0	0	0	0	0	0	0
BRANCHED-CHAIN-AA-SYN-PWY: superpathway of branched chain amino acid biosynthesis|g__Streptococcus.s__Streptococcus_sp_A12	0	0	0	0	0	0	0	0	0	0	0	0.539003	0	0	0	0	0	0	0	0	0	0	0	0	0	0.421948	0	0	0	0	0	0	0	0	0	0	0	0	0	0	0	0	0	1.27105	0	0	0	0	0
BRANCHED-CHAIN-AA-SYN-PWY: superpathway of branched chain amino acid biosynthesis|g__Streptococcus.s__Streptococcus_thermophilus	6.38034	2.73618	0	0	0	0	0	0	0	7.36999	0	5.48945	0	8.93832	0	18.5582	0	0	0	0.605876	14.3141	26.0123	66.4276	5.72928	3.79633	0	15.4824	26.0342	0	71.5747	6.11711	0	5.92044	49.109	10.5969	33.2658	5.11957	0	10.8704	0	0	7.38921	22.3894	0	0	0	3.36886	0	10.7141
BRANCHED-CHAIN-AA-SYN-PWY: superpathway of branched chain amino acid biosynthesis|g__Streptococcus.s__Streptococcus_vestibularis	0	0	0	0	0	0	0	0	0	0	0	0	0	0	0	0	0	0	0	0	0	0	0	0	0	0	4.51733	0	0	0	0	0	15.2208	0	0	0	0.813285	0	5.03765	0	0	0	0	0	0	0	1.0708	0	0
BRANCHED-CHAIN-AA-SYN-PWY: superpathway of branched chain amino acid biosynthesis|g__Veillonella.s__Veillonella_atypica	0	0	0	0	0	0	0	0	0	1.69685	0	0	0	0	0	0	0	0	0	0	0	0	1.90531	0	0	0	0	0.429438	0	15.5391	0	0	0	0	0	0	0	0	0	0	0	0	0	0	0	0	0	0	0
BRANCHED-CHAIN-AA-SYN-PWY: superpathway of branched chain amino acid biosynthesis|g__Veillonella.s__Veillonella_dispar	0	0	0	0	0	0	0	0	0	0	1.36216	1.62931	0	0	0	0	0	0	0	0	0	0	0	0	0	0	0	0	0	2.62877	0	0	0.706516	0	0	0	0	0	0	0	0	0	0	0	0	0	0	0	0
BRANCHED-CHAIN-AA-SYN-PWY: superpathway of branched chain amino acid biosynthesis|g__Veillonella.s__Veillonella_infantium	0	0	0	0	0	0	0	0	0	0.305307	0.983824	0.266578	0	0	0	0	0	0	0	0	0	0	0	0	0	0	0	0.170936	0	1.78211	0	0	0.875711	0	0	0	0	0	0	0	0	0	0	0	0	0	0	0	0
BRANCHED-CHAIN-AA-SYN-PWY: superpathway of branched chain amino acid biosynthesis|g__Veillonella.s__Veillonella_parvula	0	0	0	0	0	0	0	0	0	0	0	0	0	0	0	3.64905	0	0	0	0	0	0	0	0	0	0	0	0	0	8.79299	0	0	3.04304	0	0	8.35505	0	0	0	0	0	0	0	0	0	0	0	0	0
BRANCHED-CHAIN-AA-SYN-PWY: superpathway of branched chain amino acid biosynthesis|unclassified	94.8495	187.114	31.15	95.7417	151.839	128.143	17.7711	156.324	457.512	35.009	18.3356	52.3115	63.8612	45.0783	76.083	49.8949	175.79	97.6733	94.2033	36.399	29.3647	62.7843	9.44138	106.565	138.788	105.248	119.286	277.747	69.7415	7.66102	128.401	46.1561	60.5491	10.5502	128.145	32.7555	105.576	107.094	363.376	53.9624	59.1383	41.9483	59.4141	125.075	110.449	107.802	146.687	23.0288	103.293
CALVIN-PWY: Calvin-Benson-Bassham cycle|g__Anaerococcus.s__Anaerococcus_hydrogenalis	0	0	0	0	0	0	0	0	0	0	0	0	0	0	0	0	0	0	0	0	0	0	0	0	0	0	0	0	0	0	0	0	0	0	0	0	0	0	0	0	0	4.64437	0	0	0	0	0	0	0
CALVIN-PWY: Calvin-Benson-Bassham cycle|g__Anaerococcus.s__Anaerococcus_vaginalis	0	0	0	0	0	0	0	0	0	0	0	0	0	0	0	0	0	0	0	0	0	0	0	0	0	0	0	0	5.96783	0	0	0	0	0	0	0	0	0	0	0	0	10.6342	0	0	0	0	0	0	0
CALVIN-PWY: Calvin-Benson-Bassham cycle|g__Anaerostipes.s__Anaerostipes_hadrus	0	11.9503	0	4.40045	2.62612	7.61606	0	10.0387	0	0	0	0	0	4.63125	0	0	0	6.22206	0	13.2791	0	0	0	12.6024	0	1.82995	20.1412	0	3.92969	0	0	1.37951	7.61123	0	0	0	0	1.88119	0	0	0	0	1.22393	0	3.91043	0	0	0	22.4601
CALVIN-PWY: Calvin-Benson-Bassham cycle|g__Anaerotruncus.s__Anaerotruncus_colihominis	2.3563	0	0	0	0	0	0	0	3.56124	0	1.38472	0	0	0	0	0	0	0	0	0	0	0	0	0	0	57.3466	2.03687	0	0	0	0	0	0	0	0	0	0	0	1.44072	0	0	0	0	0	0	0	0	0	0
CALVIN-PWY: Calvin-Benson-Bassham cycle|g__Bacteroides.s__Bacteroides_salyersiae	0	0	0	3.13736	0	0	0	0	0	0	0	0	0	0	0	0	0	0	0	4.97837	9.43829	0	0	0	0	0	0	0	0	0	2.14161	0	0	0	0	5.2346	0	0	0	0	0	0	0	0	0	0	0	0	0
CALVIN-PWY: Calvin-Benson-Bassham cycle|g__Blautia.s__Blautia_coccoides	0	0	0	0	0	0	0	0	0	0	0	0	0	0	0	0	0	0	0	0	0	0	0	0	0	0	0	0	0	0	0	0	0	0	0.966525	0	0	0	0	0	0	0	0	0	0	0	0	0	0
CALVIN-PWY: Calvin-Benson-Bassham cycle|g__Blautia.s__Blautia_hydrogenotrophica	0	0	0	1.79183	8.81877	0	0	0	0	0	0	0	0	0	0	0	0	13.0559	8.08429	0	6.9503	0	0	0.836125	0	0	0	0	0	0	0	3.56266	0	0	0	0	1.33737	0.776978	12.6175	0	0	0	0.258111	2.89608	2.33054	0	0	0	0
CALVIN-PWY: Calvin-Benson-Bassham cycle|g__Blautia.s__Blautia_obeum	0	0.904252	0	6.96482	4.24748	97.5539	0	0	0	0	0	0	17.7795	1.58307	2.68251	0	0	16.0269	0.950949	11.1359	0.497955	0	0	2.42555	0	4.19954	5.66773	0	4.69203	0	10.1319	3.38191	4.50094	0	0	0	4.09572	8.65532	0	0	5.6994	1.33337	0	7.17059	2.92308	8.09313	4.31773	0	5.43253
CALVIN-PWY: Calvin-Benson-Bassham cycle|g__Blautia.s__Blautia_sp	0	0	0	11.648	0	64.0723	0	0	0	0	0	0	0	0.920757	7.97392	0	0	0	0	18.5365	0	0	25.1941	0	0	0	0.926519	0	0	0	0	0.531447	0.276895	0	0	0	2.96736	0	0	0	12.5051	3.14811	1.02931	0	2.32922	4.84997	0	0	0
CALVIN-PWY: Calvin-Benson-Bassham cycle|g__Blautia.s__Blautia_sp_CAG_257	0	5.47549	3.56017	0	7.71856	0	10.9561	5.73934	0	0	0	12.7394	2.69918	0	0	0	36.2635	0	0	0	4.89755	8.65755	0	12.6139	0	0	0	0	0	0	8.61549	0	0	13.1852	0	0	0	0	0	26.9449	0	0	0	45.0718	11.2951	0	0	12.9281	0
CALVIN-PWY: Calvin-Benson-Bassham cycle|g__Blautia.s__Blautia_wexlerae	0	7.65841	0	10.6417	25.7285	88.3132	0	49.4428	0	0	0	42.5909	27.8333	15.2737	11.3223	0	0	190.923	1.64036	13.4708	10.4947	0	5.06256	10.9022	0	12.4875	26.3668	0	5.12131	0	104.446	43.7667	7.98448	8.72486	0	0	15.6984	10.9464	0	0	11.2661	1.62053	44.9878	3.35894	2.46895	18.44	9.95766	4.4544	28.9767
CALVIN-PWY: Calvin-Benson-Bassham cycle|g__Blautia.s__Ruminococcus_torques	6.15129	44.3354	7.0648	2.95626	9.6609	0	0	6.46108	0	0	0	0	8.00341	9.68046	3.26521	0	13.1082	9.68134	14.7159	23.0766	0	1.27574	0	12.5448	0	39.5619	50.3634	0	50.5639	0	5.21324	37.2904	33.9065	0	0	0	12.1363	39.0386	2.45594	32.2113	33.7819	0	40.9627	12.384	21.2945	4.52661	7.36574	26.9906	5.17215
CALVIN-PWY: Calvin-Benson-Bassham cycle|g__Candidatus_Stoquefichus.s__Candidatus_Stoquefichus_sp_KLE1796	0	0	0	0	0	0	0	0	0	0	0	8.44798	0	0	0	0	0	0	0	0	0	0	0	0	0	0	0	0	0	0	0	0	0	0	0	0	0	0	0	0	0	0	0	0	0	0	0	0	0
CALVIN-PWY: Calvin-Benson-Bassham cycle|g__Citrobacter.s__Citrobacter_freundii	0	0	0	0	0	13.7172	0	0	0	0	0	0	0	0.512979	0	0	0	0	0	0	0	1.96773	0	2.51871	0	0	0	0	0	0	0	0	0	0	0	0	0	0	0	0	0	0	0	0	0	0	0	0	0
CALVIN-PWY: Calvin-Benson-Bassham cycle|g__Clostridiales_unclassified.s__Clostridiales_bacterium_1_7_47FAA	3.21833	0.553317	0	0	0	0	0	1.31524	0	0	3.73033	0	0	0	0	0	0	0	0	0	0.328697	0	0	0	0	0	0	0	0	0	0	0	0	0	0	16.1331	0	3.56477	0	0	0	0	0	0	0	0	0	0	0
CALVIN-PWY: Calvin-Benson-Bassham cycle|g__Clostridioides.s__Clostridioides_difficile	5.59632	0	0	0	0	0	0	0	0	0	5.87564	0	0	0	0	0	0	0	0	0	0	0	0	0	0	0	1.58963	0	0	0	0	0	0	0	0	0	0	0	0	0	0	0	0	0	0	0	0	0	0
CALVIN-PWY: Calvin-Benson-Bassham cycle|g__Clostridium.s__Clostridium_sp_AM22_11AC	0	0	0	5.67979	0	0	0	0	0	0	0	0	3.33153	3.67575	0	0	0	0	0	0	1.97733	0	0	0	0	0	0	0	0	0	0	0	1.72063	0	0	0	0	3.29865	0	0	2.275	0	0	0	2.34011	0	0	0	0
CALVIN-PWY: Calvin-Benson-Bassham cycle|g__Clostridium.s__Clostridium_sp_CAG_299	0	0	0	0	4.87322	0	0	0	0	0	0	0	3.38232	7.56427	0	0	0	3.99104	0	0	0	4.85257	0	15.2686	0	0	0	0	0	0	0	0	0	0	0	0	0	0	0	0	0	0	0	7.35456	0	0	0	0	0
CALVIN-PWY: Calvin-Benson-Bassham cycle|g__Clostridium.s__Clostridium_sp_CAG_58	0	0	0	1.22062	11.2248	3.63718	0	0	0	0	0	2.91369	1.77659	0	0	0	0	10.6284	0	1.70879	0	0	0	0	0	0	0	0	0	0	5.80306	0	5.93477	0	0	0	0	0	0	0	2.32046	0	2.55592	2.94187	0	0	0	0	0
CALVIN-PWY: Calvin-Benson-Bassham cycle|g__Collinsella.s__Collinsella_aerofaciens	0	0	84.8892	24.7134	122.442	0	0	0	0	0	0	0	29.675	0	5.81332	0	0	32.0352	0	6.08356	0	42.0984	0	0	0	0	13.2608	0	0	0	22.3184	8.22277	21.8145	0	0	0	8.3184	14.7562	0	0	45.3808	4.59639	8.24657	16.8056	20.5013	21.4413	0	15.3822	0
CALVIN-PWY: Calvin-Benson-Bassham cycle|g__Coprobacillus.s__Coprobacillus_cateniformis	0	0	45.3949	0	0	0	0	0	0	0	0	0	0	62.9166	0	0	0	0	0	0	0	0	0	0	2.76463	0	0	0	0	0	0	0	1.34306	0	0	0	0	0	0	0	0	0	0	0	0	0	0	7.2922	0
CALVIN-PWY: Calvin-Benson-Bassham cycle|g__Coprococcus.s__Coprococcus_catus	0	0	0	0	0	0	0	0	0	0	0	0	0	0	0	0	0	0	0	0	0	0	0	0	0	0	3.40482	0	3.93711	0	0	2.11076	0	0	0	0	0	1.29227	0	0	3.25866	0	0	0	0	0	0	0	0
CALVIN-PWY: Calvin-Benson-Bassham cycle|g__Dorea.s__Dorea_longicatena	0	0	0	0	0	0	0	0	0	0	0	0	0	0	0	0	0	0	0	0	0	0	0	0	0	0	1.88405	0	0	0	0	0	0	0	0	0	0	0	0	0	0	0	0	0.55877	0	0	0	0	0
CALVIN-PWY: Calvin-Benson-Bassham cycle|g__Eisenbergiella.s__Eisenbergiella_tayi	0	1.69154	4.93469	0	0	0	0	0	0	0	0	0	0	0	0	0	0	0	2.79481	0	0	0	0	0	0	0	0	0	0	0	1.90283	0	0	0	0	0	0	0	0	0	0	0	0	0	0	0	0	44.1611	0
CALVIN-PWY: Calvin-Benson-Bassham cycle|g__Enterobacter.s__Enterobacter_cloacae	0	0	0	0	0	0	0	0	2.43061	0	0	0	0	0	0	0	0	0	0	0	0	0	0	0	0	0	0	0	0	0	0	0	0	0	0	0	0	0	0	0	0	0	0	0	0	0	0	0	0
CALVIN-PWY: Calvin-Benson-Bassham cycle|g__Enterococcus.s__Enterococcus_faecium	0	0	0	0	0	0	0	0	0	13.4254	0	0	0	0	0	0	0	0	0	0	0	0	0	0	0	0	0	0	0	47.8026	0	0	0	0	0	0	0	0	0	0	0	9.87774	0	0	0	0	0	0	0
CALVIN-PWY: Calvin-Benson-Bassham cycle|g__Escherichia.s__Escherichia_coli	0	0	0	0	0	0	0	0	0	0	0	0	0	33.2206	0	0	0	0	0	0	0	0	0	0	0	0	0	0	0	0	0	0	0	0	0	0	0	0	0	0	0	0	11.1742	0	0	0	0	6.30126	0
CALVIN-PWY: Calvin-Benson-Bassham cycle|g__Eubacterium.s__Eubacterium_callanderi	0	0	0	0	0	0	0	0	0	0	0	0	5.76194	0	0	0	0	0	0	0	0	0	0	0	0	0	0	0	0	0	2.90878	0	0	0	0	0	0	0	0	0	0	0	0	0	0	0	0	0	0
CALVIN-PWY: Calvin-Benson-Bassham cycle|g__Eubacterium.s__Eubacterium_eligens	0	0	0	0	4.30895	0	0	17.6809	0	0	0	0	0	0	0	0	0	0	0	0	0	0	0	0	0	5.88246	0	0	0	0	0	0	0	0	0	0	0	0	0	0	0	0	0	0	0	0	0	0	0
CALVIN-PWY: Calvin-Benson-Bassham cycle|g__Eubacterium.s__Eubacterium_hallii	0	0	0	10.4983	0	0	0	0	0	0	0	0	0	6.97673	4.32299	0	0	0	0	7.75625	0	12.4459	0	0	0	3.55234	12.0202	0	6.42481	0	0	9.92714	34.789	0	0	0	0	4.76421	0	0	9.0961	15.6516	0	0	0	0	0	0	17.6675
CALVIN-PWY: Calvin-Benson-Bassham cycle|g__Faecalibacterium.s__Faecalibacterium_prausnitzii	0	4.6802	0	0	0	0	0	0	0	0	0	10.9171	0	0	0	0	0	0	0	2.58754	16.8777	0	0	0	0	0	7.79358	0	5.52464	0	0	0	5.8441	0	0	0	9.09208	0	0	0	0	0	0	0	0	0	7.66613	0	11.7848
CALVIN-PWY: Calvin-Benson-Bassham cycle|g__Finegoldia.s__Finegoldia_magna	0	0	0	0	0	0	0	0	0	0	0	0	0	0	0	0	0	0	0	0	0	0	0	0	0	0	0	0	17.1259	0	0	0	0	0	0	0	0	0	0	0	0	39.6806	0	0	0	0	0	0	0
CALVIN-PWY: Calvin-Benson-Bassham cycle|g__Firmicutes_unclassified.s__Firmicutes_bacterium_CAG_102	0	0	0	0	0	0	0	0	0	0	0	0	0	0	0	0	0	0	0	0	0	0	0	0	0	0	0	0	0	0	0	0	0	0	0	0	0	4.50042	0	0	3.55542	0	0	0	1.98232	0	0	0	0
CALVIN-PWY: Calvin-Benson-Bassham cycle|g__Flavonifractor.s__Flavonifractor_plautii	9.70164	0	3.0146	0	14.2164	20.4128	5.64148	0	128.966	6.91137	22.5034	5.09019	16.4355	4.16625	0	0	8.83308	10.7864	13.6575	0	0	3.75731	0	4.8371	23.829	7.25717	2.65429	58.2841	0	0	8.31831	2.05903	0	6.31557	5.05405	0	0	5.77852	1.67016	5.90034	0	2.78939	3.83106	11.9912	8.06745	1.80705	0	0	0
CALVIN-PWY: Calvin-Benson-Bassham cycle|g__Fusicatenibacter.s__Fusicatenibacter_saccharivorans	0	22.5182	0	1.54209	9.43656	16.994	0	0	0	0	0	10.1431	33.5694	5.57965	1.8897	0	0	2.42344	31.0145	0.914064	0	0	0	0	0	3.77239	0	0	8.3461	0	0	3.79009	1.17007	2.56304	0	0	5.98256	0.647064	0	9.56673	11.535	0	0	0	6.52704	0	9.17076	0	14.3292
CALVIN-PWY: Calvin-Benson-Bassham cycle|g__Hungatella.s__Hungatella_effluvii	2.64268	0	17.8026	0	0	0	0	0	17.393	0	1.64383	0	0	0	0	0	3.72623	0	1.86386	0	0.644498	2.09355	0	0	0	1.0786	0	1.86508	0	0	0	0	0	0	0	0	0	0	0	0	0	0	0	0	0	0	0	4.58695	0
CALVIN-PWY: Calvin-Benson-Bassham cycle|g__Hungatella.s__Hungatella_hathewayi	39.5953	1.11571	15.4153	0	7.52896	6.60177	24.0179	11.2964	24.226	40.9452	19.6643	0	4.86972	29.319	0	0	131.156	1.92602	0.961712	0	25.2383	138.421	92.1321	30.286	0	6.96548	3.65288	145.232	0	0	2.47787	1.00997	0	0	102.328	52.8388	0	10.7435	11.2436	0	0	62.254	26.7451	4.28983	0.75337	1.70796	3.82132	16.7099	0
CALVIN-PWY: Calvin-Benson-Bassham cycle|g__Intestinibacter.s__Intestinibacter_bartlettii	0	0	0	0	0	0	0	0	0	0	0	3.29706	0	0	0	3.50525	0	0	0	0	0	0	0	0	0	0	0	0	0	0	0	0	1.9739	0	0	0	0	0	0	0	0	0	0	0	0	0	0	0	0
CALVIN-PWY: Calvin-Benson-Bassham cycle|g__Intestinimonas.s__Intestinimonas_butyriciproducens	0	0	0	0	0	0	0	0	0	0	0	0	0	0	0	0	0	0	0	0	7.38797	0	0	0	0	0	0	0	0	0	0	0	0	0	2.70519	0	0	0	0	0	0	0	0	0	0	0	0	0	0
CALVIN-PWY: Calvin-Benson-Bassham cycle|g__Klebsiella.s__Klebsiella_grimontii	0	0	0	0	0	0	0	0	0	0	0	0	0	0	0	3.98925	0	0	0	0	0	0	0	0	0	0	0	0	0	0	0	0	0	0	0	0	0	0	0	0	0	0	0	0	0	0	0	0	0
CALVIN-PWY: Calvin-Benson-Bassham cycle|g__Lachnoclostridium.s__Clostridium_aldenense	0	0	144.053	0	0.733063	0	0	4.23901	0	0	0	0	0	0	0	0	9.69811	3.35836	0	0	3.94826	4.22002	0	0	0	0	0	0	0	0	3.50243	0	0	0	28.6739	0.902067	0	0	3.78385	0	0	0	0	0	0	0	0	3.0652	0
CALVIN-PWY: Calvin-Benson-Bassham cycle|g__Lachnoclostridium.s__Clostridium_asparagiforme	0	0	0	0	0	0	0	0	0	0	0	0	0	0	0	0	0	0	0	0	0.46773	0	0	0	0	0	0	0	0	0	0	0	0	0	0	0	0	0	0	0	0	0	0	0	0	0	0	0	0
CALVIN-PWY: Calvin-Benson-Bassham cycle|g__Lachnoclostridium.s__Clostridium_citroniae	35.3994	0	0	0	0	0	0	0	0	0	14.5206	0	0	0	0	0	0	0	0	0	0	0	0	0	0	0	0.881581	0	0	0	0	0	0	0	0	0	0	0	0	0	0	0	0.460221	0	0.867905	0	0	0	0
CALVIN-PWY: Calvin-Benson-Bassham cycle|g__Lachnoclostridium.s__Clostridium_clostridioforme	122.406	6.1541	0	0	0	57.046	1.594	0	0	0	171.707	7.95885	0	0	0	1047.77	96.5547	0	0	0	1.67907	2.94909	254.766	0	0	3.36817	20.7905	0	0	0	1.28092	0	0	292.106	5.70636	0	0	0	0	0	0	93.5827	23.9258	0	0	0	0	2.33835	0
CALVIN-PWY: Calvin-Benson-Bassham cycle|g__Lachnoclostridium.s__Clostridium_lavalense	0	0	0	0	0	0	1.28793	0	0	0	0	0	0	0	0	0	3.1609	0	14.9289	0	2.66649	4.48157	0	0.918153	0	0	0	0	0	0	0	0.601369	0	0	0	0	0	0	0	2.50638	0	0	0	0	1.40288	0	0	0	0
CALVIN-PWY: Calvin-Benson-Bassham cycle|g__Lachnoclostridium.s__Clostridium_saccharolyticum	0	0	0	0	0	0	0	0	0	0	0	0	0	0	0	0	28.3415	0	0	0	0	0	0	0	0	0	0	0	0	0	0	0	0	0	0	0	0	0	3.94235	4.27019	0	0	0	0	0	0	0	0	0
CALVIN-PWY: Calvin-Benson-Bassham cycle|g__Lachnoclostridium.s__Clostridium_scindens	0	0	9.73942	0	0	0	0	0	0	0	0	0	0	1.23413	0	0	0	0	4.93066	0	3.24872	0	0	4.50245	0	0	0	0	0	0	0	0	0	0	0.302072	0	0	0	0	0	0	0	0	0	0	0.674928	0	0	0
CALVIN-PWY: Calvin-Benson-Bassham cycle|g__Lachnoclostridium.s__Clostridium_symbiosum	0	0	1.69981	0	0	0	0	0	0	0	0	4.54201	0	1.37882	0	0	0	0	1.98263	0	0	0	4.18701	0	0	2.60912	0	0	0	0	0	0	0	0	0	0	0	2.24977	0	0	0	3.00964	1.85311	0	0	0	0	0	0
CALVIN-PWY: Calvin-Benson-Bassham cycle|g__Lachnospiraceae_unclassified.s__Eubacterium_rectale	0	16.907	0	0.266874	0	0	0	0	0	0	0	0	0	7.49631	0.436327	0	0	1.43252	0	6.57274	0	0	0	0	0	10.6465	7.728	0	15.0192	0	0	12.7231	9.31587	0	0	0	1.98457	1.56666	0	28.9786	10.6429	0	3.94606	0	5.80879	0.870364	1.56904	0	0
CALVIN-PWY: Calvin-Benson-Bassham cycle|g__Lactobacillus.s__Lactobacillus_rhamnosus	0	0	0	0	0	0	0	0	0	0	0	0	0	0	0	0	0	0	0	0	0	0	0.662527	0	0	0	0	0	0	0	0	0	0	0	0	0	0	0	0	0	0	0	0	0	0	0	0	0	0
CALVIN-PWY: Calvin-Benson-Bassham cycle|g__Lactococcus.s__Lactococcus_lactis	0	0	0	0	0	0	0	0	0	0	0	0	0	6.30537	0	0	0	0	0	0	0	0	11.4521	6.94922	0	0	0	4.40515	0	0	0	0	0	0	0	0	0	0	0	0	0	0	0	0	0	0	0	0	0
CALVIN-PWY: Calvin-Benson-Bassham cycle|g__Mesosutterella.s__Mesosutterella_multiformis	0	0	0	0	0	0	0	0	0	0	0	0	0	0	0	0	0	0	0	0	0	0	0	0	0	0	0	0	0	0	0	0	4.09431	0	0	0	0	0	0	0	0	0	0	0	0	0	0	0	0
CALVIN-PWY: Calvin-Benson-Bassham cycle|g__Paeniclostridium.s__Paeniclostridium_sordellii	0	0	0	0	0	0	0	0	0	0	0	0	0	0	0	0	0	0	0	0	0	0	0	0	0	0	0	0	0	6.60921	0	0	0	0	0	0	0	0	0	0	0	0	0	0	0	0	0	0	0
CALVIN-PWY: Calvin-Benson-Bassham cycle|g__Porphyromonas.s__Porphyromonas_uenonis	0	0	0	0	0	0	0	0	0	0	0	0	0	0	0	0	0	0	0	0	0	0	0	0	0	0	0	0	0	0	0	0	0	0	0	0	0	0	0	0	0	16.6643	0	0	0	0	0	0	0
CALVIN-PWY: Calvin-Benson-Bassham cycle|g__Prevotella.s__Prevotella_copri	0	0	0	0	28.146	0	0	0	0	0	0	0	0	0	9.20484	0	0	0	0	24.6489	0	0	0	0	0	0	0	0	0	0	0	0	5.80379	0	0	0	0	0	0	0	35.0068	0	0	0	0	0	0	0	0
CALVIN-PWY: Calvin-Benson-Bassham cycle|g__Roseburia.s__Roseburia_faecis	0	0	0	0.988481	7.10472	80.9016	0	0	0	0	0	27.8005	16.4164	5.06874	6.78805	0	0	0	0	0	0	0	0	0	0	0	0.63717	0	9.07557	0	0	0	1.66251	0	0	0	0	0	0	0	4.79254	0	0	0	0	0	0	0	0
CALVIN-PWY: Calvin-Benson-Bassham cycle|g__Roseburia.s__Roseburia_hominis	0	1.52126	0	3.39877	3.44208	0	0	0	0	0	0	0	0	4.20997	0	0	0	0	10.807	0	0	0	0	0	0	1.38184	1.52883	0	1.78229	0	0	0	2.10211	0	0	0	8.77343	0	0	0	0	0	0	0.817754	3.46376	0	2.99929	0	3.90342
CALVIN-PWY: Calvin-Benson-Bassham cycle|g__Roseburia.s__Roseburia_intestinalis	0	0	0	0	2.99788	37.5847	0	23.3495	0	0	0	13.6795	0	0	0	0	0	0	0	0	0	0	0	0	0	0	0	0	0	0	0	0	0	0	0	0	5.63765	0	0	63.9772	0	0	0	0	0	0	0	0	0
CALVIN-PWY: Calvin-Benson-Bassham cycle|g__Roseburia.s__Roseburia_inulinivorans	0	4.34188	0	1.91968	0	0	0	0	0	0	0	0	0	0	0	0	0	0	10.0857	6.63278	0	0	0	0	0	0	0	0	0	0	0	0	2.17425	0	0	0	6.43506	7.76944	0	0	9.44051	0	0	0	7.05028	0	0	0	0
CALVIN-PWY: Calvin-Benson-Bassham cycle|g__Ruminococcus.s__Ruminococcus_sp_AF31_8BH	0	0	0	0.834213	0	0	0	0	0	0	0	0	0	0	0	0	0	0	0	3.44628	0	0	0	0	0	0	0.692606	0	0	0	0	5.509	0.211911	0	0	0	1.26214	0	0	0	2.29705	0	0.69164	0	9.21413	5.71803	0	0	0
CALVIN-PWY: Calvin-Benson-Bassham cycle|g__Saccharomyces.s__Saccharomyces_cerevisiae	0	0	0	0	0	0	0	0	0	0	0	0	0	0	0	0	0	0	0	0	0	0	2.2945	0	0	0	0	0	0	0	0	0	0	2.04872	0	0	0	0	0	0	0	0	0	0	0	0	0	0	0
CALVIN-PWY: Calvin-Benson-Bassham cycle|g__Staphylococcus.s__Staphylococcus_aureus	0	0	0	0	0	0	0	0	0	0	0	0	0	0	0	0	0	2.20124	0	0	0	0	0	0	0	0	0	0	0	0	0	0	0	0	0	0	0	0	0	0	0	0	0	0	0	0	0	0	0
CALVIN-PWY: Calvin-Benson-Bassham cycle|g__Staphylococcus.s__Staphylococcus_epidermidis	0	0	0	0	0	0	0	0	0	0	0	0	0	0	0	0	0	0	0	0	0	0	1.70413	0	0	0	0	0	0	0	0	0	0	0	0	0	0	0	0	0	0	0	0	0	0	0	0	0	0
CALVIN-PWY: Calvin-Benson-Bassham cycle|g__Staphylococcus.s__Staphylococcus_haemolyticus	0	0	0	0	0	0	0	0	0	0	0	0	0	0	0	0	0	0	0	0	0	1.24346	0	0	0	0	0	0	0	0	0	0	0	0	0	0	0	0	0	0	0	0	0	0	0	0	0	0	0
CALVIN-PWY: Calvin-Benson-Bassham cycle|g__Streptococcus.s__Streptococcus_anginosus_group	0	0	0	0	0	0	0	0	0	0	0	0	0	0	0	0	0	0	0	0	0	0	0	0	0	0	0	0	0	0	0	0	0.288071	0	0	0	0	0	0	0	0	0	0	0	0	0	0	0	0
CALVIN-PWY: Calvin-Benson-Bassham cycle|g__Streptococcus.s__Streptococcus_pneumoniae	0	0	0	0	0	0	0	0	0	0	0	0	0	0	0	0	0	0	0	0	0	0	0	0	0	0	0	0	0	23.934	0	0	0	0	0	0	0	0	0	0	0	0.545151	0	0	0	0	0	0	0
CALVIN-PWY: Calvin-Benson-Bassham cycle|g__Streptococcus.s__Streptococcus_salivarius	0	0	0	0	0	0	0	0	0	0	0	0	0	0	0	0	0	0	0	0	0	3.20314	0	0	0	0	0	0	0	5.90251	0	0	0	0	0	0	0	0	0	0	0	0	0	0	0	0	0	0	0
CALVIN-PWY: Calvin-Benson-Bassham cycle|g__Streptococcus.s__Streptococcus_sanguinis	0.697895	0	0	0	0	0	0	0	0	0	0	0	0	0	0	0	0	0	0	0	0	5.14935	0	0	0	0	0	0	0	2.14921	0	0	0	0	0	0	0	0	0	0	0	0	0	0	0	0	0	0	0
CALVIN-PWY: Calvin-Benson-Bassham cycle|g__Streptococcus.s__Streptococcus_viridans	0	0	0	0	0	0	0	0	0	0	0	0	0	0	0	0	0	0	0	0	0	0	0	0	0	0	0	0	0	0	0	0	7.57502	0	0	0	0	0	0	0	0	0.444261	0	0	0	0	0	1.6831	0
CALVIN-PWY: Calvin-Benson-Bassham cycle|unclassified	94.342	191.77	33.5415	77.1042	131.069	131.502	14.9242	160.467	418.388	10.556	20.9518	72.1036	55.649	40.5191	72.7889	126.351	144.598	87.8789	87.778	51.3698	45.1969	100.313	38.0133	92.7391	95.9684	90.3839	77.4582	284.877	59.1537	4.57552	106.19	65.9768	52.5956	5.44377	26.8798	55.5296	110.931	70.9568	259.629	56.0295	51.7611	65.9984	71.9206	96.2999	98.2797	94.2162	101.906	23.5225	101.614
CARNMET-PWY: L-carnitine degradation I|g__Citrobacter.s__Citrobacter_freundii	0	0	0	0	0	11.7889	0	0	0	0	0	0	0	0.552396	0	0	0	0	0	0	0	1.67316	0	1.91017	0	0	0	0	0	0	0	0	0	0	0	0	0	0	0	0	0	0	0	0	0	0	0	0	0
CARNMET-PWY: L-carnitine degradation I|g__Escherichia.s__Escherichia_coli	0	0	0	0	0	0	0	0	0	0	0	0	0	1.61454	0	0	0	0	0	0	0	0	0	0	0	0	0	0	0	0	0	0	0	0	0	0	0	0	0	0	0	0	2.03609	0	0	0	0	0	0
CARNMET-PWY: L-carnitine degradation I|g__Klebsiella.s__Klebsiella_oxytoca	0	0	0	0	0	0	0	0	0	0	0	0	0	0	0	0	0	0	0	0	0	0	0	0	0	0	0	0	0	0	0	0	0	0	0	0	0	0	0	0	0	0	0	0	0	0	0	1.05578	0
CARNMET-PWY: L-carnitine degradation I|unclassified	0	0	0	0	0	0	0	0	0	0	0	0	0	1.4688	0	0	0	0	0	0	0	0	0	0	0	0	0	0	0	0	0	0.874099	0	0	0	0	0	0	0	0	0	0	1.06263	0	0	0	0	0	0
CATECHOL-ORTHO-CLEAVAGE-PWY: catechol degradation to &beta;-ketoadipate|g__Klebsiella.s__Klebsiella_oxytoca	0	0	0	0	0	0	0	0	0	0	0	0	0	0	0	1.33011	0	0	0	0	0	0	0	0	0	0	0	0	0	0	0	0	0	0	0	0	0	0	0	0	0	0	0	0	0	0	0	0	0
CATECHOL-ORTHO-CLEAVAGE-PWY: catechol degradation to &beta;-ketoadipate|unclassified	0	0	0	0	0	0	0	0	0	0	0	0	0	2.19823	0	0	0	0	0	0	0	0	0	0	0	0	0	0	0	0	0	0	0	0	0	0	0	0	0	0	0	0	0	0	0	0	0	0	0
CENTFERM-PWY: pyruvate fermentation to butanoate|unclassified	0	6.00774	0	0	7.68374	5.94646	4.17192	5.17219	0	3.1847	0	5.13913	3.54793	3.62564	5.81403	0	1.80699	1.84249	0	2.49593	0	1.36737	0	0	0	6.13075	0	0	0	0	0	0	0	0	0	0	6.0885	5.50462	60.4516	7.31195	0	0	0	5.1425	0	7.30538	0	2.97084	9.8103
CITRULBIO-PWY: L-citrulline biosynthesis|g__Alistipes.s__Alistipes_finegoldii	0	0	31.4829	1.62228	0	0	13.0339	4.26551	0	0	0	0	0	0	0	0	0	0	0	2.09849	0.777392	0	0	0	16.2139	57.9364	34.9501	0	0	0	0	15.7371	0	0	0	1.53746	0.810206	0	0	0	0	0	0	3.29859	0	2.25416	100.53	16.6734	0
CITRULBIO-PWY: L-citrulline biosynthesis|g__Alistipes.s__Alistipes_onderdonkii	0	0	3.06188	0.761404	0	0	0.969278	0.98543	0	0	0	0	0	0	0	0	0	0	0	0.519603	0.513469	0	0	0	3.25748	4.47501	11.7462	0	0	0	0	4.15716	0	0	0	0.220462	0	0	0	0	0	0	0	0.962779	0	0.540347	22.9083	1.07995	0
CITRULBIO-PWY: L-citrulline biosynthesis|g__Citrobacter.s__Citrobacter_freundii	0	0	0	0	0	10.704	0	0	0	0	0	0	0	0	0	0	0	0	0	0	0	0	0	0	0	0	0	0	0	0	0	0	0	0	0	0	0	0	0	0	0	0	0	0	0	0	0	0	0
CITRULBIO-PWY: L-citrulline biosynthesis|g__Coprococcus.s__Coprococcus_catus	0	0	0	0	0	0	0	0	0	0	0	0	0	0	0	0	0	0	0	0	0	0	0	0	0	0	1.42288	0	1.92237	0	0	0	0	0	0	0	0	0.826474	0	0	2.53291	0	0	0	0	0	0	0	1.39442
CITRULBIO-PWY: L-citrulline biosynthesis|g__Escherichia.s__Escherichia_coli	0	0	0	0	0	0	0	0	0	0	0	0	0	20.4422	0	0	0	0	0	0	0	0	0	0	0	0	0	0	0	0	0	0	0	0	0	0	0	0	0	0	0	0	9.07625	0	0	0	0	1.06463	0
CITRULBIO-PWY: L-citrulline biosynthesis|g__Faecalicatena.s__Faecalicatena_contorta	0	0	0	0	0	0	0	0	0	0	0	0	0	0	0	0	0	0	0	0	0	0	0	0	0	0	0	0	0	0	0.964984	0	0	0	0	0	0	0	0	0	0	0	0	0	0	0	0	0	0
CITRULBIO-PWY: L-citrulline biosynthesis|g__Flavonifractor.s__Flavonifractor_plautii	3.95959	3.69388	0	0	9.55872	13.5523	2.217	0	95.3792	3.96902	15.6526	1.4489	9.94486	2.20485	0	0	6.91818	5.96439	7.70586	0	0	0	0	0	10.7206	3.91004	1.94517	35.9472	0	0	5.36818	0	0	2.68373	3.47363	0	0	2.82142	0	4.05774	0	1.22542	3.06189	6.94524	4.07905	0	0	0	0
CITRULBIO-PWY: L-citrulline biosynthesis|g__Lactobacillus.s__Lactobacillus_fermentum	0	0	0	0	0	0	0	0	0	0	0	0	0	0	0	0	0	0	0	0	0	0	0	0	0	0	0	0	0	0	0	0	45.3045	0	0	0	0	0	0	0	0	0	0	0	0	0	0	0	0
CITRULBIO-PWY: L-citrulline biosynthesis|g__Saccharomyces.s__Saccharomyces_cerevisiae	0	0	0	0	0	0	0	0	0	0	0	0	0	0	0	0	0	0	0	0	0	0	2.10634	0	0	0	0	0	0	0	0	0	0	0	0	0	0	0	0	0	0	0	0	0	0	0	0	0	0
CITRULBIO-PWY: L-citrulline biosynthesis|g__Staphylococcus.s__Staphylococcus_aureus	0	0	0	0	0	0	0	0	0	0	0	0	0	0	0	0	0	7.57011	0	0	0	0	0	0	0	0	0	0	0	0	0	0	0	0	0	0	0	0	0	0	0	0	0	0	0	0	0	0	0
CITRULBIO-PWY: L-citrulline biosynthesis|unclassified	0	0	0	4.91275	0	0	0	7.33186	0	0	0	8.50611	10.6726	16.1858	0	41.1077	0	11.1633	3.84436	7.09497	16.6393	2.76918	0	7.48911	13.6953	4.39925	3.57713	0	4.76089	4.68548	3.60316	6.16086	11.5618	4.60588	0	0	7.10845	6.03141	20.4629	0	0	26.9676	6.24404	26.0909	13.745	8.91797	0	8.26085	2.18496
COA-PWY-1: superpathway of coenzyme A biosynthesis III (mammals)|g__Absiella.s__Absiella_dolichum	0	0	0	0	0	0	0	0	0	0	0	0	1.5772	0	0	0	0	0	0	0	0	0	0	0	0	0	0	0	0	0	0	0	0	0	0	0	0	0	0	0	0	0	0	1.58518	0	0	0	0	0
COA-PWY-1: superpathway of coenzyme A biosynthesis III (mammals)|g__Acidaminococcus.s__Acidaminococcus_sp_CAG_542	0	0	0	0	0	0	0	0	0	0	0	0	0	0	3.38362	0	0	0	0	0	0	0	0	0	0	0	0	0	0	0	0	0	0	0	0	0	0	0	0	0	11.3545	0	0	0	0	0	0	0	0
COA-PWY-1: superpathway of coenzyme A biosynthesis III (mammals)|g__Actinomyces.s__Actinomyces_neuii	0	0	0	0	0	0	0	0	0	0	0	0	0	0	0	0	0	0	0	0	0	0	0	0	0	0	0	0	7.20262	0	0	0	0	0	0	0	0	0	0	0	0	1.39119	0	0	0	0	0	0	0
COA-PWY-1: superpathway of coenzyme A biosynthesis III (mammals)|g__Actinomyces.s__Actinomyces_odontolyticus	0	0	0	0	0	0	0	0	0	1.87731	0	0	0	0	0	0	0	0	0	0	0	0	0	0	0	0	0	0	0	0	0	0	0	0	0	0	0	0	0	0	0	0	0	0	0	0	0	0	0
COA-PWY-1: superpathway of coenzyme A biosynthesis III (mammals)|g__Actinomyces.s__Actinomyces_oris	0	0	0	0	0	0	0	0	0	0	0	0	0	0	0	0	0	0	0	0	0	0	0	0	0	0	0	0	0	0	0.845101	0	0	0	0	0	0	0	0	0	0	0	0	0	0	0	0	0	0
COA-PWY-1: superpathway of coenzyme A biosynthesis III (mammals)|g__Actinomyces.s__Actinomyces_sp_ICM47	0	0	0	0	0	0	0	0	0	0	0	0	0	0	0	3.29987	0	0	0	0	0	0	0	0	0	0	0	0	0	0	0	0	0	0	0	0	0	0	0	0	0	0	3.10102	0	0	0	0	0	0
COA-PWY-1: superpathway of coenzyme A biosynthesis III (mammals)|g__Actinomyces.s__Actinomyces_sp_oral_taxon_181	0	0	0	0	0	1.86809	0	0	0	0	0	0	0	0	0	0	0	0	0	0	0	0	0	0	0	0	0	0	0	0	5.43845	0	0	0	0	0	0	0	0	0	0	0	0	0	0	0	0	0	0
COA-PWY-1: superpathway of coenzyme A biosynthesis III (mammals)|g__Actinomyces.s__Actinomyces_viscosus	0	0	0	0	0	0	0	0	0	0	0	0	0	0	0	0	0	0	0	0	0	0	0	0	0	0	0	0	0	0	0.669569	0	0	0	0	0	0	0	0	0	0	0	0	0.652352	0	0	0	0	0
COA-PWY-1: superpathway of coenzyme A biosynthesis III (mammals)|g__Agathobaculum.s__Agathobaculum_butyriciproducens	0	0	0	1.39232	0	0	0	0	0	0	0	0	2.81258	2.24661	0	0	0	0	0	0	0	0	0	0	0	0	0	0	1.03547	0	0	0	1.69042	0	0	0	0	5.70265	0	0	0	0	0	0	0	0	0	0	5.47433
COA-PWY-1: superpathway of coenzyme A biosynthesis III (mammals)|g__Alistipes.s__Alistipes_finegoldii	0	0	0	1.14773	0	0	0	0.796594	0	0	0	0	0	0	0	0	0	0	0	0	0.469856	0	0	0	1.26327	0	19.9764	0	0	0	0	7.74245	0	0	0	0	0	0	0	0	0	0	0	2.19462	0	1.78256	0	0	0
COA-PWY-1: superpathway of coenzyme A biosynthesis III (mammals)|g__Alistipes.s__Alistipes_onderdonkii	0	0	0.454611	0	0	0	0	0	0	0	0	0	0	0	0	0	0	0	0	0	0	0	0	0	0.323473	0	0.179566	0	0	0	0	0	0	0	0	0.230046	0	0	0	0	0	0	0	0	0	0	3.81967	0	0
COA-PWY-1: superpathway of coenzyme A biosynthesis III (mammals)|g__Alistipes.s__Alistipes_putredinis	0	0	0	0	3.27735	0	12.581	0	0	0	0	0	0	0	10.4855	0	0	11.6256	0	13.5688	0	0	0	0	0	16.4735	11.3198	0	7.14547	0	13.2533	17.5987	5.3293	0	0	0	0	0	0	0	1.49459	0	0	7.57571	0	7.88284	0	0	5.28739
COA-PWY-1: superpathway of coenzyme A biosynthesis III (mammals)|g__Alistipes.s__Alistipes_sp_CAG_268	0	0	0	0	0	0	0	0	0	70.9364	0	0	0	0	0	0	0	0	0	0	0	0	0	0	0	0	0	0	50.8594	0	0	0	0	0	0	0	0	0	0	0	0	0	0	0	0	0	0	0	0
COA-PWY-1: superpathway of coenzyme A biosynthesis III (mammals)|g__Allisonella.s__Allisonella_histaminiformans	0	0	0	0	0	0	0	0	0	0	0	0	0	0	0	0	0	0	0	0	0	0	0	0	0	0	1.02097	0	0.879648	0	0	0	0	0	0	0	0	0	0	0	0	0	0	0	0	0	0	0	0
COA-PWY-1: superpathway of coenzyme A biosynthesis III (mammals)|g__Anaerococcus.s__Anaerococcus_vaginalis	0	0	0	0	0	0	0	0	0	0	0	0	0	0	0	0	0	0	0	0	0	0	0	0	0	0	0	0	4.85766	0	0	0	0	0	0	0	0	0	0	0	0	9.92807	0	0	0	0	0	0	0
COA-PWY-1: superpathway of coenzyme A biosynthesis III (mammals)|g__Anaeromassilibacillus.s__Anaeromassilibacillus_sp_An172	0	0	0	0	0	0	1.68944	0	0	0	0	0	0	0	0	0	0	0	0	0	0	0	0	0	0	0	0	0	0	0	0	0	0	0	0	0	0	0	0	0	0	0	0	0	0	0	0	0	0
COA-PWY-1: superpathway of coenzyme A biosynthesis III (mammals)|g__Anaeromassilibacillus.s__Anaeromassilibacillus_sp_An250	0	0	0	0	0	0	0	0	0	0	0	0	0	0	0	0	0	0	0	0	0	0	0	0	0	0	0	0	0	0	1.30657	0	0	0	0	0	0	0	0	0	0	0	0	1.73898	0	0	0	0	0
COA-PWY-1: superpathway of coenzyme A biosynthesis III (mammals)|g__Anaerostipes.s__Anaerostipes_caccae	19.0554	0	3.99506	0	0	0	0	0	1.42267	0	3.59201	0	2.94677	0	0	0	1.14787	0	0	0	0	0	0	0	0	0	0	10.836	0	0	0	0	0	0	0	2.9542	0	0	0	0	0	0	0	1.78626	0	0	0	0	0
COA-PWY-1: superpathway of coenzyme A biosynthesis III (mammals)|g__Anaerostipes.s__Anaerostipes_hadrus	0	6.79252	0	2.08452	2.61373	5.43578	0	5.22596	0	0	0	0	0	2.37092	0	0	0	6.02833	0	15.034	0	0	0	8.88134	0	0	18.5717	0	3.05096	0	0	0	5.96726	0	0	0	0	1.65322	0	0	0	0	0	0	2.40542	0	0	0	16.717
COA-PWY-1: superpathway of coenzyme A biosynthesis III (mammals)|g__Anaerotignum.s__Anaerotignum_lactatifermentans	0	0	0	0	0	0	0	0	0	0	0	0	0	0	0	0	0	0	0	0	0	12.3045	0	0	0	0	0	0	0	0	0	0	0	0	0	0	0	0	0	0	0	0	0	0	0	0	0	3.19745	0
COA-PWY-1: superpathway of coenzyme A biosynthesis III (mammals)|g__Anaerotruncus.s__Anaerotruncus_colihominis	1.73518	0	0	0	0	0	0	0	1.74545	0	1.03846	0	0	0	0	0	0	0	0	0	0	1.97777	0	0	0	36.8661	0.900897	0	0	0	0	0	0	0	0	0	0	0	0	0	0	0	0	0	0	0	0	0	0
COA-PWY-1: superpathway of coenzyme A biosynthesis III (mammals)|g__Bacteroides.s__Bacteroides_caccae	0	0	0	0	0	0	0	2.31359	0	0	0	0	10.4479	0	0	0	0	0	0	0	0	0	0	0	1.06834	5.12924	3.64046	0	0	0	0	0	0	0	0	0	0	4.4044	11.4654	0	2.17438	22.8782	0	5.61542	4.68581	5.62857	0	0	0
COA-PWY-1: superpathway of coenzyme A biosynthesis III (mammals)|g__Bacteroides.s__Bacteroides_cellulosilyticus	0	0	0	0	0	0	0	0	0	0.970089	0	0	0	0	0	0	0	0	0	0	0	0	0	2.93076	0	0	0	0	4.65392	0	0	0	0	0	0	0	0	0	0	0	0	0	0	0	0	8.56229	0	0	0
COA-PWY-1: superpathway of coenzyme A biosynthesis III (mammals)|g__Bacteroides.s__Bacteroides_dorei	97.3993	16.9713	0	2.06856	0	0	4.05035	0	0	30.7624	131.163	0	0	0	3.97066	0	86.6976	0	69.6513	37.5843	38.0589	0	0	0	0	23.8231	7.23062	0	7.08792	0	0	90.8792	0	0	90.5358	65.3663	2.07641	0	0	132.751	27.3296	0	134.307	0	0	64.4035	11.6017	0	0
COA-PWY-1: superpathway of coenzyme A biosynthesis III (mammals)|g__Bacteroides.s__Bacteroides_eggerthii	0	0	0	0	0	0	0	0	0	0	0	45.8656	0	3.05849	0	0	0	0	0	0	0	0	0	16.9407	0	0	0	0	0	0	0	0	0	45.7149	0	0	0	0	0	0	0	0	0	0	65.6099	0	0	0	0
COA-PWY-1: superpathway of coenzyme A biosynthesis III (mammals)|g__Bacteroides.s__Bacteroides_faecis	0	0	0	0	0	15.682	0	0	0	0	0	0	0	0	0	0	0	0	0	0	3.12969	0	110.963	0	0	0	0	0	0	0	0	0	0	0	0	0	0	0	0	0	0	24.5906	0	0	0	0	0	0	0
COA-PWY-1: superpathway of coenzyme A biosynthesis III (mammals)|g__Bacteroides.s__Bacteroides_finegoldii	0	0	0	2.94054	0	0	10.1683	0	0	0	0	0	0	0	0	0	0	0	0	0	1.54431	0	0	0	1.8255	0.518558	0	0	0	0	0	0	0	0	0	0	1.86382	1.74202	0	0	0	0	0	0	0	0	0	0	0
COA-PWY-1: superpathway of coenzyme A biosynthesis III (mammals)|g__Bacteroides.s__Bacteroides_nordii	0	0	0	0	0	0	0	0	0	0	0	0	0	0	0	0	0	0	0	0	0	0	0	0	0	0	0	0	0	0	0	0	0	0	0	0	0	0	0	0	0	0	0	0	0	0	3.80483	0	1.3175
COA-PWY-1: superpathway of coenzyme A biosynthesis III (mammals)|g__Bacteroides.s__Bacteroides_ovatus	0	0	2.80005	0	0	0	41.1418	4.24871	0	11.3924	0	4.23609	0	0	0	0	0	0	0	7.22749	8.2245	0	0	4.06297	1.38285	0	0	0	3.28701	0	0	0	0	12.0516	0	0	3.26363	3.43651	0	0	4.21113	0	0	0	7.66754	2.89819	0	14.7572	0
COA-PWY-1: superpathway of coenzyme A biosynthesis III (mammals)|g__Bacteroides.s__Bacteroides_plebeius	0	0	0	0	0	0	0	0	0	33.7149	0	0	74.556	0	0	0	0	0	0	0	0	0	0	0	0	0	0	0	0	0	0	0	0	0	0	0	0	0	0	0	0	0	0	15.0631	0	0	0	0	0
COA-PWY-1: superpathway of coenzyme A biosynthesis III (mammals)|g__Bacteroides.s__Bacteroides_salyersiae	0	0	0	3.36184	0	0	0	0	0	0	0	0	0	0	0	0	0	0	0	4.31607	10.8836	0	0	0	0	0	0	0	0	0	2.83017	0	0	0	0	5.36495	0	0	0	0	0	0	0	0	0	0	0	0	0
COA-PWY-1: superpathway of coenzyme A biosynthesis III (mammals)|g__Bacteroides.s__Bacteroides_sp_CAG_144	0	0	0	0	0	0	0	0	0	0	0	0	0	0	0	0	0	0	0	0	0	0	0	0	0	0	0	0	0	0	0	0	0	0	0	0	0	0	0	0	0	0	0	0	0	0	0	0	0
COA-PWY-1: superpathway of coenzyme A biosynthesis III (mammals)|g__Bacteroides.s__Bacteroides_stercoris	0	0	12.3471	3.0225	5.90301	0	0	10.0133	0	0	0	0	32.0386	22.3929	0	0	0	35.8825	0	0	9.74956	6.00272	0	43.335	7.67203	0	0	0	0	0	31.6558	0	15.2071	0	0	0	2.13413	37.6153	0	0	0	0	0	20.9393	0	7.3059	0	5.25693	0
COA-PWY-1: superpathway of coenzyme A biosynthesis III (mammals)|g__Bacteroides.s__Bacteroides_thetaiotaomicron	31.0049	0	0	0	0	0	8.93629	3.01988	0	26.9818	66.821	21.7121	0	0	0	0	0	0	9.78957	0	0	0	0	0	2.85262	0	3.0979	0	4.05702	0	2.93375	6.82093	0	24.1107	40.8696	0	0	0	2.22913	0	0	0	0	0	9.95996	18.4782	4.84992	5.2823	2.34675
COA-PWY-1: superpathway of coenzyme A biosynthesis III (mammals)|g__Bacteroides.s__Bacteroides_uniformis	0	22.3313	11.1579	19.951	3.70553	0	183.041	9.01074	0	83.752	0	19.7305	0	8.63193	0	0	0	6.1794	0	15.8313	28.8967	13.3137	0	8.41624	0	0.994647	2.36576	0	20.1093	0	10.2812	1.65085	0	11.2867	0	37.2709	6.89845	5.45883	18.4808	0	4.8929	0	0	15.6816	30.2281	9.36341	13.1946	2.48809	9.49874
COA-PWY-1: superpathway of coenzyme A biosynthesis III (mammals)|g__Bacteroides.s__Bacteroides_vulgatus	0	0	23.7281	15.768	22.1269	0	38.666	25.1858	0	0	0	76.0894	0	34.4358	0	0	0	28.457	0	0	15.8366	8.2649	0	61.4773	70.6559	0	0	0	0	0	30.3274	0	21.7011	134.612	0	0	11.163	65.3144	0	0	0	0	0	5.42713	41.7117	1.15829	0	53.9747	9.18571
COA-PWY-1: superpathway of coenzyme A biosynthesis III (mammals)|g__Barnesiella.s__Barnesiella_intestinihominis	0	0	0	0	0	0	5.97076	0	0	0	0	0	0	0	0	0	0	0	0	10.7144	0	0	0	0	0	1.2308	0	0	0	0	6.81679	0	0	0	0	0	0	0	0	0	4.18314	3.57036	0	3.49093	0	0	0	0	5.56569
COA-PWY-1: superpathway of coenzyme A biosynthesis III (mammals)|g__Bifidobacterium.s__Bifidobacterium_adolescentis	0	0	0	0	0	0	0	0	0	0	0	0	0	0	1.59873	0	0	0	0	0	0	0	0	0	0	0	0	0	0	0	0	0	0	0	0	0	0	0	0	0	7.76836	57.919	0	0	0	2.21054	0	0	0
COA-PWY-1: superpathway of coenzyme A biosynthesis III (mammals)|g__Bifidobacterium.s__Bifidobacterium_catenulatum	0	0	0	0	0	0	0	0	0	0	0	0	0	0	0	0	0	0	0	0	0	0	0	0	0	0	0	0	0	0	0	0	0	0	0	0	0	0	0	0	0	26.187	0	0	0	0	0	0	0
COA-PWY-1: superpathway of coenzyme A biosynthesis III (mammals)|g__Bifidobacterium.s__Bifidobacterium_pseudocatenulatum	0	0	0	0	0	0	0	0	0	0	0	0	0	0	0	0	0	0	0	0	0	0	0	0	0	0	0	0	0	0	0	0	0	0	0	0	0	0	0	0	0	0	0	0	0	0	1.95802	0	0
COA-PWY-1: superpathway of coenzyme A biosynthesis III (mammals)|g__Bilophila.s__Bilophila_wadsworthia	0	0	0	0	0	0	6.60695	0	0	0	0	0	0	0	0	0	0	0	0	0	0	1.60119	0	0	0	0	0	0	0	0	0	0	0	0	0	0	0	0	0	0	0	0	0	1.32384	0	0	0	0	0
COA-PWY-1: superpathway of coenzyme A biosynthesis III (mammals)|g__Blautia.s__Blautia_hansenii	0	0	0	0	0	0	0	0	0	0	0	2.58118	0	0	0	42.7364	0	0	0	0	0	0	0	0	0	0	0	2.63721	0	0	0	0	0	0	0	0	0	0	0	0	0	0	0	0	0	0	0	0	0
COA-PWY-1: superpathway of coenzyme A biosynthesis III (mammals)|g__Blautia.s__Blautia_hydrogenotrophica	0	0	0	0	3.0591	0	0	0	0	0	0	0	1.13689	0	0	0	0	8.69336	3.81488	0	4.35426	0	0	0	0	0	0	0	0	0	0	0	0	0	0	0	0	0	4.89302	0	0	0	0	2.23342	0	0	0	0	0
COA-PWY-1: superpathway of coenzyme A biosynthesis III (mammals)|g__Blautia.s__Blautia_obeum	0	7.74607	0	19.0276	11.8167	45.0126	0	16.2258	0	0	0	20.9114	67.4534	18.5288	6.22371	0	0	140.605	0	16.2388	4.43918	0	1.89639	12.5508	0	8.07406	14.1893	0	5.03129	0	63.8038	16.5734	11.7593	3.1694	0	0	5.33132	9.0071	0	0	6.87165	0.8967	24.0369	16.5032	6.22385	6.56734	8.19363	2.41424	15.9959
COA-PWY-1: superpathway of coenzyme A biosynthesis III (mammals)|g__Blautia.s__Blautia_sp_An249	0	0	0	0	0	0	0	0	0	0	0	0	0	0	0	0	0	0	0	0	0	2.74152	0	0	0	0	0	0	0	0	0	0	0	0	0	0	0	0	0	0	0	0	0	0	0	0	0	0	0
COA-PWY-1: superpathway of coenzyme A biosynthesis III (mammals)|g__Blautia.s__Blautia_sp_CAG_257	0	2.24208	0	0	4.93025	0	6.7785	3.1902	0	0	0	5.23976	2.51906	0	0	0	22.8485	0	0	0	3.90822	6.49008	0	8.22053	0	0	0	0	0	0	8.20715	0	0	7.80838	0	0	0	0	0	15.0376	0	0	0	30.4807	6.1512	0	0	10.6567	0
COA-PWY-1: superpathway of coenzyme A biosynthesis III (mammals)|g__Blautia.s__Blautia_sp_CAG_52	0	2.45626	0	2.69311	0	0	0	0	0	0	0	0	0	0	0	0	0	0	0	0	0	0	0	14.5387	0	0	0	0	2.31104	0	0	0	0	0	0	0	0	13.9444	0	0	1.94829	0	0	1.85487	0	0	0	0	0
COA-PWY-1: superpathway of coenzyme A biosynthesis III (mammals)|g__Blautia.s__Blautia_wexlerae	0	1.97218	0	3.90335	8.84646	24.2961	0	17.2979	0	0	0	11.9112	6.86387	5.50654	3.0587	0	0	64.9552	0	4.23905	4.27287	0	2.42641	2.8976	0	2.28148	10.5513	0	0.832751	0	36.7942	15.5557	3.00146	1.66723	0	0	5.58179	3.70039	0	0	3.97131	0.65255	14.3651	0	1.02535	6.23654	2.25128	2.08119	6.14485
COA-PWY-1: superpathway of coenzyme A biosynthesis III (mammals)|g__Blautia.s__Ruminococcus_gnavus	51.9396	3.03362	11.2165	0	2.41838	7.21569	0	0	4.077	0	2.2131	10.4209	6.55636	0	0	5.72568	0	0	9.09822	0	0	4.0484	0	7.49576	0	0	2.10844	96.6602	0	0	0	0	0	3.10468	0	0	0	12.7092	18.7061	0	0	1.57221	19.132	8.47365	0	0	0	0	0
COA-PWY-1: superpathway of coenzyme A biosynthesis III (mammals)|g__Blautia.s__Ruminococcus_torques	13.4008	15.3862	13.1596	3.26456	6.03997	0	0	13.8614	0	0	0	0	10.0679	6.26184	1.01013	0	27.4727	9.98882	18.2781	14.107	0	5.10787	0	12.3942	0	43.904	30.4192	0	14.0041	0	10.2087	14.479	26.2346	0	0	15.8899	5.59512	30.0666	6.91287	10.303	24.9094	0	41.7332	22.3127	12.2793	4.75854	4.19334	39.1742	1.89879
COA-PWY-1: superpathway of coenzyme A biosynthesis III (mammals)|g__Butyricicoccus.s__Butyricicoccus_pullicaecorum	0	0	0	0	0	0	17.7534	0	0	0	0	4.76573	0	0	0	0	0	0	0	0	0	0	0	0	0	0	0	0	0	0	0	0	0	0	0	0	0	0	0	0	0	0	0	0	0	0	0	0	0
COA-PWY-1: superpathway of coenzyme A biosynthesis III (mammals)|g__Butyricimonas.s__Butyricimonas_synergistica	0	0	0	0	0	0	0	0	0	0	0	0	0	0	0	0	0	0	0	0	2.50647	0	0	0	0	0	0	0	0	0	0	0	0	0	0	0	0	0	0	0	0	0	0	0	0	0	0	0	0
COA-PWY-1: superpathway of coenzyme A biosynthesis III (mammals)|g__Candidatus_Gastranaerophilales_unclassified.s__Candidatus_Gastranaerophilales_bacterium_HUM_10	0	0	0	0	0	0	0	0	0	0	0	0	0	0	0	0	0	0	0	0	0	0	0	0	0	2.43791	1.25408	0	0	0	0	1.95265	0	0	0	0	0	0	2.04327	0	0	0	0	2.80987	0	0	0	0	2.05959
COA-PWY-1: superpathway of coenzyme A biosynthesis III (mammals)|g__Candidatus_Stoquefichus.s__Candidatus_Stoquefichus_sp_KLE1796	0	0	0	0	0	0	0	0	0	0	0	5.8015	0	0	0	0	0	0	0	0	0	0	0	0	0	0	0	0	0	0	0	0	0	0	0	0	0	0	0	0	0	0	0	0	0	0	0	0	0
COA-PWY-1: superpathway of coenzyme A biosynthesis III (mammals)|g__Citrobacter.s__Citrobacter_freundii	0	0	0	0	0	8.1339	0	0	0	0	0	0	0	0	0	0	0	0	0	0	0	0	0	1.16183	0	0	0	0	0	0	0	0	0	0	0	0	0	0	0	0	0	0	0	0	0	0	0	0	0
COA-PWY-1: superpathway of coenzyme A biosynthesis III (mammals)|g__Clostridiales_unclassified.s__Clostridiales_bacterium_1_7_47FAA	1.66199	0	0	0	0	0	0	0	0	0	1.97095	0	0	0	0	0	0	0	0	0	0	0	0	0	0	0	0	0	0	0	0	0	0	0	0	6.9197	0	1.16346	0	0	0	0	0	0	0	0	0	0	0
COA-PWY-1: superpathway of coenzyme A biosynthesis III (mammals)|g__Clostridiales_unclassified.s__Clostridiales_bacterium_CHKCI001	3.56264	0	0	0	0	0	0	0	0	0	0	0	0	0	0	0	0	0	0	0	0	0	0	0	0	0	0	0	0	0	0	0	0	0	0	0	0	0	0	0	0	0	0	0	0	0	0	0	0
COA-PWY-1: superpathway of coenzyme A biosynthesis III (mammals)|g__Clostridioides.s__Clostridioides_difficile	5.64945	0	0	0	0	0	0	0	0	0	5.38679	0	0	0	0	0	0	0	0	0	0	0	0	0	0	0	1.92163	0	0	0	0	0	0	0	0	0	0	0	0	0	0	0	0	0	0	0	0	0	0
COA-PWY-1: superpathway of coenzyme A biosynthesis III (mammals)|g__Clostridium.s__Clostridium_cadaveris	0	0	0	0	0	0	0	0	0	0	0	0	0	0	0	9.60457	0	0	0	0	0	0	0	0	0	0	0	0	0	0	0	0	0	0	0	0	0	0	0	0	0	0	0	0	0	0	0	0	0
COA-PWY-1: superpathway of coenzyme A biosynthesis III (mammals)|g__Clostridium.s__Clostridium_paraputrificum	0	0	0	0	0	0	0	0	0	0	0	0	0	0	0	0	0	0	0	0	0	0	0	0	0	0	0	0	0	0	0	0	0	0	0	0	0	0	0	0	0	0	1.15379	0	0	0	0	0	0
COA-PWY-1: superpathway of coenzyme A biosynthesis III (mammals)|g__Clostridium.s__Clostridium_perfringens	0	0	0	0	0	0	0	0	0	0	0	0	0	0	0	3.82571	0	0	0	0	0	0	0	0	0	0	0	0	0	0	0	0	2.02066	0	0	0	0	0	0	0	0	0	0	0	0	0	0	0	0
COA-PWY-1: superpathway of coenzyme A biosynthesis III (mammals)|g__Clostridium.s__Clostridium_sp_44_14	0	3.14968	0	0	0	0	0	0	0	0	0	0	0	0	0	0	0	0	0	0	0	0	0	0	0	0	0	0	0	0	0	0	0	0	0	0	0	0	0	0	0	0	0	0	0	0	0	0	0
COA-PWY-1: superpathway of coenzyme A biosynthesis III (mammals)|g__Clostridium.s__Clostridium_sp_AF36_4	0	3.97869	0	0	0	0	0	0	0	0	0	0	0	0	0	0	0	0	0	0	0	0	0	0	0	0.943871	0	0	2.05192	0	0	3.43176	0	0	0	0	0	0	0	0	0	0	0	0	0	0	0	0	4.85283
COA-PWY-1: superpathway of coenzyme A biosynthesis III (mammals)|g__Clostridium.s__Clostridium_sp_AM22_11AC	0	0	0	3.09675	0	0	0	0	0	0	0	0	3.60038	0	0	0	0	0	0	0	0	0	0	0	0	0	0	0	0	0	0	0	0	0	0	0	0	2.07615	0	0	0	0	0	0	0	0	0	0	0
COA-PWY-1: superpathway of coenzyme A biosynthesis III (mammals)|g__Clostridium.s__Clostridium_sp_CAG_169	0	0	0	0	0	0	0	0	0	0	0	0	5.69849	2.19943	3.84574	0	0	0	0	0	0	0	0	1.51334	0	0	0	0	0	0	0	2.249	2.45152	0	0	0	0	0	0	0	0	0	0	0	0	0	0	0	0
COA-PWY-1: superpathway of coenzyme A biosynthesis III (mammals)|g__Clostridium.s__Clostridium_sp_CAG_221	0	0	0	0	0	0	0	0	0	0	0	0	0	0	0	0	0	0	0	0	0	0	0	0	0	0	0	0	0	0	0	0	0	0	0	0	0	0	0	0	0	0	0	0	0	0	0	0	0
COA-PWY-1: superpathway of coenzyme A biosynthesis III (mammals)|g__Clostridium.s__Clostridium_sp_CAG_58	0	0	0	0.901867	7.30534	2.63641	0	0	0	0	0	1.68375	0	0	0	0	0	10.4159	0	0	0	0	0	0	0	0	0	0	0	0	2.39679	0	5.42862	0	0	0	0	0	0	0	2.08085	0	1.88644	1.97283	0	0	0	0	0
COA-PWY-1: superpathway of coenzyme A biosynthesis III (mammals)|g__Collinsella.s__Collinsella_aerofaciens	0	0	35.0906	17.5336	51.9821	0	0	0	0	0	0	0	15.4346	0	1.81902	0	0	17.9732	0	0	0	21.5984	0	0	0	0	3.80616	0	0	0	15.3993	4.08856	7.73032	0	0	0	3.30429	8.20374	0	0	26.447	2.50717	2.17861	7.83191	9.56515	9.85979	0	9.65016	0
COA-PWY-1: superpathway of coenzyme A biosynthesis III (mammals)|g__Collinsella.s__Collinsella_intestinalis	0	0	0	0	0	0	0	0	0	0	0	11.9505	0	0	0	0	0	0	0	0	0	0	0	0	0	0	0	0	0	0	0	0	0	0	0	0	0	0	0	0	0	0	0	0	0	0	0	0	0
COA-PWY-1: superpathway of coenzyme A biosynthesis III (mammals)|g__Coprobacter.s__Coprobacter_fastidiosus	0	0	0	0	0	0	0	0	0	0	0	0	0	0	0	0	0	0	0	3.52494	0	0	0	0	0	0	0	0	0	0	0	0	0	0	0	0	0	0	0	0	0	0	0	0	0	0	0	0	0
COA-PWY-1: superpathway of coenzyme A biosynthesis III (mammals)|g__Coprobacter.s__Coprobacter_secundus	0	0	0	0	0	0	0	0	0	0	0	0	0	0	0	0	0	0	0	0	0	0	0	0	7.7367	0	0	0	0	0	0	0	0	0	0	0	0	0	0	0	0	0	0	0	0	0	0	0	0
COA-PWY-1: superpathway of coenzyme A biosynthesis III (mammals)|g__Coprococcus.s__Coprococcus_comes	0	0	0	3.66591	0	0	0	0	0	0	0	0	0	0	0	0	0	0	0	1.67281	0	0	0	4.22795	0	0	16.7736	0	6.94007	0	0	5.86098	5.41805	0	0	0	0	0	0	0	6.95691	0	0	2.99601	0	0	2.26763	0	7.35704
COA-PWY-1: superpathway of coenzyme A biosynthesis III (mammals)|g__Corynebacterium.s__Corynebacterium_amycolatum	0	0	0	11.1878	0	0	0	0	0	0	0	0	0	0	0	0	0	0	0	0	0	0	0	0	0	0	0	0	0	0	0	0	0	0	0	0	0	0	0	0	0	0	0	0	0	0	0	0	0
COA-PWY-1: superpathway of coenzyme A biosynthesis III (mammals)|g__Corynebacterium.s__Corynebacterium_jeikeium	0	0	0	10.7734	0	0	0	0	0	0	0	0	0	0	0	0	0	0	0	0	0	0	0	0	0	0	0	0	0	0	0	0	0	0	0	0	0	0	0	0	0	0	0	0	0	0	0	0	0
COA-PWY-1: superpathway of coenzyme A biosynthesis III (mammals)|g__Corynebacterium.s__Corynebacterium_pyruviciproducens	0	0	0	0	0	0	0	0	0	0	0	0	0	0	0	0	0	0	0	0	0	0	0	0	0	0	0	0	1.83813	0	0	0	0	0	0	0	0	0	0	0	0	0	0	0	0	0	0	0	0
COA-PWY-1: superpathway of coenzyme A biosynthesis III (mammals)|g__Desulfovibrio.s__Desulfovibrio_fairfieldensis	0	0	0	0	0	0	0	0	0	0	0	0	0	0	1.64813	0	0	0	0	0	0	0	0	0	0	0	0	0	1.26624	0	0	0	0	0	0	0	0	0	0	0	1.24825	0	0	0	0	0	0	0	0
COA-PWY-1: superpathway of coenzyme A biosynthesis III (mammals)|g__Dialister.s__Dialister_invisus	0	0	0	0	0	0	0	0	0	0	0	0	0	0	2.51117	0	0	0	0	0	0	0	0	0	0	0	13.3456	0	0	0	0	0	0	0	0	0	0	0	0	0	0	0	0	0	0	0	0	0	0
COA-PWY-1: superpathway of coenzyme A biosynthesis III (mammals)|g__Dorea.s__Dorea_formicigenerans	0	0	0	1.73171	0	0	0	0	0	0	0	0	0	0	0	0	0	0	5.79455	3.50987	0	0	0	0	0	2.6978	2.43213	0	2.33478	0	0	0	0	0	0	0	1.85896	4.33536	0	0	2.62313	0	2.18106	0	1.74953	2.432	0	0	2.4312
COA-PWY-1: superpathway of coenzyme A biosynthesis III (mammals)|g__Dorea.s__Dorea_longicatena	0	0	0	0	0	0	0	0	0	0	0	0	0	0	0	0	0	0	0	4.1179	0	0	0	0	0	0	0.208343	0	0	0	0	0	1.73484	0	0	0	4.88624	2.36997	0	0	4.96902	0	0	0	9.13084	0	0	0	0
COA-PWY-1: superpathway of coenzyme A biosynthesis III (mammals)|g__Dorea.s__Dorea_sp_CAG_317	0	0	0	0	0	0	0	0	0	0	0	0	0	5.36542	0	0	0	0	0	0	0	0	0	0	0	0	0	0	0	0	0	0	0	0	0	0	0	0	0	0	0	0	0	0	0	0	0	0	0
COA-PWY-1: superpathway of coenzyme A biosynthesis III (mammals)|g__Eggerthella.s__Eggerthella_lenta	3.61808	0	2.21763	0	0	23.2021	4.80615	5.08041	8.71251	0	1.84212	0	0	0	0	0	0	0	0	0	3.5088	1.47516	3.50139	0	0	0	1.00006	0	0	0	0	0	0	0	0	0	0	2.03989	4.1113	0	0	0	0	0	0	0	0	11.6681	0
COA-PWY-1: superpathway of coenzyme A biosynthesis III (mammals)|g__Eggerthella.s__Eggerthella_sp_CAG_298	0	0	0	0	0	0	0	0	0	0	0	0	0	0	0	0	0	0	0	0	0	0	0	0	0	0	0	0	0	0	0	0	0	0	0	0	0	0	0	0	0	0	0	0	0	0	0	0	1.29353
COA-PWY-1: superpathway of coenzyme A biosynthesis III (mammals)|g__Enterococcus.s__Enterococcus_faecalis	0	0	0	0	0	0	0	0	0	0	0	0	0	0	0	0	0	0	0	0	5.79133	0	0	0	0	0	0	0	0	150.462	0	0	0	0	0	0	0	0	0	0	0	0	0	0	0	0	0	0	0
COA-PWY-1: superpathway of coenzyme A biosynthesis III (mammals)|g__Enterococcus.s__Enterococcus_faecium	0	0	0	0	0	0	0	0	0	0	0	0	0	0	0	0.631614	0	0	0	0	0	0	0	0	0	0	0	0	0	39.0144	0	0	0	0	0	0	0	0	0	0	0	0.843364	0	0	0	0	0	0	0
COA-PWY-1: superpathway of coenzyme A biosynthesis III (mammals)|g__Erysipelatoclostridium.s__Clostridium_innocuum	0	0	16.7275	0	0	0	0	0	0	8.24688	0	0	0	0	0	0	0	0	18.5795	0	1.64043	11.0383	0	0	11.9179	0	0	0	0	0	13.0354	0	0	0	0	17.0331	0	2.99465	4.54059	0	0	0	0	3.15059	0	0	0	14.2556	0
COA-PWY-1: superpathway of coenzyme A biosynthesis III (mammals)|g__Erysipelatoclostridium.s__Clostridium_spiroforme	0	0	0	0	0	0	0	0	0	0	0	0	0	0	0	0	0	0	0	0	0	0	0	0	0	0	0	0	0	0	0	0	0	0	0	0	0	0	1.50234	0	0	0	1.1829	0	0	0	0	0	0
COA-PWY-1: superpathway of coenzyme A biosynthesis III (mammals)|g__Erysipelatoclostridium.s__Erysipelatoclostridium_ramosum	0	0	0	0	0	0	0	0	0	5.1972	0	0	0	1.49795	0	4.12725	0	0	0	0	0	0	0	0	0	0	0	0	0	0	0.961274	0	0	0	0	5.10126	0	2.51594	3.94205	0	0	0	0	4.3835	0	0	0	0	0
COA-PWY-1: superpathway of coenzyme A biosynthesis III (mammals)|g__Escherichia.s__Escherichia_coli	0	0	0	0	0	0	0	0	0	0	0	0	0	7.60749	0	0	0	0	0	0	0	0	0	0	0	0	0	0	0	0	0	0	0	0	0	0	0	0	0	0	0	0	5.89172	0	0	0	0	0	0
COA-PWY-1: superpathway of coenzyme A biosynthesis III (mammals)|g__Eubacterium.s__Eubacterium_eligens	0	0	0	0	5.18613	0	0	16.5111	0	0	0	0	0	0	0	0	0	0	0	0	0	0	0	0	0	4.36783	0	0	0	0	0	0	0	0	0	0	0	0	0	0	0	0	0	0	0	0	0	0	1.67079
COA-PWY-1: superpathway of coenzyme A biosynthesis III (mammals)|g__Eubacterium.s__Eubacterium_hallii	0	0	0	0	0	0	0	0	0	0	0	0	0	0	0	0	0	0	0	0	0	0	0	0	0	0	0	0	0	0	0	2.18879	0	0	0	0	0	0.781826	0	0	0	2.40832	0	0	0	0	0	0	0
COA-PWY-1: superpathway of coenzyme A biosynthesis III (mammals)|g__Eubacterium.s__Eubacterium_ramulus	0	0	0	2.13302	0	0	0	0	0	0	0	0	0	4.74499	0	0	0	0	0	0	1.34834	0	0	0	0	0	0	0	0	0	0	0	0	0	0	0	2.77378	2.14004	0	0	2.46866	0	0	0	0	0	0	0	0
COA-PWY-1: superpathway of coenzyme A biosynthesis III (mammals)|g__Eubacterium.s__Eubacterium_sp_36_13	0	0	0	0	0	0	0	0	0	0	0	0	0	0	0	0	0	0	0	0	0	0	0	0	0	0	0	0	0	0	0	0	0	0	0	0	0	0	0	0	2.1502	0	0	0	1.34255	0	0	0	0
COA-PWY-1: superpathway of coenzyme A biosynthesis III (mammals)|g__Eubacterium.s__Eubacterium_sp_CAG_581	0	0	0	0	0	0	0	0	0	0	0	0	0	0	0	0	0	0	0	0	0	0	0	0	0	0	0	0	0	0	0	0	0	0	0	0	12.664	0	0	0	0	0	0	0	0	18.9922	0	0	0
COA-PWY-1: superpathway of coenzyme A biosynthesis III (mammals)|g__Faecalibacterium.s__Faecalibacterium_prausnitzii	0	70.5745	0	12.4472	62.0406	0	5.09621	0	0	0	0	98.7443	0	0	25.2063	0	0	0	0	21.2416	26.3992	0	0	0	0	23.1029	0	0	25.3313	0	0	30.6334	4.46831	0	0	0	28.5651	4.41803	0	0	27.2483	0	0	0	0	47.0727	40.9061	0	40.8557
COA-PWY-1: superpathway of coenzyme A biosynthesis III (mammals)|g__Faecalibacterium.s__Faecalibacterium_sp_CAG_74	0	0	0	0	0	0	0	0	0	0	0	0	0	0	0	0	0	0	0	0	0	0	0	0	0	0	0	0	0	0	0	1.38305	0	0	0	0	0	0	0	0	0	0	0	0	0	0	0	0	0
COA-PWY-1: superpathway of coenzyme A biosynthesis III (mammals)|g__Finegoldia.s__Finegoldia_magna	0	0	0	0	0	0	0	0	0	0	0	0	0	0	0	0	0	0	0	0	0	0	0	0	0	0	0	0	8.09934	0	0	0	0	0	0	0	0	0	0	0	0	15.4622	0	0	0	0	0	0	0
COA-PWY-1: superpathway of coenzyme A biosynthesis III (mammals)|g__Firmicutes_unclassified.s__Firmicutes_bacterium_CAG_102	0	0	0	0	0	0	0	0	0	0	0	0	0	0	0	0	0	0	0	0	0	0	0	0	0	0	0	0	0	0	0	0	0	0	0	0	0	3.61313	0	0	2.81172	0	0	0	2.38796	0	0	0	1.36029
COA-PWY-1: superpathway of coenzyme A biosynthesis III (mammals)|g__Firmicutes_unclassified.s__Firmicutes_bacterium_CAG_110	0	0	0	0	0	0	0	0	0	0	0	0	0	0	4.10765	0	0	0	0	5.1979	0	0	0	0	0	0	0	0	0	0	0	0	0	0	0	0	0	0	0	0	0	0	0	0	0	0	0	0	0
COA-PWY-1: superpathway of coenzyme A biosynthesis III (mammals)|g__Firmicutes_unclassified.s__Firmicutes_bacterium_CAG_114	0	0	0	1.70243	0	0	0	0	0	0	0	0	4.04937	1.26321	0	0	0	0	0	0	2.5506	5.2073	0	1.52256	0	0	0	0	0	0	2.87123	0	0	0	0	0	0	0	3.2655	0	2.28757	0	0	3.18506	0	0	0	0	1.38631
COA-PWY-1: superpathway of coenzyme A biosynthesis III (mammals)|g__Firmicutes_unclassified.s__Firmicutes_bacterium_CAG_145	0	0	0	0	0	0	0	0	0	0	0	0	0	0	0	0	0	0	0	0	0	0	0	0	0	3.36894	1.65575	0	4.72256	0	0	0	0	0	0	0	0	0	3.64567	0	0	0	0	0	2.28731	0	0	0	0
COA-PWY-1: superpathway of coenzyme A biosynthesis III (mammals)|g__Firmicutes_unclassified.s__Firmicutes_bacterium_CAG_41	0	0	0	1.94423	1.50859	0	0	4.96921	0	0	0	7.25309	0	0	0	0	0	0	0	0	0	0	0	0	0	0	0	0	2.91886	0	0	2.87098	0	0	0	0	4.58527	0	0	0	2.69299	0	0	0	0	0	0	0	6.36787
COA-PWY-1: superpathway of coenzyme A biosynthesis III (mammals)|g__Firmicutes_unclassified.s__Firmicutes_bacterium_CAG_56	0	0	0	0	0	0	0	0	0	0	0	0	0	0	0	0	0	0	0	0	0	0	0	0	0	0	0	0	0	0	0	0	0	0	0	0	0	0	0	0	0	0	0	0	0	0	0	0	8.0797
COA-PWY-1: superpathway of coenzyme A biosynthesis III (mammals)|g__Flavonifractor.s__Flavonifractor_plautii	5.87176	1.98475	3.06128	0	7.60735	12.7315	3.532	0	113.776	4.72061	15.9351	2.48259	11.3999	3.96728	0	0	7.01402	5.4601	8.92646	0	0	3.55752	0	3.69387	6.54567	3.95843	0	40.2429	0	0	6.89527	2.06752	0	3.73128	5.13629	0	0	2.71034	0	3.86939	0	0	3.26385	6.50117	5.55322	0	0	1.68473	0
COA-PWY-1: superpathway of coenzyme A biosynthesis III (mammals)|g__Flavonifractor.s__Flavonifractor_sp_An10	0	0	0	0	0	0	0	0	10.7937	0	0	0	0	0	0	0	0	0	0	0	0	0	0	0	0	0	0	0	0	0	0	0	0	0	0	0	0	0	17.8332	0	0	0	0	0	0	0	0	0	0
COA-PWY-1: superpathway of coenzyme A biosynthesis III (mammals)|g__Fusicatenibacter.s__Fusicatenibacter_saccharivorans	0	18.72	0	2.16068	0	0	0	0	0	0	0	0	36.5787	2.84404	4.24157	0	0	0	38.1317	0	0	0	0	0	0	6.1915	0	0	7.02521	0	0	3.72995	0	0	0	0	5.33532	0	0	7.59671	6.28771	0	0	0	4.22424	0	3.84865	0	11.4024
COA-PWY-1: superpathway of coenzyme A biosynthesis III (mammals)|g__Gemmiger.s__Gemmiger_formicilis	0	0	0	4.58839	26.0253	0	0	75.5973	0	0	0	0	0	0	6.89503	0	0	0	0	0	4.36125	0	0	0	0	13.2675	7.47413	0	3.56341	0	0	15.7758	0	0	0	0	0	0	0	0	8.36575	0	0	0	4.96529	19.5523	3.49241	11.5947	2.28766
COA-PWY-1: superpathway of coenzyme A biosynthesis III (mammals)|g__Gemmiger.s__Gemmiger_sp_An194	0	0	0	0	0	0	0	0	0	0	0	0	0	0	0	0	0	0	0	0	0	0	0	0	0	0	0	0	0	0	0	0	0	0	0	0	0	0	0	4.67549	0	0	0	0	0	0	0	0	0
COA-PWY-1: superpathway of coenzyme A biosynthesis III (mammals)|g__Gemmiger.s__Gemmiger_sp_An87	0	0	0	0	0	0	0	0	0	0	0	0	0	0	0	0	0	0	0	0	0	0	4.52927	0	0	0	0	0	0	0	0	0	0	0	0	0	0	0	0	0	0	0	0	0	0	0	0	0	0
COA-PWY-1: superpathway of coenzyme A biosynthesis III (mammals)|g__Gordonibacter.s__Gordonibacter_pamelaeae	0	0	0	0	0	0	0	0	0	0	0	0	0	0	0	0	0	0	0	0	0	0	0	0	0	0	1.10219	0	0	0	0	0	0	0	0	0	0	0	2.0591	0	0	0	0	0	0	0	0	0	0
COA-PWY-1: superpathway of coenzyme A biosynthesis III (mammals)|g__Holdemania.s__Holdemania_filiformis	0	0	0	0	0	0	0	0	0	0	0	0	0	0	0	0	0	0	0	0	0	0	0	0	0	0	0	0	0	0	0	0	0	0	0	0	0	0.882821	0	0	0	0	0	0	0	0	0	0	0
COA-PWY-1: superpathway of coenzyme A biosynthesis III (mammals)|g__Hungatella.s__Hungatella_effluvii	0	0	1.74397	0	0	0	0	0	2.48722	0	0	0	0	0.216415	0	0	0	0	0	0	0	0	0	0	0	0	0	0.208808	0	0	0	0	0	0	0	0	0	0	0	0	0	0	0	0	0	0	0	0.607082	0
COA-PWY-1: superpathway of coenzyme A biosynthesis III (mammals)|g__Hungatella.s__Hungatella_hathewayi	6.86039	0.343258	8.95512	0	1.8733	1.17814	8.65984	0	9.80072	13.8509	2.3058	0	0	10.0736	0	0	54.2277	0	1.32045	0	8.82459	53.7938	26.7191	12.586	0	2.19415	0.711706	49.2752	0	0	0.444685	0	0	0	39.4034	16.2463	0	3.74617	4.3221	0	0	17.6695	8.72628	0	0	0	0	6.26531	0
COA-PWY-1: superpathway of coenzyme A biosynthesis III (mammals)|g__Intestinibacter.s__Intestinibacter_bartlettii	0	0	0	0	0	0	0	0	0	0	0	1.80048	0	0	0	3.00692	0	0	0	0	0	0	0	0	0	0	0	0	0	0	0	0	1.4968	0	0	0	0	0	0	0	0	0	0	0	0	0	0	0	0
COA-PWY-1: superpathway of coenzyme A biosynthesis III (mammals)|g__Klebsiella.s__Klebsiella_grimontii	0	0	0	0	0	0	0	0	0	0	0	0	0	0	0	2.46727	0	0	0	0	0	0	0	0	0	0	0	0	0	0	0	0	0	0	0	0	0	0	0	0	0	0	0	0	0	0	0	0	0
COA-PWY-1: superpathway of coenzyme A biosynthesis III (mammals)|g__Lachnoclostridium.s__Clostridium_aldenense	0	0	49.8773	0	0	0	0	0	0	0	0	0	0	0	0	0	3.1709	0	0	0	1.41556	0	0	0	0	0	0	0	0	0	1.4269	0	0	0	10.88	0	0	0	0	0	0	0	0	0	0	0	0	0	0
COA-PWY-1: superpathway of coenzyme A biosynthesis III (mammals)|g__Lachnoclostridium.s__Clostridium_asparagiforme	0	0	0	0	0	0	0	0	0	0	0	0	0	0	0	0	0	0	0	0	0	0	0	0	0	0	0	0	0	0	0	0	0	0	0	0	0	0	0	0	0	0	0	0	0	0	0	0	0
COA-PWY-1: superpathway of coenzyme A biosynthesis III (mammals)|g__Lachnoclostridium.s__Clostridium_citroniae	11.8784	0	0	0	0	0	0	0	0	0	5.76804	0	0	0	0	0	0	0	0	0	0	0	0	0	0	0	0	0	0	0	0	0	0	0	0	0	0	0	0	0	0	0	0	0	0	0	0	0	0
COA-PWY-1: superpathway of coenzyme A biosynthesis III (mammals)|g__Lachnoclostridium.s__Clostridium_clostridioforme	33.6467	1.64867	0	0	0	14.2424	0	0	0	0	47.853	1.81494	0	0	0	318.344	16.7322	0	0	0	0	0	73.0567	0	0	0	4.90947	0	0	0	0.627227	0	0	93.6484	0	0	0	0	0	0	0	26.2248	3.73547	0	0	0	0	0	0
COA-PWY-1: superpathway of coenzyme A biosynthesis III (mammals)|g__Lachnoclostridium.s__Clostridium_lavalense	0	0	0	0	0	0	0	0	0	0	0	0	0	0	0	0	0	0	5.65447	0	0	0	0	0	0	0	0	0	0	0	0	0	0	0	0	0	0	0	0	0	0	0	0	0	0	0	0	0	0
COA-PWY-1: superpathway of coenzyme A biosynthesis III (mammals)|g__Lachnoclostridium.s__Clostridium_saccharolyticum	0	0	0	0	0	0	0	0	0	0	0	0	0	0	0	0	22.3401	0	0	0	0	0	0	0	0	0	0	0	0	0	0	0	0	0	0	0	0	0	3.54828	2.58572	0	0	0	0	0	0	0	0	0
COA-PWY-1: superpathway of coenzyme A biosynthesis III (mammals)|g__Lachnoclostridium.s__Clostridium_scindens	0	0	9.46938	0	4.55182	0	0	0	0	0	0	0	2.0846	1.89026	0	0	0	0	4.58124	0	2.40368	10.5174	0	4.82908	0	0	0	0	0	0	1.37052	0	0	0	1.02104	0	0	0	0	0	0	0	0	2.29935	0	0	0	0	0
COA-PWY-1: superpathway of coenzyme A biosynthesis III (mammals)|g__Lachnoclostridium.s__Lachnoclostridium_sp_An138	0	0	0	0	0	0	0	0	0	0	0	0	0	0	0	0	0	0	0	0	0	0	0	0	0	0	0	0	0	0	0	0	0	0	0	0	0	0	30.0746	0	0	0	0	0	0	0	0	0	0
COA-PWY-1: superpathway of coenzyme A biosynthesis III (mammals)|g__Lachnospira.s__Lachnospira_pectinoschiza	0	3.65035	0	2.29308	0	9.651	0	0	0	0	0	0	0	0	0	0	0	0	0	0	0	0	0	0	0	0	2.10859	0	2.95348	0	0	0	0	0	0	0	0	0	0	0	0	0	0	0	0	3.51344	0	0	0
COA-PWY-1: superpathway of coenzyme A biosynthesis III (mammals)|g__Lachnospiraceae_unclassified.s__Eubacterium_rectale	0	0	0	0	0	0	0	0	0	0	0	0	0	1.78528	0	0	0	0	0	0	0	0	0	0	0	1.1348	2.99754	0	3.80638	0	0	5.09208	0	0	0	0	0	0.684153	0	0.319377	1.49554	0	2.01963	0	0.523892	0	0	0	0.411686
COA-PWY-1: superpathway of coenzyme A biosynthesis III (mammals)|g__Lactobacillus.s__Lactobacillus_acidophilus	0	0	0	0	0	0	0	0	0	0	0	0	0	0	0	0	0	0	0	0	0	0	0	0	0	0	0	0	0	0	0	0	0	0	0	0	1.82171	0	0	0	0	0	0	0	0	0	0	0	0
COA-PWY-1: superpathway of coenzyme A biosynthesis III (mammals)|g__Lactobacillus.s__Lactobacillus_antri	0	0	0	0	0	0	0	0	0	0	0	0	0	0	0	0	0	0	0	0	0	0	2.67651	0	0	0	0	0	0	0	0	0	0	0	0	0	0	0	0	0	0	0	0	0	0	0	0	0	0
COA-PWY-1: superpathway of coenzyme A biosynthesis III (mammals)|g__Lactobacillus.s__Lactobacillus_casei_group	0	0	0	0	0	0	0	0	0	0	0	0	0	0	0	0	0	0	0	0	0	0	0	0	0	0	0	0	0	0	0	0	5.5785	0	0	0	0	0	0	0	0	0	0	0	0	0	0	0	0
COA-PWY-1: superpathway of coenzyme A biosynthesis III (mammals)|g__Lactobacillus.s__Lactobacillus_delbrueckii	0	0	0	0	0	0	0	0	0	0	0	0	0	0	0	0	0	0	0	0	0	0	1.53551	0	0	0	0	1.37525	21.2634	0	0	10.1168	0	0	0	0	0	0	0	0	0	0	0	0	0	0	0	0	0
COA-PWY-1: superpathway of coenzyme A biosynthesis III (mammals)|g__Lactobacillus.s__Lactobacillus_fermentum	0	0	0	0	0	0	0	0	0	0	0	0	0	0	0	0	0	0	0	0	0	0	2.30613	0	0	0	0	0	0	0	1.56801	0	63.0132	0	0	0	0	0	0	0	0	0	0	0	0	0	1.53305	0	0
COA-PWY-1: superpathway of coenzyme A biosynthesis III (mammals)|g__Lactobacillus.s__Lactobacillus_oris	0	0	0	0	0	0	0	0	0	0	0	0	0	0	0	0	0	0	0	0	0	0	0	0	0	0	0	0	0	0	0	0	21.3594	0	0	1.50567	0	0	0	0	0	0	0	0	0	0	7.34422	0	0
COA-PWY-1: superpathway of coenzyme A biosynthesis III (mammals)|g__Lactobacillus.s__Lactobacillus_reuteri	0	0	0	0	0	0	0	0	0	0	0	0	0	0	0	0	3.17459	0	0	0	0	1.63331	10.3902	0	0	0	0	0	0	0	0	0	0	0	0	0	0	0	0	0	0	0	1.78729	0	0	0	0	0	0
COA-PWY-1: superpathway of coenzyme A biosynthesis III (mammals)|g__Lactobacillus.s__Lactobacillus_rhamnosus	0	0	0	0	0	0	0	0	0	0	0	0	0	0	0	0	0	0	0	0	0.281324	0	0	0	4.62233	0	0	0	0	3.19025	0	0	0	0	0	0	0	0	0	0	0	0	0	0	0	0	0	0	0
COA-PWY-1: superpathway of coenzyme A biosynthesis III (mammals)|g__Lactococcus.s__Lactococcus_lactis	0	0	0	0	0	0	0	0	0	0	0	0	0	0	0	0	0	0	0	0	0	0	5.29259	1.50815	0	0	0	1.89138	0	0	0	0	0	0	0	0	0	0	0	0	0	0	0	0	0	0	0	0	0
COA-PWY-1: superpathway of coenzyme A biosynthesis III (mammals)|g__Lawsonibacter.s__Lawsonibacter_asaccharolyticus	3.26305	3.21343	0	0	3.46029	0	0	0	0	0	2.32769	0	3.15733	0	0	0	0	2.21387	6.53569	0	0	0	0	1.26264	0	0	1.59491	0	0	0	0	0	0	0	0	0	1.58365	3.30032	0	0	0	0	0	0	0	0	0	0	0
COA-PWY-1: superpathway of coenzyme A biosynthesis III (mammals)|g__Leuconostoc.s__Leuconostoc_citreum	0	0	0	0	0	0	0	0	0	0	0	0	0	0	0	0	0	0	0	0	0	0	0	0	0	0	0	0	0	0	1.24799	0	0	0	0	0	0	0	0	0	0	0	0	0	0	0	0	0	0
COA-PWY-1: superpathway of coenzyme A biosynthesis III (mammals)|g__Megamonas.s__Megamonas_funiformis	0	0	0	0	0	0	0	0	0	0	0	0	0	0	6.36561	0	0	0	0	0	0	0	0	0	0	0	0	0	0	0	0	0	0	0	0	0	0	0	0	0	0	0	0	0	0	0	0	0	0
COA-PWY-1: superpathway of coenzyme A biosynthesis III (mammals)|g__Megamonas.s__Megamonas_rupellensis	0	0	0	0	0	0	0	0	0	0	0	0	0	0	1.19834	0	0	0	0	0	0	0	0	0	0	0	0	0	0	0	0	0	0	0	0	0	0	0	0	0	0	0	0	0	0	0	0	0	0
COA-PWY-1: superpathway of coenzyme A biosynthesis III (mammals)|g__Megasphaera.s__Megasphaera_micronuciformis	0	0	0	0	0	0	0	0	0	0	0	0	0	0	0	0	0	0	0	0	0	0	0	0	0	0	0	0	0	0.974571	0	0	0	0	0	0	0	0	0	0	0	0	0	0	0	0	0	0	0
COA-PWY-1: superpathway of coenzyme A biosynthesis III (mammals)|g__Mesosutterella.s__Mesosutterella_multiformis	0	0	0	0	0	0	0	0	0	0	0	0	0	0	0	0	0	1.77848	0	0	0	0	0	0	0	0	0	0	0	0	0	0	3.13526	0	0	0	0	0	0	0	0	0	0	0	0	0	0	0	0
COA-PWY-1: superpathway of coenzyme A biosynthesis III (mammals)|g__Mogibacterium.s__Mogibacterium_diversum	0	0	0	0	0	0	0	0	0	0	0	0	0	0	0	0	0	0	0	0	0	0	0	0	0	0	0	0	0	0	0.885683	0	0	0	0	0	0	0	0	0	0	0	0	0	0	0	0	0	0
COA-PWY-1: superpathway of coenzyme A biosynthesis III (mammals)|g__Monoglobus.s__Monoglobus_pectinilyticus	0	0	0	0	0	0	0	0	0	0	0	0	0	0	0	0	0	0	1.30904	0	0	0	0	0	0	0	2.50807	0	0	0	0	0	0	0	0	0	0	0	0	0	0	0	0	0	0	0	0	0	0
COA-PWY-1: superpathway of coenzyme A biosynthesis III (mammals)|g__Murimonas.s__Murimonas_intestini	0	0	0	0	0	0	0	1.96074	0	0	0	0	0	0	0	0	0	0	0	0	0	0	0	0	0	0	0	0	0	0	0	0	0	0	17.0034	0	0	0	0	0	0	0	0	0	0	0	0	0	0
COA-PWY-1: superpathway of coenzyme A biosynthesis III (mammals)|g__Odoribacter.s__Odoribacter_splanchnicus	0	0	0	0	0	0	0	0	0	1.68956	0	1.98896	0	0	0	0	0	0	0	0	0	0	0	0	5.07977	2.80594	0	0	1.73669	0	0	0	0	0	0	0	0	0	0	0	0	0	0	0	0	0	0	0	0
COA-PWY-1: superpathway of coenzyme A biosynthesis III (mammals)|g__Paeniclostridium.s__Paeniclostridium_sordellii	0	0	0	0	0	0	0	0	0	0	0	0	0	0	0	0	0	0	0	0	0	0	0	0	0	0	0	0	0	9.78073	0	0	0	0	0	0	0	0	0	0	0	0	0	0	0	0	0	0	0
COA-PWY-1: superpathway of coenzyme A biosynthesis III (mammals)|g__Parabacteroides.s__Parabacteroides_distasonis	0	8.89529	0	0	0	0	0	1.24626	0	0	0	0	5.43093	0	3.21659	0	0	0	0	1.44449	15.0619	0	0	13.119	19.0012	0	2.24164	0	2.70321	0	3.82829	0	0	0	0	5.81051	3.54051	0	0	0	1.08657	39.4005	0	29.0181	5.52651	5.61705	0	0	0
COA-PWY-1: superpathway of coenzyme A biosynthesis III (mammals)|g__Parabacteroides.s__Parabacteroides_goldsteinii	0	0	0	0	0	0	0	0	0	0	0	0	0	4.23025	0	0	0	0	0	0	0	0	0	0	0	0	0	0	0	0	0	0	0	0	0	0	0	0	0	0	0	0	0	0	0	0	0	0	0
COA-PWY-1: superpathway of coenzyme A biosynthesis III (mammals)|g__Parabacteroides.s__Parabacteroides_johnsonii	0	0	0	0	0	0	0	0	0	0	0	0	0	0	0	0	0	0	0	0	1.66767	0	0	0	0	0	0	0	0	0	0	0	0	0	0	0	0	0	0	0	0	0	0	0	0	0	0	0	0
COA-PWY-1: superpathway of coenzyme A biosynthesis III (mammals)|g__Parabacteroides.s__Parabacteroides_merdae	21.4307	3.56448	9.47125	0	10.1962	0	0	0	0	28.0532	6.44492	0	9.23316	15.8352	0	0	0	8.21879	7.11452	0	0	4.84245	0	19.7534	0	0	1.21359	0	6.41272	0	3.8999	0	5.02798	0	7.20186	17.2041	0	0	0	0	0	0	0	18.2376	0	2.73042	2.51271	7.02222	1.41564
COA-PWY-1: superpathway of coenzyme A biosynthesis III (mammals)|g__Paraprevotella.s__Paraprevotella_clara	0	0	0	4.63808	0	0	0	2.32986	0	0	0	0	0	0	0	0	0	0	0	0	7.33256	0	0	0	0	0	0	0	0	0	0	0	0	0	0	0	7.21557	2.28879	0	0	0	0	0	0	0	0	0	0	2.10468
COA-PWY-1: superpathway of coenzyme A biosynthesis III (mammals)|g__Peptoniphilus.s__Peptoniphilus_lacrimalis	0	0	0	0	0	0	0	0	0	0	0	0	0	0	0	0	0	0	0	0	0	0	0	0	0	0	0	0	0	0	0	0	0	0	0	0	0	0	0	0	0	11.3671	0	0	0	0	0	0	0
COA-PWY-1: superpathway of coenzyme A biosynthesis III (mammals)|g__Peptoniphilus.s__Peptoniphilus_sp_HMSC062D09	0	0	0	0	0	0	0	0	0	0	0	0	0	0	0	0	0	0	0	0	0	0	0	0	0	0	0	0	6.27611	0	0	0	0	0	0	0	0	0	0	0	0	0	0	0	0	0	0	0	0
COA-PWY-1: superpathway of coenzyme A biosynthesis III (mammals)|g__Peptostreptococcaceae_unclassified.s__Peptostreptococcaceae_bacterium_oral_taxon_929	0	0	0	0	0	0	0	0	0	0	0	0	0	0	0	0	0	0	0	0	0	0	0	0	0	0	0	0	0	0	0	0	0	0	0	0	0	0	0	0	0	5.77872	0	0	0	0	0	0	0
COA-PWY-1: superpathway of coenzyme A biosynthesis III (mammals)|g__Phascolarctobacterium.s__Phascolarctobacterium_faecium	0	0	0	4.03754	0	0	2.83201	0	0	7.91596	0	0	6.01435	0	0	0	0	0	0	0	6.88207	3.08276	0	0	6.87319	4.11656	0	0	0	0	6.60083	0	0	0	0	0	4.91664	3.77132	0	0	6.13355	2.35625	0	9.15987	2.49024	3.77499	0	0	0
COA-PWY-1: superpathway of coenzyme A biosynthesis III (mammals)|g__Phascolarctobacterium.s__Phascolarctobacterium_succinatutens	0	0	0	0	0	0	0	0	0	0	0	0	0	0	0	0	0	0	0	0	0	0	0	0	0	0	0	0	2.87329	0	0	0	0	0	0	0	0	0	0	0	0	0	0	0	0	0	0	0	4.9828
COA-PWY-1: superpathway of coenzyme A biosynthesis III (mammals)|g__Porphyromonas.s__Porphyromonas_uenonis	0	0	0	0	0	0	0	0	0	0	0	0	0	0	0	0	0	0	0	0	0	0	0	0	0	0	0	0	0	0	0	0	0	0	0	0	0	0	0	0	0	9.29206	0	0	0	0	0	0	0
COA-PWY-1: superpathway of coenzyme A biosynthesis III (mammals)|g__Prevotella.s__Prevotella_sp_CAG_891	0	0	0	12.5542	0	0	0	0	0	0	0	0	0	0	0	0	0	0	0	0	2.74181	0	0	0	0	0	0	0	0	0	0	0	0	0	0	0	29.4712	0	0	0	0	0	0	0	0	0	0	0	0
COA-PWY-1: superpathway of coenzyme A biosynthesis III (mammals)|g__Pseudoflavonifractor.s__Pseudoflavonifractor_capillosus	0	0	0	0	0	0	0	0	0	0	0	0	0	0	0	0	35.1523	0	0	0	0	0	0	0	0	0	0	0	0	0	0	0	0	0	0	0	0	1.05884	1.21411	2.46383	0	0	0	0	0	0	0	0	0
COA-PWY-1: superpathway of coenzyme A biosynthesis III (mammals)|g__Pseudoflavonifractor.s__Pseudoflavonifractor_sp_An184	0	3.92212	0	0	0	0	0	0	0	8.51289	0	0	0	0	0	0	0	0	0	0	0	0	0	0	0	0	0	0	0	0	0	0	0	0	0	0	0	0	0	0	0	0	0	0	0	0	0	0	0
COA-PWY-1: superpathway of coenzyme A biosynthesis III (mammals)|g__Roseburia.s__Roseburia_faecis	0	0	0	0	4.3599	47.1183	0	2.95926	0	0	0	27.8119	14.9109	5.84546	6.04324	0	0	0	0	0	0	0	0	0	0	0	0	0	8.18387	0	0	0	0	0	0	0	0	0	0	0	4.05202	0	0	0	0	0	0	0	0
COA-PWY-1: superpathway of coenzyme A biosynthesis III (mammals)|g__Roseburia.s__Roseburia_hominis	0	0	0	2.7001	1.88739	0	0	0	0	0	0	0	0	1.95394	0	0	0	0	7.79771	0	0	0	0	0	0	1.03653	1.70353	0	2.15846	0	0	0	0	0	0	0	5.33576	0	0	0	0	0	0	0	2.48876	0	2.54075	0	3.68657
COA-PWY-1: superpathway of coenzyme A biosynthesis III (mammals)|g__Roseburia.s__Roseburia_intestinalis	0	0	0	0	0.94154	22.5675	0	15.2252	0	0	0	10.2574	0	1.21988	0	0	0	0	0	0	0	0	0	0	0	0	0	0	0	0	0	0	0	0	0	0	3.75388	0	0	49.2584	0	0	0	0	0	0	0	0	0
COA-PWY-1: superpathway of coenzyme A biosynthesis III (mammals)|g__Roseburia.s__Roseburia_sp_CAG_380	0	0	0	0	0	0	0	0	0	0	0	0	0	0	0	0	0	0	0	0	0	0	0	0	0	0	0	0	0	0	0	0	0	0	0	0	0	0	0	0	0	0	0	0	0	0	0	0	8.86723
COA-PWY-1: superpathway of coenzyme A biosynthesis III (mammals)|g__Rothia.s__Rothia_dentocariosa	0	0	0	0	0	0	0	0	0	0	0	0	0	0	0	0	0	0	0	0	0	0	0	0	0	0	0	0	0	0	4.67175	0	0	0	0	0	0	0	0	0	0	0	0	0	0	0	0	0	0
COA-PWY-1: superpathway of coenzyme A biosynthesis III (mammals)|g__Ruminococcus.s__Ruminococcus_bicirculans	0	0	0	0	0	0	0	0	0	0	0	0	0	0	27.4606	0	3.35875	0	0	0	0	0	0	0	0	5.81966	2.09513	0	0	0	0	0	0	0	0	0	0	0	0	52.665	0	0	0	0	5.635	0	12.2517	0	27.5091
COA-PWY-1: superpathway of coenzyme A biosynthesis III (mammals)|g__Ruminococcus.s__Ruminococcus_callidus	0	0	0	0	0	0	0	0	14.8547	0	0	0	0	0	0	0	0	0	0	0	0	0	0	0	0	0	0	0	0	0	0	0	0	0	0	0	0	0	0	0	0	0	0	0	0	0	0	0	0
COA-PWY-1: superpathway of coenzyme A biosynthesis III (mammals)|g__Ruminococcus.s__Ruminococcus_lactaris	0	0	0	5.08124	6.90145	0	0	0	0	0	0	0	0	0	0	0	0	0	2.14529	0	0	0	0	0	0	0	0	0	0	0	0	0	3.69374	0	0	0	0	0	0	0	0	0	0	0	0	0	0	0	0
COA-PWY-1: superpathway of coenzyme A biosynthesis III (mammals)|g__Ruminococcus.s__Ruminococcus_sp_CAG_254	0	0	0	0	0	0	0	0	0	0	0	0	0	0	0	0	0	0	0	0	0	0	0	0	0	0	0	0	0	0	0	0	0	0	0	0	0	0	0	0	0	0	0	0	0	0	0	0	0
COA-PWY-1: superpathway of coenzyme A biosynthesis III (mammals)|g__Ruminococcus.s__Ruminococcus_sp_CAG_330	0	0	0	0	0	0	0	0	0	0	0	0	0	0	3.06631	0	0	0	0	0	0	0	0	0	0	0	0	0	0	0	0	0	0	0	0	0	0	0	0	0	0	0	0	0	0	0	0	0	0
COA-PWY-1: superpathway of coenzyme A biosynthesis III (mammals)|g__Saccharomyces.s__Saccharomyces_cerevisiae	0	0	0	0	0	0	0	0	0	0	0	0	0	0	0	0	0	0	0	0	0	0	1.05587	0	0	0	0	0	0	0	0	0	0	0	0	0	0	0	0	0	0	0	0	0	0	0	0	0	0
COA-PWY-1: superpathway of coenzyme A biosynthesis III (mammals)|g__Sellimonas.s__Sellimonas_intestinalis	0	0	9.52331	0	1.0762	0	0	0	0	0	0	0	0	0	0	0	0	9.26583	6.89737	0	1.54407	5.82332	0	0	0	0	16.1778	0	0	0	1.87655	0	0	0	0	0	0	0	6.14694	0	0	0	0	0	0	0	0	0	0
COA-PWY-1: superpathway of coenzyme A biosynthesis III (mammals)|g__Streptococcus.s__Streptococcus_australis	0	0	0	0	0	0	0	0	0	0	0	0	0	0	0	0	0	0	0	0	0	0.579587	0	0	0	0	0	0	0	0	0	0	0	0	0	0	0	0	0	0	0	0	0	0	0	0	0	0	0
COA-PWY-1: superpathway of coenzyme A biosynthesis III (mammals)|g__Streptococcus.s__Streptococcus_milleri	0	0	0	0	0	0	0	0	0	0	0	0	0	0	0	0	0	0	0	0	0	0	0	0	0	0	0	0	0	0	0	0	1.37593	0	0	0	0	0	0	0	0	0	0	0	0	0	0	0	0
COA-PWY-1: superpathway of coenzyme A biosynthesis III (mammals)|g__Streptococcus.s__Streptococcus_mutans	0	0	0	0	0	0	0	0	0	0	0	0	0	0	0	0	0	0	0	0	0	0	0	0	0	0	3.08835	0	0	0	0	0	1.31254	0	0	0	0	0	0	0	0	0	0	0	0	0	0	0	0
COA-PWY-1: superpathway of coenzyme A biosynthesis III (mammals)|g__Streptococcus.s__Streptococcus_oralis	0	0	0	0	0	0	0	0	0	0	0	0	0	0	0	0	0	0	0	0	0	0	0	0	0	0	0	0	0	0	0	0	0	0	0	0	0	0	0	0	0	0	1.79068	0	0	0	0	0	0
COA-PWY-1: superpathway of coenzyme A biosynthesis III (mammals)|g__Streptococcus.s__Streptococcus_parasanguinis	0	0	0	0	0	0	0	0	0	0	19.9846	0	0	0	0	0	0	0	0	0	0	0	0	0	0	0	3.02647	11.7617	8.87047	39.7747	27.9695	4.11239	4.64582	0	0	3.44964	4.88054	2.31139	1.16519	0	0	0	3.24843	13.5645	0	0	5.5484	0	0
COA-PWY-1: superpathway of coenzyme A biosynthesis III (mammals)|g__Streptococcus.s__Streptococcus_pneumoniae	0	0	0	1.00882	0	0	0	0	0	0	0	0	0	0	0	0	0	0	0	0	0	0	0	0	0	0	9.64129	0.779285	36.1496	78.4394	0	2.78609	1.44992	0	0	0	0	0.571898	6.2417	0	0	0	0	0	0	0	0.815569	0	1.31893
COA-PWY-1: superpathway of coenzyme A biosynthesis III (mammals)|g__Streptococcus.s__Streptococcus_salivarius	0	0	0	0.251693	0	0	0	0	0	0	0	0	0	0	0	0	0	0	0	0	0	0	0	0	0	0	0	3.23629	2.08037	4.88466	0	0.786398	1.84259	0	0	0	0	0.596195	0	0	0	0	5.21422	0	0	0	13.7528	0	0.652457
COA-PWY-1: superpathway of coenzyme A biosynthesis III (mammals)|g__Streptococcus.s__Streptococcus_sanguinis	0	0	0	0	0	0	0	0	0	0	0	0	0	0	0	0	0	0	0	0	0	2.22976	0	0	0	0	0	0	0	0	0	0	0	0	0	0	0	0	0	0	0	0	0	0	0	0	0	0	0
COA-PWY-1: superpathway of coenzyme A biosynthesis III (mammals)|g__Subdoligranulum.s__Subdoligranulum_sp_APC924_74	0	18.2701	0	6.75593	10.652	0	4.50001	0	0	0	0	0	0	0	4.85892	0	0	13.835	0	0	24.2142	0	0	0	0	9.90687	2.12946	0	1.43975	0	0	13.2286	0	0	0	4.26778	0	0	0	0	0	0	0	0	0	2.15245	0	0	5.18508
COA-PWY-1: superpathway of coenzyme A biosynthesis III (mammals)|g__Sutterella.s__Sutterella_wadsworthensis	0	0	0	0	0	0	0	0	0	0	0	0	0	3.11172	0	0	0	0	0	0	0	0	0	4.50255	0	0	4.58087	0	0	0	0	0	0	0	0	0	0	7.4424	0	0	19.5084	0	5.72471	6.34642	0	0	0	0	0
COA-PWY-1: superpathway of coenzyme A biosynthesis III (mammals)|g__Terrisporobacter.s__Terrisporobacter_othiniensis	0	0	0	0	0	0	0	0	0	0	0	0	0	0	0	3.53399	0	0	0	0	0	0	0	0	0	0	0	4.18603	0	0	3.1307	0	0	0	0	0	0	0	0	0	0	0	0	0	0	0	0	0	0
COA-PWY-1: superpathway of coenzyme A biosynthesis III (mammals)|g__Tyzzerella.s__Tyzzerella_nexilis	0	0	0	0	0	0	0	0	0	0	0	0	0	14.1885	0	34.1087	0	0	0	0	0	0	0	0	0	0	0	0	0	0	0	0	0	0	0	0	0	0	0	0	0	0	0	0	0	0	0	0	0
COA-PWY-1: superpathway of coenzyme A biosynthesis III (mammals)|g__Varibaculum.s__Varibaculum_cambriense	0	0	0	0	0	0	0	0	0	0	0	0	0	0	0	0	0	0	0	0	0	0	0	0	0	0	0	0	0	0	0	0	0	0	0	0	0	0	0	0	0	4.75006	0	0	0	0	0	0	0
COA-PWY-1: superpathway of coenzyme A biosynthesis III (mammals)|g__Veillonella.s__Veillonella_atypica	0	0	0	0	0	0	0	0	0	0	0	0	0	0	0	0	0	0	0	0	0	0	0	0	0	0	0	0	0	12.743	0	0	0	0	0	0	0	0	0	0	0	0	0	0	0	0	0	0	0
COA-PWY-1: superpathway of coenzyme A biosynthesis III (mammals)|g__Veillonella.s__Veillonella_dispar	0	0	0	0	0	0	0	0	0	0	0.476074	0.858987	0	0	0	0	0	0	0	0	0	0	0	0	0	0	0	0	0	0.644263	0	0	0	0	0	0	0	0	0	0	0	0	0	0	0	0	0	0	0
COA-PWY-1: superpathway of coenzyme A biosynthesis III (mammals)|g__Veillonella.s__Veillonella_parvula	0	0	0	0	0	0	0	0	0	0	0	0	0	0	0	1.51062	0	0	0	0	0	0	0	0	0	0	0	0	0	0	0	0	0	0	0	4.31603	0	0	0	0	0	0	0	0	0	0	0	0	0
COA-PWY-1: superpathway of coenzyme A biosynthesis III (mammals)|g__Weissella.s__Weissella_confusa	0	0	0	0	0	0	0	0	0	0	0	0	0	0	0	0	0	0	0	0	0	0	0	0	0	0	0	0	7.33465	0	0	0	0	0	0	0	0	0	0	0	0	0	0	0	0	0	0	0	0
COA-PWY-1: superpathway of coenzyme A biosynthesis III (mammals)|unclassified	49.9102	88.7204	22.0857	43.1886	167.288	119.084	9.49418	72.0095	202.021	6.3786	7.58142	28.797	31.1623	33.9058	45.6165	39.4392	131.068	64.6152	53.9785	35.5752	8.94784	44.1568	7.69316	39.4847	48.3463	58.3088	69.6858	109.172	47.0514	9.34732	27.5652	45.9698	53.4082	0	7.2102	21.4334	64.8701	56.6969	97.0959	34.2087	46.0193	68.4323	59.2223	37.3651	50.465	59.5498	84.4654	13.5858	75.3865
COA-PWY: coenzyme A biosynthesis I (prokaryotic)|g__Absiella.s__Absiella_dolichum	0	0	0	0	0	0	0	0	0	0	0	0	2.53126	0	0	0	0	0	0	0	0	1.87495	0	0	0	0	0	0	0	0	1.07268	0	0	0	0	0	0	0	0	0	0	0	0	3.57459	0	0	0	0	0
COA-PWY: coenzyme A biosynthesis I (prokaryotic)|g__Acidaminococcus.s__Acidaminococcus_intestini	0	0	0	0	0	0	0	0	0	0	0	0	0	0	1.15858	0	0	0	0	0	0	0	0	0	0	0	0	0	0	0	0	0	0	0	0	0	0	0	0	0	0	0	0	0	0	0	0	0	0
COA-PWY: coenzyme A biosynthesis I (prokaryotic)|g__Acidaminococcus.s__Acidaminococcus_sp_CAG_542	0	0	0	0	0	0	0	0	0	0	0	0	0	0	3.38264	0	0	0	0	0	0	0	0	0	0	0	0	0	0	0	0	0	0	0	0	0	0	0	0	0	13.989	0	0	0	0	0	0	0	0
COA-PWY: coenzyme A biosynthesis I (prokaryotic)|g__Actinomyces.s__Actinomyces_naeslundii	0	0	0	0	0	0	0	0	0	0	0	0	0	0	0	0	0	0	0	0	0	0.934615	0	0	0	0	0	0	0	0	0.200894	0	0	0	0	0	0	0	0	0	0	0	0	0.337036	0	0	0	0	0
COA-PWY: coenzyme A biosynthesis I (prokaryotic)|g__Actinomyces.s__Actinomyces_neuii	0	0	0	0	0	0	0	0	0	0	0	0	0	0	0	0	0	0	0	0	0	0	0	0	0	0	0	0	8.17057	0	0	0	0	0	0	0	0	0	0	0	0	2.56697	0	0	0	0	0	0	0
COA-PWY: coenzyme A biosynthesis I (prokaryotic)|g__Actinomyces.s__Actinomyces_odontolyticus	0	0	0	0	0	0	0	0	0	1.62231	0	0	0	0	0	0	0	0	0	0	0	0	0	0	0	0	0	0	0	0	0	0	0	0	0	0	0	0	0	0	0	0	0	0	0	0	0	0	0
COA-PWY: coenzyme A biosynthesis I (prokaryotic)|g__Actinomyces.s__Actinomyces_oris	0	0	0	0	0	0	0	0	0	0	0	0	0	0	0	0	0	0	0	0	0	0.500469	0	0	0	0	0	0	0	0	0.857169	0	0	0	0	0	0	0	0	0	0	0	0	0.857492	0	0	0.152511	0	0
COA-PWY: coenzyme A biosynthesis I (prokaryotic)|g__Actinomyces.s__Actinomyces_sp_HMSC035G02	1.53527	0	0	0	5.72132	0	0	0	0	0	0	0	0	0	0	0	0	0	0	0	0	0	0	0	0	0	1.40877	0	0	0	0	0	0	0	0	0	0	0	0	0	0	0	0	0	0	0	0	0	0
COA-PWY: coenzyme A biosynthesis I (prokaryotic)|g__Actinomyces.s__Actinomyces_sp_HPA0247	0	0	0	0	0	0	0	0	0	0	0	0	0	0	0	0	0	0	0	0	0	0	0	0	0	0	0	0	0	0	0	0	0	0	0	0	0	0	0.798174	0	0	0	0	0	0	0	0	0	0
COA-PWY: coenzyme A biosynthesis I (prokaryotic)|g__Actinomyces.s__Actinomyces_sp_ICM47	0	0	0	0	0	0	0	0	0	0	0	0	0	0	0	3.25042	0	0	0	0	0	0	0	0	0	0	0	0	0	0	0	0	0	0	0	0	0	0	0	0	0	0	3.42038	0	0	0	0	0	0
COA-PWY: coenzyme A biosynthesis I (prokaryotic)|g__Actinomyces.s__Actinomyces_sp_oral_taxon_181	0	0	0	0	0	2.54817	0	0	0	0	0	0	0	0	0	0	0	0	0	0	0	0	0	0	0	0	0	0	0	0	5.87591	0	0	0	0	0	0	0	0	0	0	0	0	0	0	0	0	0	0
COA-PWY: coenzyme A biosynthesis I (prokaryotic)|g__Actinomyces.s__Actinomyces_turicensis	0	0	0	0	0	0	0	0	0	0	0	0	0	0	0	0	0	0	0	0	0	0	0	0	0	0	0	0	0	0	0	0	0	0	0	0	0	0	0	0	0	0	0	0	0	0.887401	0	0	0
COA-PWY: coenzyme A biosynthesis I (prokaryotic)|g__Actinomyces.s__Actinomyces_viscosus	0	0	0	0	0	0	0	0	0	0	0	0	0	0	0	0	0	0	0	0	0	0.487689	0	0	0	0	0.673199	0	0	0	0.621123	0	0	0	0	0	0	0	0	0	0	0	0	0.955712	0	0	0.452458	0	0
COA-PWY: coenzyme A biosynthesis I (prokaryotic)|g__Agathobaculum.s__Agathobaculum_butyriciproducens	0	0	0	1.62576	1.81253	0	0	3.09096	0	0	0	0	3.26163	2.42272	0	0	0	0	0	0	0	0	0	0	0	0	0	0	1.87369	0	0	0	2.2002	0	0	0	0	5.71849	0	0	0	0	0	0	2.59345	0	0.943139	0	5.23053
COA-PWY: coenzyme A biosynthesis I (prokaryotic)|g__Akkermansia.s__Akkermansia_muciniphila	0	0	0	37.6147	0	0	0	0	0	0	0	0	0	0	0	0	0	0	0	9.82677	108.75	0	0	0	229.328	0	0	0	0	0	0	0	21.1454	0	0	0	0	0	22.3478	0	0	0	0	0	26.9169	0	10.8718	0	0
COA-PWY: coenzyme A biosynthesis I (prokaryotic)|g__Alistipes.s__Alistipes_finegoldii	0	0	31.4318	1.02053	0	0	11.4138	4.7373	0	0	0	0	0	1.66362	0	0	0	0	0	3.50563	0.431662	0	0	0	17.1472	61.5417	17.4755	0	0	0	0	6.71578	0	0	0	2.28655	1.07273	0	0	0	0	0.76657	0	1.86754	0	2.22343	98.1131	21.9149	0
COA-PWY: coenzyme A biosynthesis I (prokaryotic)|g__Alistipes.s__Alistipes_onderdonkii	0	0	0.593657	0	0	0	0	0	0	0	0	0	0	0.983364	0	0	0	0	0	0	0	0	0	0	0.379558	0	1.40531	0	0	0	0	0.380814	0	0	0	0.188685	0	0	0	0	0	0	0	1.06756	0	0.336122	4.22131	0.499218	0
COA-PWY: coenzyme A biosynthesis I (prokaryotic)|g__Alistipes.s__Alistipes_putredinis	0	0	0	0	4.03876	0	14.8488	0	0	0	0	0	0	0	11.1574	0	0	13.5292	0	14.9474	0	0	0	0	0	16.2938	11.5686	0	7.31293	0	13.7923	17.6148	5.15043	0	0	0	0	0.554126	0	0	1.50568	0	0	7.68951	0	8.24178	0	0	8.21974
COA-PWY: coenzyme A biosynthesis I (prokaryotic)|g__Alistipes.s__Alistipes_sp_CAG_268	0	0	0	0	0	0	0	0	0	71.7464	0	0	0	0	0	0	0	0	0	0	0	0	0	0	0	0	0	0	51.2156	0	0	0	0	0	0	0	0	0	0	0	0	0	0	0	0	0	0	0	0
COA-PWY: coenzyme A biosynthesis I (prokaryotic)|g__Allisonella.s__Allisonella_histaminiformans	0	0	0	0	0	0	0	0	0	0	0	0	0	0	0	0	0	0	0	0	0	0	0	0	0	0	0.930868	0	1.5512	0	0	0	0	0	0	0	0	0	0	0	0	0	0	0	0	0	0	0	0
COA-PWY: coenzyme A biosynthesis I (prokaryotic)|g__Anaerococcus.s__Anaerococcus_prevotii	0	0	0	0	0	0	0	0	0	0	0	0	0	0	0	0	0	0	0	0	0	0	0	0	0	2.49526	0	0	0	0	0	0	0	0	0	0	0	0	0	0	0	0	0	0	0	0	0	0	0
COA-PWY: coenzyme A biosynthesis I (prokaryotic)|g__Anaerococcus.s__Anaerococcus_vaginalis	0	0	0	0	0	0	0	0	0	0	0	0	0	0	0	0	0	0	0	0	0	0	0	0	0	0	0	0	5.30086	0	0	0	0	0	0	0	0	0	0	0	0	9.29403	0	0	0	0	0	0	0
COA-PWY: coenzyme A biosynthesis I (prokaryotic)|g__Anaeromassilibacillus.s__Anaeromassilibacillus_sp_An172	0	0	0	0	0	0	2.00487	0	0	0	0	0	0	0	0	0	0	0	0	0	0	0	0	0	0	0	0	0	0	0	0	0	0	0	0	0	0	0	0	0	0	0	0	0	0	0	0	0	0
COA-PWY: coenzyme A biosynthesis I (prokaryotic)|g__Anaeromassilibacillus.s__Anaeromassilibacillus_sp_An250	0	1.30752	0	0	0	0	0	0	0	0	0	0	0	0	0	0	2.42147	0	0	0	0	0	0	0	0	0	0	0	0	0	1.23637	0	0	0	0	0	0	0	0	0	0	0	0	1.66738	0	0	0	0	0
COA-PWY: coenzyme A biosynthesis I (prokaryotic)|g__Anaerostipes.s__Anaerostipes_caccae	18.7744	0	4.35967	0	0	0	0	0	4.53391	0	4.54344	0	3.81033	0	0	0	3.15843	0	0	0	0	0	0	0	0	0	0	11.8299	0	0	1.50553	0	0	0	0	2.92991	0	0	0	0	0	0	0	2.98479	0	0	0	0	0
COA-PWY: coenzyme A biosynthesis I (prokaryotic)|g__Anaerostipes.s__Anaerostipes_hadrus	0	9.27106	0	3.3373	2.86916	6.06365	0	4.47037	0	0	0	0	0	2.91335	0	0	0	7.31044	0	15.1511	0	0	0	8.30259	0	0	16.6869	0	3.67304	0	0	1.01794	9.23368	0	0	0	0	2.03549	0	0	4.94156	0	0.861818	0	2.63829	0	1.42375	1.481	19.9155
COA-PWY: coenzyme A biosynthesis I (prokaryotic)|g__Anaerotignum.s__Anaerotignum_lactatifermentans	0	0	3.77449	0	0	0	0	0	0	0	0	0	0	0	0	0	0	0	0	0	0	11.0841	0	0	0	0	0	0	0	0	0	0	0	0	0	0	0	0	0	0	0	0	0	0	0	0	0	2.84309	0
COA-PWY: coenzyme A biosynthesis I (prokaryotic)|g__Anaerotruncus.s__Anaerotruncus_colihominis	1.51194	0	0	0	0	0	0	0	4.47325	0	0.974658	0	0	2.01996	0	0	0	0	0	0	0	2.08192	0	0	0	33.0879	1.20217	0.990836	0	0	0	0	0	0	0	0	0	0	0	0	0	0	0	0	0	2.01149	0	0	0
COA-PWY: coenzyme A biosynthesis I (prokaryotic)|g__Bacteroides.s__Bacteroides_caccae	0	0	0	0	0	0	0	2.116	0	0	0	0	13.2261	0	0	0	0	0	0	0	0	0	0	0	1.28624	5.00301	3.99979	0	0	0	0.529953	0.945604	0	0	0	0	0	5.59775	13.631	0	2.16266	23.2014	0	5.50197	4.41104	8.46013	0.894241	0	1.8469
COA-PWY: coenzyme A biosynthesis I (prokaryotic)|g__Bacteroides.s__Bacteroides_cellulosilyticus	0	0	0	0	0	0	0	0	0	1.32831	0	0	0	0	0	0	0	0	0	0	0	0	0	3.25047	0	0	0	0	4.94452	0	0	0	0	0	0	0	0	0	0	0	0	0	0	0	0	8.54604	0	0	0
COA-PWY: coenzyme A biosynthesis I (prokaryotic)|g__Bacteroides.s__Bacteroides_clarus	0	0	0	0	0	0	0	0	0	0	0	0	0	0	0	0	0	0	0	0	0	0	0	0	0	0	0	0	0	0	0	0	0	0	0	0	0	0	0	0	1.06621	0	0	0	0	0	0	0	0
COA-PWY: coenzyme A biosynthesis I (prokaryotic)|g__Bacteroides.s__Bacteroides_dorei	100.487	18.7375	0	2.8155	0	0	7.07057	0	0	31.4769	135.139	0	0	0	5.11079	0	94.7434	0	72.6972	41.6596	43.3063	0	0	0	0	25.6759	9.8549	0	8.83183	0	0	88.4566	0	0	91.2816	68.7633	2.14201	0	0	139.252	30.431	0	137.654	0	0	64.1048	14.8468	0	0
COA-PWY: coenzyme A biosynthesis I (prokaryotic)|g__Bacteroides.s__Bacteroides_eggerthii	0	0	0	0	0	0	0	0	0	0	0	44.8126	0	4.64979	0	0	0	0	0	0	0	0	0	16.4217	0	0	0	0	0	0	0	0	0	42.297	0	0	0	0	0	0	0	0	0	0	61.1642	0	0	0	0
COA-PWY: coenzyme A biosynthesis I (prokaryotic)|g__Bacteroides.s__Bacteroides_faecis	0	0	0	1.27629	0	15.7513	0	0	0	0	0	0	0	0	0	0	0	0	0	0	5.95901	0	110.929	0	0	0	0	0	0	0	0	0	0	0	0	0	0	0	0	0	0	28.0566	0	0	0	0	0	0	0
COA-PWY: coenzyme A biosynthesis I (prokaryotic)|g__Bacteroides.s__Bacteroides_finegoldii	0	0	0	2.72124	0	0	10.5116	0	0	0	0	0	0	0	0	0	0	0	0	0	1.36743	0	0	0	1.72481	0.469126	0	0	0	0	0	0	0	0	0	0	2.21439	1.92277	0	0	0	0	0	0	0	0	0	0	0
COA-PWY: coenzyme A biosynthesis I (prokaryotic)|g__Bacteroides.s__Bacteroides_intestinalis	0	0	0	0	0	0	0	0	0	0	0	0	0	0	0	0	0	0	0	0	0	0	0	0	0	0	0	0	0	0	0	0	0	0	0	0	0	0	0	0	0	0	0	0	0	0.242637	0	0	0
COA-PWY: coenzyme A biosynthesis I (prokaryotic)|g__Bacteroides.s__Bacteroides_massiliensis	0	0	29.3464	4.76485	0	0	49.9452	0	0	0	0	0	0	0	3.76868	0	0	0	0	10.8996	27.176	20.2282	0	0	0	3.36975	0	0	0	0	0	0	0	0	0	0	4.02587	0	0	0	29.105	0	0	0	0	0	0	43.1239	0
COA-PWY: coenzyme A biosynthesis I (prokaryotic)|g__Bacteroides.s__Bacteroides_nordii	0	0	0	0	0	0	0	0	0	0	0	0	0	0	0	0	0	0	0	0	0	0	0	0	0	1.92784	0	0	0	0	0	0	0	0	0	0	0	0	0	0	0	0	0	0	0	0	8.46761	0	1.57521
COA-PWY: coenzyme A biosynthesis I (prokaryotic)|g__Bacteroides.s__Bacteroides_ovatus	0	0	3.32041	2.00235	0	0	51.4371	6.82494	0	17.3147	0	4.17586	0	0	0	0	0	0	0	6.61833	12.9117	0	0	6.45801	3.14655	1.34308	0	0	4.57438	0	1.37806	0	0	15.6313	0	0	3.04226	5.54231	0	0	4.21578	0	0	0	10.3832	2.99427	0	15.1223	0.89965
COA-PWY: coenzyme A biosynthesis I (prokaryotic)|g__Bacteroides.s__Bacteroides_plebeius	0	0	0	0	0	0	0	0	0	80.222	0	0	180.996	0	0	0	0	0	0	0	0	0	0	0	0	0	0	0	4.10849	0	2.38784	0	0	0	0	0	0	0	0	0	0	0	0	39.5749	0	0	0	0	0
COA-PWY: coenzyme A biosynthesis I (prokaryotic)|g__Bacteroides.s__Bacteroides_salyersiae	0	0	0	4.84098	0	0	0	0	0	0	0	0	0	0	0	0	0	0	0	4.65296	12.2957	0	0	0	0	0	0	0	0	0	2.73405	0	0	0	0	5.90538	0	0	0	0	0	0	0	0	0	0	0	0	0
COA-PWY: coenzyme A biosynthesis I (prokaryotic)|g__Bacteroides.s__Bacteroides_sp_CAG_144	0	0	0	0	0	0	0	1.75097	0	0	0	0	0	0	0	0	0	0	0	0	0	0	0	0	0	2.02805	0	0	0	0	0	0	0	0	0	0	0	1.26325	0	0	0	0	0	0	0	0	0	0	0
COA-PWY: coenzyme A biosynthesis I (prokaryotic)|g__Bacteroides.s__Bacteroides_stercoris	0	0	11.9674	3.14577	7.78577	0	0	11.5545	0	0	0	0	31.0659	20.157	0	0	0	32.0952	0	0	8.7461	5.73356	0	39.2648	7.2651	0	0	0	0	0	31.3039	0	13.6184	0	0	0	1.89608	37.1103	0	0	0	0	0	19.0932	0	8.90828	0	4.80226	0
COA-PWY: coenzyme A biosynthesis I (prokaryotic)|g__Bacteroides.s__Bacteroides_thetaiotaomicron	34.5342	0	1.33292	0	0	0	9.01541	3.18755	0	31.3833	67.243	25.2399	0	0	0	0	0	0	9.09229	0.129685	0	0	0	0	2.9404	0	3.25253	0	5.89432	0	3.02706	7.06577	0	23.7613	43.8359	0	0	1.41119	2.3119	0	0	0	0	0	13.6574	22.2972	5.12647	5.67334	2.64804
COA-PWY: coenzyme A biosynthesis I (prokaryotic)|g__Bacteroides.s__Bacteroides_uniformis	0	27.8647	10.9459	25.6938	7.43756	0	219.054	14.242	0	83.606	0	20.7054	0	8.77905	0	0	0	6.47602	0	15.5019	31.0322	13.1447	0	8.65833	1.12691	1.28728	3.08706	0	22.0318	0	10.7081	2.05366	0	13.9837	0	39.1036	8.2476	6.33989	23.6326	0	4.85266	0	0	17.6853	42.5043	14.1157	19.1963	2.56164	9.63339
COA-PWY: coenzyme A biosynthesis I (prokaryotic)|g__Bacteroides.s__Bacteroides_vulgatus	0	0	23.395	21.2727	26.1029	0	54.3781	31.6366	0	0	0	81.1325	0	33.9891	0	0	0	28.5913	0	0	19.6264	9.92854	0	64.104	73.9641	2.52464	0	0	0	0	31.1304	0	22.4321	136.242	0	0	10.9916	69.8517	0	0	0	0	0	6.51379	47.0325	3.61332	0	56.7701	9.34373
COA-PWY: coenzyme A biosynthesis I (prokaryotic)|g__Bacteroides.s__Bacteroides_xylanisolvens	0	0	0	0	0	0	0	0	0	0	0	0	4.96355	0	0	0	0	0	0	0	0	0	0	0	0	0	0	0	0	0	0.394739	0	0	0	0	0	0	0	0	0	0	0	0	2.11114	0	0	0	0	0
COA-PWY: coenzyme A biosynthesis I (prokaryotic)|g__Barnesiella.s__Barnesiella_intestinihominis	0	0	0	0	0	0	5.72222	0	0	0	0	0	0	0	2.72753	0	0	0	0	11.3734	0	0	0	0	0	1.78585	0	0	0	0	6.42613	0	0	0	0	0	0	0	0	0	4.07617	3.34164	0	3.34873	0	0	0	0	5.77212
COA-PWY: coenzyme A biosynthesis I (prokaryotic)|g__Bifidobacterium.s__Bifidobacterium_adolescentis	0	0	0	1.07662	0	0	0	0	0	0	0	0	0	0	2.07256	0	0	0	0	0	0	0	0	0	0	0	0	0	0	0	0	0	0	0	0	0	0	0	0	0	7.87024	60.8315	0	0	0	2.45908	0	0	0
COA-PWY: coenzyme A biosynthesis I (prokaryotic)|g__Bifidobacterium.s__Bifidobacterium_catenulatum	0	0	0	0	0	0	0	0	0	0	0	0	0	0	0	0	0	0	0	0	0	0	0	0	0	0	0	0	0	0	0	0	0	0	0	0	0	0	0	0	0	32.6342	0	0	0	0	0	0	0
COA-PWY: coenzyme A biosynthesis I (prokaryotic)|g__Bifidobacterium.s__Bifidobacterium_pseudocatenulatum	0	0	0	0	0	0	0	0	0	0	0	0	0	0	0	0	0	0	0	0	0	0	0	0	0	0	0	0	0	0	0	0	0	0	0	0	0	0	0	0	0	0	1.499	0	0	0	3.53284	0	0
COA-PWY: coenzyme A biosynthesis I (prokaryotic)|g__Bilophila.s__Bilophila_wadsworthia	0	0	1.43261	0	0	0	8.17521	0	0	0	0	0	0	0	0	0	0	0	0	0	0	2.16012	0	0	0	3.62898	1.03163	0	0	0	0	0.964079	0	0	0	0	0	0	0	0	0	0	0	1.51571	0	0	0	0	0
COA-PWY: coenzyme A biosynthesis I (prokaryotic)|g__Blautia.s__Blautia_hansenii	0	0	0	0	0	0	0	0	0	0	0	3.59385	0	0	0	47.8921	0	0	0	0	0	0	0	0	0	0	0	2.69705	0	0	0	0	1.9801	0	0	0	0	0	0	0	0	0	0	0	0	0	0	0	0
COA-PWY: coenzyme A biosynthesis I (prokaryotic)|g__Blautia.s__Blautia_hydrogenotrophica	0	0	0	0	3.54473	0	0	0	0	0	0	0	2.43809	0	0	0	0	9.04288	3.4067	0	5.11411	0	0	0	0	0	0	0	0	0	0	2.61408	0	0	0	0	0	0	5.69993	0	0	0	1.44148	2.18375	0	0	0	0	0
COA-PWY: coenzyme A biosynthesis I (prokaryotic)|g__Blautia.s__Blautia_obeum	0	7.58261	0	21.4399	21.0823	68.644	0	18.8081	0	0	0	21.7056	72.1023	19.1583	6.84059	0	0	141.862	1.18184	16.0137	4.95896	0	3.50429	13.8903	0	8.51352	16.5594	0	5.60033	0	75.3901	17.3797	12.5667	3.35777	0	0	7.90484	13.6527	0	0	7.82477	0.88652	25.9174	18.7405	7.54399	8.58882	10.7413	2.63084	15.6661
COA-PWY: coenzyme A biosynthesis I (prokaryotic)|g__Blautia.s__Blautia_sp	0	0	0	1.47319	0	35.0052	0	0	0	0	0	0	0	0	4.45677	0	0	0	0	11.3102	0	0	21.2177	0	0	0	0	0	0	0	0	0	0	0	0	0	0.53133	0	0	0	7.40368	2.93868	0	0	0	3.35237	0	0	0
COA-PWY: coenzyme A biosynthesis I (prokaryotic)|g__Blautia.s__Blautia_sp_AF19_10LB	0	0	0	1.01903	0	0	0	0	0	0	0	0	0	0	0	0	0	0	0	0	0	0	0	0	0	0	0	0	0	0	0	0	0	0	0	0	0	0	0	0	0	0	0	0	0	0	0	0	0
COA-PWY: coenzyme A biosynthesis I (prokaryotic)|g__Blautia.s__Blautia_sp_An249	0	0	0	0	0	0	0	0	0	0	0	0	0	0	0	0	0	0	0	0	0	2.73608	0	0	0	0	0	0	0	0	0	0	0	0	0	0	0	0	0	0	0	0	0	0	0	0	0	0	0
COA-PWY: coenzyme A biosynthesis I (prokaryotic)|g__Blautia.s__Blautia_sp_CAG_257	0	2.83926	2.87357	0	5.48738	0	8.20011	3.86288	0	0	0	6.8128	5.19053	0	0	0	23.8356	0.808832	0	0	3.91356	7.47276	0	8.82462	0	0	0	0	0	0	8.85023	0	0	8.88853	0	0	0	0	0	18.2258	0	0	0	39.6734	9.23972	0	0	14.4665	0
COA-PWY: coenzyme A biosynthesis I (prokaryotic)|g__Blautia.s__Blautia_sp_CAG_52	0	2.46065	0	2.85377	0	0	0	0	0	0	0	0	0	1.84648	0	0	0	0	0	0	0	0	0	15.1156	0	1.45399	0	0	2.29033	0	0	1.28159	0	0	0	0	0	14.9333	0	0	2.01065	0	0	1.99223	0	0	0	0	0
COA-PWY: coenzyme A biosynthesis I (prokaryotic)|g__Blautia.s__Blautia_wexlerae	0	2.51005	0	5.61838	9.70646	29.4597	0	18.69	0	0	0	15.3474	11.3252	7.57882	3.7232	0	0	70.2769	0	4.30505	4.57865	0	2.65294	3.48878	0	4.24435	12.3025	0	1.35857	0	41.1129	16.847	3.83476	2.13034	0	0	5.45401	4.14192	0	0	6.34276	0.786183	17.5189	1.07841	0.992309	7.27662	2.79375	2.1773	6.80866
COA-PWY: coenzyme A biosynthesis I (prokaryotic)|g__Blautia.s__Ruminococcus_gnavus	59.0622	3.12975	16.089	0	3.13757	8.21321	0	3.88519	4.48376	0	2.22759	10.8036	7.03146	2.8873	0	10.1472	2.3021	0	10.1885	0	0	3.96718	0	8.91444	0	0.938831	3.38701	99.8652	0	0	0	0	0	3.34746	0	0	0	14.4856	20.6678	1.37123	0	1.60488	22.1033	9.45728	0	0	0	0	0
COA-PWY: coenzyme A biosynthesis I (prokaryotic)|g__Blautia.s__Ruminococcus_torques	12.0913	39.2925	14.2018	3.66148	9.33436	0	0	13.4064	0	0	0	0	9.31996	8.08902	1.40346	0	27.5899	9.83332	21.0344	19.1937	0	5.92829	0	12.8545	0	41.0707	37.7546	0	31.713	0	12.775	29.8254	24.73	0	0	15.7298	10.6838	33.913	8.26807	18.5761	27.9012	0	44.0381	25.457	12.9125	3.96104	4.18134	36.2132	2.84853
COA-PWY: coenzyme A biosynthesis I (prokaryotic)|g__Brevibacterium.s__Brevibacterium_paucivorans	0	0	0	0.609752	0	0	0	0	0	0	0	0	0	0	0	0	0	0	0	0	0	0	0	0	0	0	0	0	0	0	0	0	0	0	0	0	0	0	0	0	0	0	0	0	0	0	0	0	0
COA-PWY: coenzyme A biosynthesis I (prokaryotic)|g__Butyricicoccus.s__Butyricicoccus_pullicaecorum	0	0	0	0	0	0	15.5421	0	0	0	0	4.28206	0	0	0	0	0	0	0	0	0	0	0	0	0	0	0	0	0	0	0	0	0	0	0	0	0	0	0	0	0	0	0	0	0	0	0	0	0
COA-PWY: coenzyme A biosynthesis I (prokaryotic)|g__Butyricimonas.s__Butyricimonas_synergistica	0	0	0	0	0	0	0	0	0	0	0	0	0	0	0	0	0	0	0	0	2.63417	0	0	0	0	0	0	0	0	0	0	0	0	0	0	0	0	0	0	0	0	0	0	0	0	0	0	0	0
COA-PWY: coenzyme A biosynthesis I (prokaryotic)|g__Butyricimonas.s__Butyricimonas_virosa	0	0	0	0	0	0	0	0	0	0	0	0	0	0	0	0	0	0	0	0	0	0	0	0	0	0	0	0	0	0	0	0	0	0	0	0	0	0	0	0	0.9648	0	0	0	0	0	0	0	0
COA-PWY: coenzyme A biosynthesis I (prokaryotic)|g__Candidatus_Gastranaerophilales_unclassified.s__Candidatus_Gastranaerophilales_bacterium_HUM_10	0	0	0	0	0	0	0	0	0	0	0	0	0	0	0	0	0	0	0	0	0	0	0	0	0	3.18171	1.7951	0	0	0	0	2.35174	0	0	0	0	0	0	2.28195	0	0	0	0	4.2241	0	0	2.35328	0	2.09021
COA-PWY: coenzyme A biosynthesis I (prokaryotic)|g__Candidatus_Stoquefichus.s__Candidatus_Stoquefichus_sp_KLE1796	0	0	0	0	0	0	0	0	0	0	0	6.41888	0	0	0	0	0	0	0	0	0	0	0	0	0	0	0	0	0	0	0	0	0	0	0	0	0	0	0	0	0	0	0	0	0	0	0	0	0
COA-PWY: coenzyme A biosynthesis I (prokaryotic)|g__Citrobacter.s__Citrobacter_freundii	0	0	0	0	0	8.00739	0	0	0	0	0	0	0	0	0	0	0	0	0	0	0	1.79738	0	2.66247	0	0	0	0	0	0	0	0	0	0	0	0	0	0	0	0	0	0	0	0	0	0	0	0	0
COA-PWY: coenzyme A biosynthesis I (prokaryotic)|g__Clostridiales_unclassified.s__Clostridiales_bacterium_1_7_47FAA	2.30601	0	0	0	0	0	0	1.26504	0	0	2.4854	0	0	0	0	0	0	0	0	0	0.412322	0	0	0	0	0	0	0	0	0	0	0	0	0	0	8.04933	0	1.39221	0	0	0	0	0	0	0	0	0	0	0
COA-PWY: coenzyme A biosynthesis I (prokaryotic)|g__Clostridiales_unclassified.s__Clostridiales_bacterium_CHKCI001	7.94757	0	0	0	0	0	0	0	0	0	0	0	0	0	0	0	0	0	0	0	0	0	0	0	0	0	0	0	0	0	0	0	0	0	0	0	0	0	0	0	0	0	0	0	0	0	0	0	0
COA-PWY: coenzyme A biosynthesis I (prokaryotic)|g__Clostridiales_unclassified.s__Clostridiales_bacterium_CHKCI006	0	0	0	0	0	0	0	0	0	0	0	0	0	0	0	0	0	0	2.53622	0	0	0	0	0	0	0	0	0	0	0	0	0	0	0	0	0	0	0	0	0	0	0	0	0	0	0	0	0	0
COA-PWY: coenzyme A biosynthesis I (prokaryotic)|g__Clostridioides.s__Clostridioides_difficile	5.64929	0	0	0	0	0	0	0	0	0	6.34379	0	0	0	0	0	0	0	0	0	0	0	0	0	0	0	1.89971	0	0	0	0	0	0	0	0	0	0	0	0	0	0	0	0	0	0	0	0	0	0
COA-PWY: coenzyme A biosynthesis I (prokaryotic)|g__Clostridium.s__Clostridium_cadaveris	0	0	0	0	0	0	0	0	0	0	0	0	0	0	0	10.6346	0	0	0	0	0	0	0	0	0	0	0	0	0	0	0	0	0	0	0	0	0	0	0	0	0	0	0	0	0	0	0	0	0
COA-PWY: coenzyme A biosynthesis I (prokaryotic)|g__Clostridium.s__Clostridium_paraputrificum	0	0	0	0	0	0	0	0	0	0	0	0	0	0	0	2.76549	0	0	0	0	0	0	0	0	0	0	0	0	0	0	0	0	0	0	0	0	0	0	0	0	0	0	1.38985	0	0	0	0	0	0
COA-PWY: coenzyme A biosynthesis I (prokaryotic)|g__Clostridium.s__Clostridium_perfringens	0	0	0	0	0	0	0	0	0	0	0	0	0	0	0	3.97153	0	0	0	0	0	0	0	0	0	0	0	0	0	0	0	0	2.55151	0	0	0	0	0	0	0	0	0	0	0	0	0	0	0	0
COA-PWY: coenzyme A biosynthesis I (prokaryotic)|g__Clostridium.s__Clostridium_sp_44_14	0	3.98684	0	0	0	0	0	0	0	0	0	0	0	0	0	0	0	0	0	0	0	0	0	0	0	0	0	0	0	0	0	0	0	0	0	0	0	0	0	0	0	0	0	0	0	0	0	0	0
COA-PWY: coenzyme A biosynthesis I (prokaryotic)|g__Clostridium.s__Clostridium_sp_AF36_4	0	5.00205	0	0	0	0	0	0	0	0	0	0	0	2.19813	0	0	0	0	0	0	0	0	0	0	0	2.34914	0.796929	0	2.56096	0	0	3.21131	0	0	0	0	0	0	0	0	0	0	0	0	0	0	3.45744	0	5.27747
COA-PWY: coenzyme A biosynthesis I (prokaryotic)|g__Clostridium.s__Clostridium_sp_AM22_11AC	0	0	0	3.66193	0	0	0	0	0	0	0	0	4.14465	1.35473	0	0	0	0	0	0	1.48628	0	0	0	0	0	0	0	0	0	0	0	1.34134	0	0	0	0	2.51732	0	0	0	0	0	0	0	0	0	0	0
COA-PWY: coenzyme A biosynthesis I (prokaryotic)|g__Clostridium.s__Clostridium_sp_CAG_169	0	0	0	0	0	0	0	0	0	0	0	0	5.35537	2.05971	3.82279	0	0	0	0	0	0	0	0	1.70809	0	0	0	0	0	0	0	3.33533	2.78898	0	0	0	0	0	0	0	2.32363	0	0	2.69244	0	0	0	0	0
COA-PWY: coenzyme A biosynthesis I (prokaryotic)|g__Clostridium.s__Clostridium_sp_CAG_221	0	0	0	0	0	0	0	0	0	0	0	0	0	0	0	0	0	0	0	0	0	0	0	0	0	0	0	0	0	0	0	0	0	0	0	0	0	0	0	0	0	0	0	0	0	0	0	0	0
COA-PWY: coenzyme A biosynthesis I (prokaryotic)|g__Clostridium.s__Clostridium_sp_CAG_411	0	0	0	0	0	0	0	0	0	0	0	0	0	0	0	0	0	0	0	0	0	0	0	0	0	0	0	0	0	0	0	0	0	0	0	0	0	0	0	0	0	0	0	0	0	0	0	0	1.44544
COA-PWY: coenzyme A biosynthesis I (prokaryotic)|g__Clostridium.s__Clostridium_sp_CAG_505	0	0	0	0	0	0	0	0	0	0	0	0	0	1.6156	0	0	0	0	0	0	0	0	0	1.6334	0	0	0	0	0	0	0	0	0	0	0	0	0	0	0	0	0	0	0	0	0	0	0	0	0
COA-PWY: coenzyme A biosynthesis I (prokaryotic)|g__Clostridium.s__Clostridium_sp_CAG_58	0	0	0	0.939251	6.84218	3.37234	0	0	0	0	0	2.00313	1.59169	0	0	0	0	11.6173	0	0	0	0	0	0	0	0	0	0	0	0	5.50439	0	5.71664	0	0	0	0	0	0	0	2.54036	0	2.53768	2.06561	0	0	0	2.16992	0
COA-PWY: coenzyme A biosynthesis I (prokaryotic)|g__Collinsella.s__Collinsella_aerofaciens	0	0	32.1637	15.3421	53.5471	0	0	0	0	0	0	0	14.9455	0	1.86418	0	0	16.6238	0	2.76736	0	18.3174	0	0	0	0	6.34092	0	0	0	13.9714	4.20126	10.6159	0	0	0	3.40918	8.54694	0	0	29.9841	2.42428	2.25556	9.11359	9.96301	8.98867	0	9.54609	0
COA-PWY: coenzyme A biosynthesis I (prokaryotic)|g__Collinsella.s__Collinsella_intestinalis	0	0	0	0	0	0	0	0	0	0	0	11.3024	0	0	0	0	0	0	0	0	0	0	0	0	0	0	0	0	0	0	0	0	0	0	0	0	0	0	0	0	0	0	0	0	0	0	0	0	0
COA-PWY: coenzyme A biosynthesis I (prokaryotic)|g__Coprobacter.s__Coprobacter_fastidiosus	0	0	0	0	0	0	0	0	0	0	0	0	0	0	0	0	0	0	0	4.21853	0	0	0	0	0	0	0	0	0	0	0	0	0	0	0	0	0	0	0	0	0	0	0	0	0	0	0	0	0
COA-PWY: coenzyme A biosynthesis I (prokaryotic)|g__Coprobacter.s__Coprobacter_secundus	0	0	0	0	0	0	0	0	0	0	0	0	0	0	0	0	0	0	0	0	1.04348	0	0	0	9.66299	0	0	0	0	0	0	0	0	0	0	0	0	0	0	0	0	0	0	0	0	0	0	0	0
COA-PWY: coenzyme A biosynthesis I (prokaryotic)|g__Coprococcus.s__Coprococcus_comes	0	0	0	4.0556	0	0	0	0	0	0	0	0	0	0	0	0	0	0	0	3.07026	0	0	0	4.67873	0	0	18.262	0	6.84293	0	0	6.21197	6.50959	0	0	0	0	0	0	0	8.09251	0	0	3.91978	0	0	3.20787	0	9.72382
COA-PWY: coenzyme A biosynthesis I (prokaryotic)|g__Corynebacterium.s__Corynebacterium_amycolatum	0	0	0	11.1928	0	0	0	0	0	0	0	0	0	0	0	0	0	0	0	0	0	0	0	0	0	0	0	0	0	0	0	0	0	0	0	0	0	0	0	0	0	0	0	0	0	0	0	0	0
COA-PWY: coenzyme A biosynthesis I (prokaryotic)|g__Corynebacterium.s__Corynebacterium_jeikeium	0	0	0	11.5616	0	0	0	0	0	0	0	0	0	0	0	0	0	0	0	0	0	0	0	0	0	0	0	0	0	0	0	0	0	0	0	0	0	0	0	0	0	0	0	0	0	0	0	0	0
COA-PWY: coenzyme A biosynthesis I (prokaryotic)|g__Corynebacterium.s__Corynebacterium_pyruviciproducens	0	0	0	0	0	0	0	0	0	0	0	0	0	0	0	0	0	0	0	0	0	0	0	0	0	0	0	0	1.85258	0	0	0	0	0	0	0	0	0	0	0	0	0	0	0	0	0	0	0	0
COA-PWY: coenzyme A biosynthesis I (prokaryotic)|g__Cryptobacterium.s__Cryptobacterium_sp_CAG_338	0	0	0	0	0	0	0	0	0	0	0	0	0	0	0	0	0	0	0	0	0	0	0	1.60822	0	0	0	0	0	0	0	0	0	0	0	0	0	0	0	0	0	0	0	0	0	0	0	0	0
COA-PWY: coenzyme A biosynthesis I (prokaryotic)|g__Desulfovibrio.s__Desulfovibrio_fairfieldensis	0	0	0	0	0	0	0	0	0	0	0	0	0	0	1.73444	0	0	0	0	0	0	0	0	0	0	0	0	0	1.35036	0	0	0	0	0	0	0	0	0	0	0	1.35379	0	0	0	0	0	0	0	0
COA-PWY: coenzyme A biosynthesis I (prokaryotic)|g__Dialister.s__Dialister_invisus	0	0	0	0	0	0	0	0	0	0	0	0	0	0	2.42914	0	0	0	0	0	0	0	0	0	0	0	13.0516	0	0	0	0	0	0	0	0	0	0	0	0	0	0	0	0	0	0	0	0	0	0
COA-PWY: coenzyme A biosynthesis I (prokaryotic)|g__Dorea.s__Dorea_formicigenerans	0	0	0	1.73368	0	0	0	0	0	0	0	0	0	0	2.6253	0	0	0	5.99859	4.375	0	0	0	0	0	2.48667	2.24586	0	2.66223	0	0	0	1.49677	0	0	0	2.82476	3.93317	0	0	2.49194	0	2.50619	0	2.15206	2.30444	0	0	2.3459
COA-PWY: coenzyme A biosynthesis I (prokaryotic)|g__Dorea.s__Dorea_longicatena	0	0	0	5.03244	0	0	0	0	0	0	0	0	0	0	2.70238	0	0	0	0	7.73118	0	0	0	0	0	0	3.06246	0	3.6216	0	0	4.05825	5.76387	0	0	0	5.1191	1.96252	0	0	5.92029	5.84268	0	2.76434	8.0491	0	0	0	0
COA-PWY: coenzyme A biosynthesis I (prokaryotic)|g__Dorea.s__Dorea_sp_CAG_317	0	0	0	0	0	0	0	0	0	0	0	0	0	5.68654	0	0	0	0	0	0	0	0	0	2.12907	0	0	0	0	0	0	0	0	0	0	0	0	0	0	0	0	0	0	0	0	0	0	0	0	0
COA-PWY: coenzyme A biosynthesis I (prokaryotic)|g__Eggerthella.s__Eggerthella_lenta	3.22513	0	2.32846	0	0	21.8874	5.09301	5.52375	11.8589	0	1.61341	0	0	2.85109	0	0	0	0	0	0	3.70013	1.33636	3.2792	1.90306	0	0	0.952114	0	0	0	0.885934	0	0	0	0	0	0	2.05545	3.5274	0	0	0	0	0	0	0	0	10.1798	0
COA-PWY: coenzyme A biosynthesis I (prokaryotic)|g__Eggerthella.s__Eggerthella_sp_CAG_298	0	2.46774	0	0	0	0	0	0	0	0	0	0	0	0	0	0	0	0	0	0	0	0	0	0	0	0	0	0	0	0	0	0	0	0	0	0	0	0	0	0	0	0	0	0	0	0	0	0	1.30031
COA-PWY: coenzyme A biosynthesis I (prokaryotic)|g__Enterococcus.s__Enterococcus_faecalis	0	0	0	0	0	0	0	0	0	0	0	0	0	0	0	0	0	0	0	0	7.03223	0	0	0	0	0	0	0	0	144.072	0	0	0	0	0	0	0	0	0	0	0	0.39772	0	0	0	0	0	0	0
COA-PWY: coenzyme A biosynthesis I (prokaryotic)|g__Enterococcus.s__Enterococcus_faecium	0	0	0	0	0	0	0	0	0	13.6975	0	0	0	0	0	2.15297	0	0	0	0	0	0	0	0	0	0	0	0	0	53.7397	0	0	0	0	0	0	0	0	0	0	0	11.6259	0	0	0	0	0	0	0
COA-PWY: coenzyme A biosynthesis I (prokaryotic)|g__Enterococcus.s__Enterococcus_gallinarum	0	0	0	0	0	0	0	0	0	0	0	0	0	0	0	0.778958	0	0	0	0	0	0	0	0	0	0	0	0	0	12.1271	0	0	0	0	0	0	0	0	0	0	0	2.94559	0	0	0	0	0	0	0
COA-PWY: coenzyme A biosynthesis I (prokaryotic)|g__Enterococcus.s__Enterococcus_saccharolyticus	0	0	0	0	0	0	0	0	0	0	0	0	0	0	0	0	0	0	0	0	0	0	0	0	0	0	0	0	0	11.2338	0	0	0	0	0	0	0	0	0	0	0	2.69796	0	0	0	0	0	0	0
COA-PWY: coenzyme A biosynthesis I (prokaryotic)|g__Erysipelatoclostridium.s__Clostridium_innocuum	0	0	15.0385	0	0	1.68905	0	2.81966	0	7.92632	0	2.42207	0	2.76629	0	0	0	1.11582	21.8116	0	2.30162	10.6818	0	0	12.1166	0	0	0	0	0	11.5028	0	0	0	1.23844	16.4648	0	2.88547	4.81298	0.380938	0	0	1.36414	2.9241	0	0	0	14.2361	0
COA-PWY: coenzyme A biosynthesis I (prokaryotic)|g__Erysipelatoclostridium.s__Clostridium_spiroforme	0	0	0	0	0	0	0	0	0	0	0	0	0	0	0	0	0	0	0	0	0	0	0	0	0	0	0	0	0	0	0	0	0	0	0	0	0	0	1.33823	0	0	0	1.16666	0	0	0	0	0	0
COA-PWY: coenzyme A biosynthesis I (prokaryotic)|g__Erysipelatoclostridium.s__Erysipelatoclostridium_ramosum	0	0	0	0	0	0	0	0	0	6.46931	0	0	1.96543	2.05105	0	8.95356	0	0.96742	2.05033	0	0	3.87143	0	0.794589	0	0	0	0	0	0	1.1458	0	0	0	1.89677	7.8862	0	3.55031	4.29231	0	0	0	0	4.77058	0	0	0	0	0
COA-PWY: coenzyme A biosynthesis I (prokaryotic)|g__Erysipelotrichaceae_unclassified.s__Erysipelotrichaceae_bacterium_3_1_53	0	0	0	0	0	0	0	0	0	0	0	0	0	0	0	0	0	0	0	0	0	0	0	0	0	1.13806	0	0	0	0	0	0	0	0	0	0	0	0	0	0	0	0	0	0	0	0	0	0	0
COA-PWY: coenzyme A biosynthesis I (prokaryotic)|g__Escherichia.s__Escherichia_coli	0	0	0	0	0	0	0	0	0	0	0	0	0	6.44608	0	0	0	0	0	0	0	0	0	0	0	0	0	0	0	0	0	0	0	0	0	0	0	0	0	0	0	0	5.27437	0	0	0	0	0	0
COA-PWY: coenzyme A biosynthesis I (prokaryotic)|g__Escherichia.s__Escherichia_fergusonii	0	0	0	0	0	0	0	0	0	0	0	0	0	1.52002	0	0	0	0	0	0	0	0	0	0	0	0	0	0	0	0	0	0	0	0	0	0	0	0	0	0	0	0	0.67764	0	0	0	0	0	0
COA-PWY: coenzyme A biosynthesis I (prokaryotic)|g__Eubacterium.s__Eubacterium_eligens	0	0	0	0	5.88317	0	0	18.7704	0	0	0	0	0	1.61352	2.18309	0	0	0	0	0	0	0	0	0	0	4.84439	0	0	0	0	0	0	0	0	0	0	0	0	0	0	0	0	0	0	0	0	2.32945	0	2.15707
COA-PWY: coenzyme A biosynthesis I (prokaryotic)|g__Eubacterium.s__Eubacterium_hallii	0	0	0	0	0	0	0	0	0	0	0	0	0	2.72411	0	0	0	0	0	0	0	0	0	0.91663	0	0	0	0	0	0	0	1.89696	0	0	0	0	0	1.24256	0	0	0	2.00921	0	0	0	0	0	0	0
COA-PWY: coenzyme A biosynthesis I (prokaryotic)|g__Eubacterium.s__Eubacterium_ramulus	0	0	0	2.12399	0	0	0	0	0	0	0	0	0	5.03388	0	0	0	0	0	0	2.40485	0	0	0	0	0	0	0	0.998569	0	0	0	0	0	0	0	2.73871	2.72204	0	0	2.19553	0	0	0	3.7492	0	0	0	1.4564
COA-PWY: coenzyme A biosynthesis I (prokaryotic)|g__Eubacterium.s__Eubacterium_sp_36_13	0	0	0	0	0	0	0	0	0	0	0	0	0	0	0	0	0	0	0	0	0	0	0	0	0	0	0	0	0	0	0	0	0	0	0	0	0	0	0	0	2.2433	0	0	0	1.2897	0	0	0	0
COA-PWY: coenzyme A biosynthesis I (prokaryotic)|g__Eubacterium.s__Eubacterium_sp_CAG_581	0	0	0	0	0	0	0	0	0	0	0	0	0	0	0	0	0	0	0	0	0	0	0	0	0	0	0	0	0	0	0	0	0	0	0	0	12.8429	0	0	0	0	0	0	0	0	20.7229	0	0	0
COA-PWY: coenzyme A biosynthesis I (prokaryotic)|g__Eubacterium.s__Eubacterium_ventriosum	0	0	0	0	0	0	0	0	0	0	0	0	0	0	0	0	0	0	0	0	0	0	0	0	0	0	0	0	0	0	0	1.63335	0	0	0	0	0	0	0	0	0	0	0	0	0	0	0	0	1.12722
COA-PWY: coenzyme A biosynthesis I (prokaryotic)|g__Faecalibacterium.s__Faecalibacterium_prausnitzii	0	60.7124	0	10.6439	52.5253	0	9.74955	0	0	0	0	101.233	0	0	21.4569	0	0	0	0	21.8472	33.6436	0	0	0	0	21.079	0	0	21.593	0	0	30.0569	3.72681	0	0	0	29.1516	3.56172	0	0	24.5045	0	0	0	2.67529	49.22	35.0623	0	36.4269
COA-PWY: coenzyme A biosynthesis I (prokaryotic)|g__Faecalibacterium.s__Faecalibacterium_sp_CAG_74	0	0	0	0	0	0	0	0	0	0	0	0	0	0	0	0	0	0	0	0	0	0	0	0	0	0	0	0	0	0	0	1.21367	0	0	0	0	0	0	0	0	0	0	0	0	0	0	0	0	0
COA-PWY: coenzyme A biosynthesis I (prokaryotic)|g__Finegoldia.s__Finegoldia_magna	0	0	0	0	0	0	0	0	0	0	0	0	0	0	0	0	0	0	0	0	0	0	0	0	0	0	0	0	12.2237	0	0	0	0	0	0	0	0	0	0	0	0	35.5817	0	0	0	0	0	0	0
COA-PWY: coenzyme A biosynthesis I (prokaryotic)|g__Firmicutes_unclassified.s__Firmicutes_bacterium_AM10_47	0	0	0	1.44878	0	0	0	0	0	0	0	0	0	0	0	0	0	0	0	0	0	0	0	0	0	0	0	0	0	0	0	0	0	0	0	0	0	0	0	0	0	0	0	0	0	0	0	0	0
COA-PWY: coenzyme A biosynthesis I (prokaryotic)|g__Firmicutes_unclassified.s__Firmicutes_bacterium_CAG_102	0	0	0	0	0	0	0	0	0	0	0	0	0	0	0	0	0	0	0	0	0	0	0	0	0	0	0	0	0	0	0	0	0	0	0	0	0	3.14999	0	0	3.70952	0	0	0	2.06246	0	0	0	1.6412
COA-PWY: coenzyme A biosynthesis I (prokaryotic)|g__Firmicutes_unclassified.s__Firmicutes_bacterium_CAG_110	0	0	0	0	0	0	0	0	0	0	0	0	0	0	4.24326	0	0	0	0	8.81531	0	0	0	0	0	0	0	0	0	0	0	0	0	0	0	0	0	0	0	0	0	0	0	0	0	0	0	0	0
COA-PWY: coenzyme A biosynthesis I (prokaryotic)|g__Firmicutes_unclassified.s__Firmicutes_bacterium_CAG_114	0	1.66587	0	1.8939	0	0	0	2.22774	0	0	0	2.84445	4.10565	1.42536	0	0	0	0	0	0	2.73187	4.87196	0	1.44031	0	0	0	0	0	0	2.69914	1.30354	0	0	0	0	0	0	3.34738	0	3.05565	0	0	3.82285	0	0	1.50669	0	2.23416
COA-PWY: coenzyme A biosynthesis I (prokaryotic)|g__Firmicutes_unclassified.s__Firmicutes_bacterium_CAG_145	0	0	0	0	0	0	0	0	0	0	0	0	0	0	0	0	0	0	0	0	0	0	0	0	0	3.81076	1.6974	0	4.51002	0	0	0	0	0	0	0	0	0	4.14964	0	0	0	0	0	2.92052	0	0	0	0
COA-PWY: coenzyme A biosynthesis I (prokaryotic)|g__Firmicutes_unclassified.s__Firmicutes_bacterium_CAG_194	0	0	0	0	0	0	0	0	0	0	0	0	0	0	0	0	0	0	0	0	0	0	0	0	0	0	0	0	0	0	0	0	0	0	0	0	0	0	0	0	0	0	0	0	0	0	0	0	0
COA-PWY: coenzyme A biosynthesis I (prokaryotic)|g__Firmicutes_unclassified.s__Firmicutes_bacterium_CAG_41	0	0	0	2.28606	2.84968	0	0	7.25281	0	0	0	8.69651	0	0	1.80162	0	0	0	2.1666	0	1.23013	0	0	1.29877	0	0	1.89299	0	2.77593	0	0	3.05214	0	0	0	0	5.26639	0	0	0	3.61283	0	0.956987	0	1.14133	0.921985	0	0	9.14924
COA-PWY: coenzyme A biosynthesis I (prokaryotic)|g__Firmicutes_unclassified.s__Firmicutes_bacterium_CAG_56	0	0	0	0	0	0	0	0	0	0	0	0	0	0	0	0	0	0	0	1.12172	0	0	0	0	0	0	0	0	0	0	0	0	0	0	0	0	0	0	0	0	0	0	0	0	0	0	0	0	8.53631
COA-PWY: coenzyme A biosynthesis I (prokaryotic)|g__Flavonifractor.s__Flavonifractor_plautii	5.36506	1.72134	3.31665	0	8.79989	14.9374	3.44972	0	102.138	4.37768	14.4581	2.92566	10.015	4.0521	0	0	6.42877	7.3289	8.03049	0	0	3.14803	0	3.37109	5.40136	3.42865	1.53493	34.6609	0	0	6.01009	1.90816	0	4.37051	5.45543	1.05783	0	2.25013	2.66446	4.27806	0	2.103	2.76608	5.49689	5.88143	0	0	1.57498	0
COA-PWY: coenzyme A biosynthesis I (prokaryotic)|g__Flavonifractor.s__Flavonifractor_sp_An10	0	1.28184	0	0	0	0	0	0	9.18792	0	0	0	0	0	0	0	0	0	0	0	0	0	0	0	0	0	0	0	0	0	0	0	0	0	0	0	0	0	15.5554	0	0	0	0	0	0	0	0	0	0
COA-PWY: coenzyme A biosynthesis I (prokaryotic)|g__Fusicatenibacter.s__Fusicatenibacter_saccharivorans	0	22.3896	0	2.21265	0	0	0	0	0	0	0	0	37.7659	3.13195	5.90756	0	0	0	43.865	0	0	0	0	0	0	7.52062	0	0	7.39564	0	0	3.56118	0	0	0	0	5.87072	1.62072	0	7.64372	7.99097	0	0	0	5.18358	0	5.11183	0	12.2955
COA-PWY: coenzyme A biosynthesis I (prokaryotic)|g__Gemmiger.s__Gemmiger_formicilis	0	0	0	4.48027	26.1921	0	0	68.2028	0	0	0	0	0	0	6.14495	0	0	0	0	0	3.9446	0	0	0	0	14.6301	6.43553	0	3.13524	0	0	15.7476	1.61735	0	0	0	0.880069	0	0	0	7.2849	1.11074	0	0	4.42623	17.5469	2.98971	10.1325	7.47667
COA-PWY: coenzyme A biosynthesis I (prokaryotic)|g__Gemmiger.s__Gemmiger_sp_An194	0	0	0	0	0	0	0	0	0	0	0	0	0	0	0	0	0	0	0	0	0	0	0	0	0	0	0	0	0	0	0	0	0	0	0	0	0	0	0	4.764	0	0	0	0	0	0	0	0	0
COA-PWY: coenzyme A biosynthesis I (prokaryotic)|g__Gemmiger.s__Gemmiger_sp_An87	0	0	0	0	0	0	0	0	0	0	0	0	0	0	0	0	0	0	0	0	0	0	5.5599	0	0	0	0	0	0	0	0	0	0	0	0	0	0	0	0	0	0	0	0	0	0	0	0	0	0
COA-PWY: coenzyme A biosynthesis I (prokaryotic)|g__Gordonibacter.s__Gordonibacter_pamelaeae	0	1.97564	0	0	0	0	0	2.25717	0	0	0	0	0	0	0	0	0	0	0	0	0	0	0	0	0	0	1.06556	0	0	0	0	0	0	0	0	1.13075	0	0	2.08154	0	0	0	0	0	0	0	0	0	0
COA-PWY: coenzyme A biosynthesis I (prokaryotic)|g__Harryflintia.s__Harryflintia_acetispora	0	0	0	0	0	0	0	0	0	0	0	0	0	0	0	0	0	0	6.46079	0	0	0	0	0	0	0	0.766451	0	0	0	0	0	0	0	0	0	0	0	0	0	0	0	0	0	1.52631	0	0	0	0
COA-PWY: coenzyme A biosynthesis I (prokaryotic)|g__Holdemania.s__Holdemania_filiformis	0	0	0	0	0	0	0	0	0	0	0	0	0	0	0	0	0	0	0	0	0	0	0	0	0	0	0	0	0	0	0	0	0	0	0	0	0	0.875562	0	0	0	0	0	0	0	0	0	0	0
COA-PWY: coenzyme A biosynthesis I (prokaryotic)|g__Hungatella.s__Hungatella_effluvii	0.601288	0	1.4553	0	0	0	0	0	2.08252	0	0	0	0	0.176076	0	0	0	0	0.229339	0	0	0	0	0	0	0	0	0.169825	0	0	0	0	0	0	0	0	0	0	0	0	0	0	0	0	0	0	0	0.52636	0
COA-PWY: coenzyme A biosynthesis I (prokaryotic)|g__Hungatella.s__Hungatella_hathewayi	6.61703	0.317444	9.46749	0	2.1752	1.72418	10.3907	2.96762	11.9852	14.5003	3.0074	0	0	9.28014	0	0	56.1778	0	1.37017	0	8.46415	55.5398	26.2449	13.4988	0	3.10974	1.0157	50.5366	0	0	1.33048	0	0	0	40.6183	15.3303	0	3.51652	4.66444	0	0	20.9298	11.5629	0	0	0	1.51505	10.367	0
COA-PWY: coenzyme A biosynthesis I (prokaryotic)|g__Intestinibacter.s__Intestinibacter_bartlettii	0	0	0	0	0	0	0	0	0	0	0	2.41642	0	0	0	3.49536	0	0	0	0	0	0	0	0	0	0	0	0	0	0	0	0	1.44169	0	0	0	0	0	0	0	0	0	0	0	0	0	0	0	0
COA-PWY: coenzyme A biosynthesis I (prokaryotic)|g__Intestinimonas.s__Intestinimonas_butyriciproducens	0	0	0	0	0	0	0	0	0	0	0	0	0	0	0	0	0	0	0	0	0	0	0	0	0	1.42871	0	0	0	0	0	0	0	0	0	0	0	0	0	0	0	0	0	0	0	0	0	0	0
COA-PWY: coenzyme A biosynthesis I (prokaryotic)|g__Klebsiella.s__Klebsiella_grimontii	0	0	0	0	0	0	0	0	0	0	0	0	0	0	0	3.54763	0	0	0	0	0	0	0	0	0	0	0	0	0	0	0	0	0.109236	0	0	0	0	0	0	0	0	0	0	0	0	0	0	0	0
COA-PWY: coenzyme A biosynthesis I (prokaryotic)|g__Lachnoclostridium.s__Clostridium_aldenense	0	0	54.4987	0	0	0	0	2.85662	0	0	0	0	0	0	0	0	3.70146	1.43572	0	0	1.77417	2.5254	0	0	0	0	0	0	0	0	1.7926	0	0	0	13.5074	0	0	0	1.48491	0	0	0	0	0	0	0	0	0.798725	0
COA-PWY: coenzyme A biosynthesis I (prokaryotic)|g__Lachnoclostridium.s__Clostridium_asparagiforme	0	0	0	0	0	0	0	0	0	0	0	0	0	0	0	0	0	0	0	0	0	0	0	0	0	0	0	0	0	0	0	0	0	0	0	0	0	0	0	0	0	0	0	0	0	0	0	0	0
COA-PWY: coenzyme A biosynthesis I (prokaryotic)|g__Lachnoclostridium.s__Clostridium_citroniae	12.2368	0	0	0	0	0	0	0	0	0	6.63521	0	0	0	0	0	0	0	0	0	0	0	0	0	0	0	0	0	0	0	0	0	0	0	0	0	0	0	0	0	0	0	0	0	0	0	0	0	0
COA-PWY: coenzyme A biosynthesis I (prokaryotic)|g__Lachnoclostridium.s__Clostridium_clostridioforme	33.8145	1.65623	0	0	0	15.4499	0	0	0	0	48.8553	1.69397	0	0	0	348.884	20.6842	0	0	0	0.255586	0.90769	76.6211	0	0	0	6.53921	0	0	0	0.966125	0	0	107.771	0.123124	0	0	0	0	0	0	28.1948	4.3152	0	0	0	0	0.690168	0
COA-PWY: coenzyme A biosynthesis I (prokaryotic)|g__Lachnoclostridium.s__Clostridium_lavalense	0	0	0	0	0	0	0	0	0	0	0	0	0	0	0	0	1.89719	0	5.86448	0	1.48322	3.70695	0	0	0	0	0	0	0	0	0	0	0	0	0	0	0	0	0	1.05955	0	0	0	0	0	0	0	0	0
COA-PWY: coenzyme A biosynthesis I (prokaryotic)|g__Lachnoclostridium.s__Clostridium_saccharolyticum	0	0	0	0	0	0	0	0	0	0	0	0	0	0	0	0	26.4699	0	0	0	0	0	0	0	0	0	0	0	0	0	0	0	0	0	0	0	0	0	3.87485	4.08039	0	0	0	0	0	0	0	0	0
COA-PWY: coenzyme A biosynthesis I (prokaryotic)|g__Lachnoclostridium.s__Clostridium_scindens	0	0	10.6824	0	5.27411	0	0	0	0	0	0	0	2.34384	2.50891	0	0	0	0	5.73046	0	2.43885	12.7973	0	5.21708	0	2.09759	0	0	0	0	1.51756	0	0	0	1.69045	0	0	0	0	0	0	0	0	2.86974	0	0	0	0	0
COA-PWY: coenzyme A biosynthesis I (prokaryotic)|g__Lachnoclostridium.s__Lachnoclostridium_sp_An138	0	0	0	0	0	0	0	0	0	0	0	0	0	0	0	0	0	0	0	0	0	0	0	0	0	0	0	0	0	0	0	0	0	0	0	0	0	0	26.6584	0	0	0	0	0	0	0	0	0	0
COA-PWY: coenzyme A biosynthesis I (prokaryotic)|g__Lachnoclostridium.s__Lachnoclostridium_sp_An14	0	0	0	0	0	2.63432	0	0	0	0	0	0	0	0	0	0	0	0	0	0	0	0	0	0	0	0	0	0	0	0	0	0	0	0	0	0	0	0	0	0	0	0	0	0	0	0	0	0	0
COA-PWY: coenzyme A biosynthesis I (prokaryotic)|g__Lachnospira.s__Lachnospira_pectinoschiza	0	4.08836	0	2.7061	0	9.34428	0	0	0	0	0	0	0	0	1.50874	0	0	0	0	0	0	0	0	0	0	0	2.42388	0	3.78551	0	0	0	0	0	0	0	0	0	0	0	0	0	0	0	0	4.58164	0	0	0
COA-PWY: coenzyme A biosynthesis I (prokaryotic)|g__Lachnospiraceae_unclassified.s__Eubacterium_rectale	0	33.6867	0	0	0	0	0	0	0	0	0	0	0	6.16731	2.3076	0	0	3.04046	0	10.7746	0	0	0	0	0	13.1227	18.3546	0	35.9513	0	0	31.2638	18.1697	0	0	0	2.22623	1.7767	0	43.8879	12.0581	0	7.6233	0	9.51757	2.27244	2.93678	0	0.478136
COA-PWY: coenzyme A biosynthesis I (prokaryotic)|g__Lactobacillus.s__Lactobacillus_acidophilus	0	0	0	0	0	0	0	0	0	0	0	0	0	0	0	0	0	0	0	0	0	0	0	0	0	0	0	0	0	0	0	0	0	0	0	0	2.78491	0	0	0	0	0	0	0	0	0	0	0	0
COA-PWY: coenzyme A biosynthesis I (prokaryotic)|g__Lactobacillus.s__Lactobacillus_antri	0	0	0	0	0	0	0	0	0	0	0	0	0	0	0	0	0	0	0	0	0	0	2.61582	0	0	0	0	0	0	0	0	0	0	0	0	0	0	0	0	0	0	0	0	0	0	0	0	0	0
COA-PWY: coenzyme A biosynthesis I (prokaryotic)|g__Lactobacillus.s__Lactobacillus_casei	0	0	0	0	0	0	0	0	0	0	0	0	0	0	0	0	0	0	0	0	0	0	0.264825	0	0	0	0	0	0	0	0	0	0	0	0	0	0	0	0	0	0	0	0	0	0	0	0	0	0
COA-PWY: coenzyme A biosynthesis I (prokaryotic)|g__Lactobacillus.s__Lactobacillus_casei_group	0	0	0	0	0	0	0	0	0	0	0	0	0	0	0	0	0	0	0	0	0.748406	0	0.166555	0	0	0	0	0	0	0	0	0	6.323	0	0	0	0	0	0	0	0	0	0	0	0	0	0	0	0
COA-PWY: coenzyme A biosynthesis I (prokaryotic)|g__Lactobacillus.s__Lactobacillus_delbrueckii	0	0	0	0	0	0	0	0	0	0	0	0	0	0	0	0	0	0	0	0	0	0	1.40684	0	0	0	0	1.49346	21.2445	0	0	10.938	0	0	0	0	0	0	0	0	0	0	0	0	0	0	0	0	0
COA-PWY: coenzyme A biosynthesis I (prokaryotic)|g__Lactobacillus.s__Lactobacillus_fermentum	0	0	0	0	0	0	0	0	0	0	0	0	0	0	0	0	0	0	0	0	0	0	2.17592	0	0	0	0	0.792644	0	0	1.48434	0	56.7357	0	0	0	0	0	0	0	0	0	0	0	0	0	1.31392	0	0
COA-PWY: coenzyme A biosynthesis I (prokaryotic)|g__Lactobacillus.s__Lactobacillus_gasseri	0	0	0	0	0	0	0	0	0	0	0	0	0	0	0	0	0	0	0	0	0	0	11.3473	0	0	0	0	0	0	0	0	0	1.08813	0	0	2.36122	0	0	0	0	0	0.459798	0	0	0	0	0	0	0
COA-PWY: coenzyme A biosynthesis I (prokaryotic)|g__Lactobacillus.s__Lactobacillus_oris	0	0	0	0	0	0	0	0	0	0	0	0	0	0	0	0	0	0	0	0	0	0	0	0	0	0	0	0	0	0	0	0	31.8646	0	0	1.59092	0	0	0	0	0	0	0	0	0	0	9.04711	0	0
COA-PWY: coenzyme A biosynthesis I (prokaryotic)|g__Lactobacillus.s__Lactobacillus_paragasseri	0	0	0	0	0	0	0	0	0	0	0	0	0	0	0	0	0	0	0	0	0	0	7.90571	0	0	0	0	0.800159	0	0	0	0	43.0587	0	0	1.53767	0	0	0	0	0	2.30435	0	0	0	0	0	0	0
COA-PWY: coenzyme A biosynthesis I (prokaryotic)|g__Lactobacillus.s__Lactobacillus_reuteri	0	0	0	0	0	0	0	0	0	0	0	0	0	0	0	0	3.41107	0	0	0	0	1.66454	10.4653	0	0	0	0	0	0	0	0	1.48091	0	0	0	0	0	0	0	0	0	0	1.85126	0	0	0	0	0	0
COA-PWY: coenzyme A biosynthesis I (prokaryotic)|g__Lactobacillus.s__Lactobacillus_rhamnosus	0	0	0	0	0	0	0	0	0	0	0	0	0	0	0	0	0	0	0	0	0.243258	0	0.208191	0	4.59307	0	0	0	0	2.97325	0	0	0	0	0	0.791791	0	0	0	0	0	0	0	0	0	0	2.16216	0	0
COA-PWY: coenzyme A biosynthesis I (prokaryotic)|g__Lactococcus.s__Lactococcus_lactis	0	0	0	0	0	0	0	0	0	0	0	0	0	4.5516	0	0	0	0	0	0	0	0	9.2289	5.1265	0	0	0.933366	3.48111	0	0	0	0	0	0	0	0	0	0	0	0	0	0	0	0	0	0	0	0	0
COA-PWY: coenzyme A biosynthesis I (prokaryotic)|g__Lawsonibacter.s__Lawsonibacter_asaccharolyticus	3.10943	3.55155	0	1.47604	3.12049	0	0	0	0	0	3.60144	0	3.24093	0	0	0	0	2.41781	8.9749	0	0	0	0	1.33473	0	0	1.70473	0	0	0	0	0	0	0	0	0	2.07688	3.31693	5.71614	0	0	0	0	2.63029	0	0	0	0	0
COA-PWY: coenzyme A biosynthesis I (prokaryotic)|g__Leuconostoc.s__Leuconostoc_citreum	0	0	0	0	0	0	0	0	0	0	0	0	0	0	0	0	0	0	0	0	0	0	0	0	0	0	0	0	0	0	1.19902	0	0	0	0	0	0	0	0	0	0	0	0	0	0	0	0	0	0
COA-PWY: coenzyme A biosynthesis I (prokaryotic)|g__Megamonas.s__Megamonas_funiformis	0	0	0	0	0	0	0	0	0	0	0	0	0	0	8.91391	0	0	0	0	0	0	0	0	0	0	0	0	0	0	0	0	0	0	0	0	0	0	0	0	0	0	0	0	0	0	0	0	0	0
COA-PWY: coenzyme A biosynthesis I (prokaryotic)|g__Megamonas.s__Megamonas_hypermegale	0	0	0	0	0	0	0	0	0	0	0	0	0	0	3.04838	0	0	0	0	0	0	0	0	0	0	0	0	0	0	0	0	0	0	0	0	0	0	0	0	0	0	0	0	0	0	0	0	0	0
COA-PWY: coenzyme A biosynthesis I (prokaryotic)|g__Megamonas.s__Megamonas_rupellensis	0	0	0	0	0	0	0	0	0	0	0	0	0	0	3.38006	0	0	0	0	0	0	0	0	0	0	0	0	0	0	0	0	0	0	0	0	0	0	0	0	0	0	0	0	0	0	0	0	0	0
COA-PWY: coenzyme A biosynthesis I (prokaryotic)|g__Megasphaera.s__Megasphaera_micronuciformis	0	0	0	0	0	0	0	0	0	0	0	0	0	0	0	0	0	0	0	0	0	0	0	0	0	0	0	0	0	0.983708	0	0	0	0	0	0	0	0	0	0	0	0	0	0	0	0	0	0	0
COA-PWY: coenzyme A biosynthesis I (prokaryotic)|g__Mesosutterella.s__Mesosutterella_multiformis	0	0	0	0	0	0	0	0	0	0	0	0	0	0	0	0	0	1.70268	0	0	0	0	0	0	0	0	0	0	0	0	0	0	2.9347	0	0	0	0	0	0	0	0	0	0	0	0	0	0	0	0
COA-PWY: coenzyme A biosynthesis I (prokaryotic)|g__Mogibacterium.s__Mogibacterium_diversum	0	0	0	0	0	0	0	0	0	0	0	0	0	0	0	0	0	0	0	0	0	0	0	0	0	0	0	0	2.89841	0	0.838054	0	0	0	0	0	0	0	0	0	0	0	0	0	0	0	0	0	0
COA-PWY: coenzyme A biosynthesis I (prokaryotic)|g__Monoglobus.s__Monoglobus_pectinilyticus	0	2.01939	0	0	0	0	0	0	0	0	0	0	0	0	0	0	0	0	2.63738	0	0	0	0	0	0	0	2.87027	0	0	0	0	0.914971	0	0	0	0	0	0	0	0	0	0	0	0	0	0	0	0	0
COA-PWY: coenzyme A biosynthesis I (prokaryotic)|g__Murimonas.s__Murimonas_intestini	0	0	0	0	0	0	0	2.90472	0	0	0	0	0	0	0	0	0	0	0	0	0	0	0	0	0	0	0	0	0	0	0	0	0	0	19.5886	0	0	0	0	0	0	0	0	0	0	0	0	0	0
COA-PWY: coenzyme A biosynthesis I (prokaryotic)|g__Odoribacter.s__Odoribacter_splanchnicus	0	0	0	0	0	0	0	0	0	1.75604	0	3.18717	0	0	0	0	0	0	0	0	0.924844	0	0	0	6.42029	2.64252	0	0	1.74746	0	0	0	0	0	0	0	0	0.980442	0	0	1.31313	0	0	0	0	0	0	0	0
COA-PWY: coenzyme A biosynthesis I (prokaryotic)|g__Paeniclostridium.s__Paeniclostridium_sordellii	0	0	0	0	0	0	0	0	0	0	0	0	0	0	0	0	0	0	0	0	0	0	0	0	0	0	0	0	0	8.69057	0	0	0	0	0	0	0	0	0	0	0	0	0	0	0	0	0	0	0
COA-PWY: coenzyme A biosynthesis I (prokaryotic)|g__Parabacteroides.s__Parabacteroides_distasonis	0	7.92004	0	0	0	0	0	1.22134	0	0	0	0	4.71724	0	2.74118	0	0	0	0	1.25438	13.5075	0	0	11.691	17.1191	0	1.99098	0	2.43739	0	3.46431	0	0	0	0	5.10174	3.10618	0.700118	0	0	0.910784	35.0137	0	25.7383	4.85038	4.93834	0	0	0
COA-PWY: coenzyme A biosynthesis I (prokaryotic)|g__Parabacteroides.s__Parabacteroides_goldsteinii	0	0	0	0	0	0	0	0	0	0	0	0	0	4.60634	0	0	0	0	0	0	0.3518	0	0	0	0	0	0	0	0	0	0	0	0	0	0	0	0	0	0	0	0	0	0	0	0	0	0	0	0
COA-PWY: coenzyme A biosynthesis I (prokaryotic)|g__Parabacteroides.s__Parabacteroides_johnsonii	0	0	0	0	0	0	0	0	0	0	0	0	0	0	0	0	0	0	0	0	1.63571	0	0	0	0	0	0	0	0	0	0	0	0	0	0	0	0	0	0	0	0	0	0	0	0	0	0	0	0
COA-PWY: coenzyme A biosynthesis I (prokaryotic)|g__Parabacteroides.s__Parabacteroides_merdae	23.9435	3.5668	9.59431	0.904908	12.5012	0	0	0	0	33.3295	7.15527	0	10.4549	16.0132	0	0	0	8.0952	11.4918	0	0	5.22588	0	22.9062	0	0	1.2741	0	6.41183	0	5.29997	0	4.86676	0	9.79709	19.3007	0	0	0	0	1.88382	0	0	20.4173	0.818014	5.26284	3.1385	7.08396	1.84629
COA-PWY: coenzyme A biosynthesis I (prokaryotic)|g__Paraprevotella.s__Paraprevotella_clara	0	0	0	4.6352	0	0	0	2.40963	0	0	0	0	0	0	0	0	0	0	0	0	8.09884	0	0	0	1.35694	0	0	0	0	0	0	0	0	0	0	0	9.27826	2.27711	0	0	0	0	0	0	0	0	0	0	2.78867
COA-PWY: coenzyme A biosynthesis I (prokaryotic)|g__Pediococcus.s__Pediococcus_parvulus	0	0	0	0	0	0	0	0	0	0	0	0	0	0	0	0	0	0	0	0	0	0	0	0	0	0	0	0	0	0	0	0	0	0	0	0	0	0.791356	0	0	0	0	0	0	0	0	0	0	0
COA-PWY: coenzyme A biosynthesis I (prokaryotic)|g__Peptoniphilus.s__Peptoniphilus_harei	0	0	0	0	0	0	0	0	0	0	0	0	0	0	0	0	0	0	0	0	0	0	0	0	0	0	0	0	0	0	0	0	0	0	0	0	0	0	0.84277	0	0	0	0	0	0	0	0	0	0
COA-PWY: coenzyme A biosynthesis I (prokaryotic)|g__Peptoniphilus.s__Peptoniphilus_lacrimalis	0	0	0	0	0	0	0	0	0	0	0	0	0	0	0	0	0	0	0	0	0	0	0	0	0	0	0	0	0	0	0	0	0	0	0	0	0	0	0	0	0	10.2774	0	0	0	0	0	0	0
COA-PWY: coenzyme A biosynthesis I (prokaryotic)|g__Peptoniphilus.s__Peptoniphilus_sp_HMSC062D09	0	0	0	0	0	0	0	0	0	0	0	0	0	0	0	0	0	0	0	0	0	0	0	0	0	0	0	0	6.70867	0	0	0	0	0	0	0	0	0	0	0	0	0	0	0	0	0	0	0	0
COA-PWY: coenzyme A biosynthesis I (prokaryotic)|g__Peptostreptococcaceae_unclassified.s__Peptostreptococcaceae_bacterium_oral_taxon_929	0	0	0	0	0	0	0	0	0	0	0	0	0	0	0	0	0	0	0	0	0	0	0	0	0	0	0	0	0	0	0	0	0	0	0	0	0	0	0	0	0	8.07635	0	0	0	0	0	0	0
COA-PWY: coenzyme A biosynthesis I (prokaryotic)|g__Phascolarctobacterium.s__Phascolarctobacterium_faecium	0	0	0	4.95754	0	0	2.56757	0	0	9.49781	0	0	5.70892	0	0	0	0	0	0	0	7.6237	5.61102	0	0	6.83604	3.78011	0	0	0	0	8.19939	0	0	0	0	0	5.27163	4.08411	0	0	7.42724	2.96564	0	9.5525	6.11163	4.99565	0	0	0
COA-PWY: coenzyme A biosynthesis I (prokaryotic)|g__Phascolarctobacterium.s__Phascolarctobacterium_succinatutens	0	0	0	0	0	0	0	0	0	0	0	0	0	0	0	0	0	0	0	0	0	0	0	0	0	0	0	0	2.74	0	0	0	0	0	0	0	0	0	0	0	0	0	0	0	0	0	0	0	5.59869
COA-PWY: coenzyme A biosynthesis I (prokaryotic)|g__Porphyromonas.s__Porphyromonas_uenonis	0	0	0	0	0	0	0	0	0	0	0	0	0	0	0	0	0	0	0	0	0	0	0	0	0	0	0	0	0	0	0	0	0	0	0	0	0	0	0	0	0	14.9928	0	0	0	0	0	0	0
COA-PWY: coenzyme A biosynthesis I (prokaryotic)|g__Prevotella.s__Prevotella_bivia	0	0	0	0	0	0	0	0	0	0	0	0	0	0	0	0	0	0	0	0	0	0	0	0	1.07665	0	0	0	4.788	0	0	0	1.70537	0	0	0	0	0	0	0	0	0	0	0	0	0	0	0	0
COA-PWY: coenzyme A biosynthesis I (prokaryotic)|g__Prevotella.s__Prevotella_corporis	0	0	0	1.27929	0	0	0	0	0	0	0	0	0	0	0	0	0	0	0	0	0	0	0	0	0	0	0	0	0	0	0	0	0	0	0	0	0	0	0	0	0	0	0	0	0	0	0	0	0
COA-PWY: coenzyme A biosynthesis I (prokaryotic)|g__Prevotella.s__Prevotella_sp_CAG_891	0	0	0	11.3687	0	0	0	0	0	0	0	0	0	0	0	0	0	0	0	0	3.19811	0	0	0	0	0	0	0	0	0	0	0	0	0	0	0	27.1444	0	0	0	0	0	0	0	0	0	0	0	0
COA-PWY: coenzyme A biosynthesis I (prokaryotic)|g__Pseudoflavonifractor.s__Pseudoflavonifractor_capillosus	0	0	0	0	0	0	0	0	0	0	0	0	0	0	0	0	32.3321	0	0	0	0	0	0	0	0	0	0	0	0	0	0	0	0	0	0	0	0	0.892261	2.0095	3.68269	0	0	0	0	0	0	0	0	0
COA-PWY: coenzyme A biosynthesis I (prokaryotic)|g__Pseudoflavonifractor.s__Pseudoflavonifractor_sp_An184	0	3.90212	0	0	0	0	0	0	0	8.30073	0	0	0	0	0	0	0	0	0	0	0	0	0	0	0	0	0	0	0	0	0	0	0	0	0	0	0	0	0	0	0	0	0	0	0	0	0	0	0
COA-PWY: coenzyme A biosynthesis I (prokaryotic)|g__Pseudoglutamicibacter.s__Pseudoglutamicibacter_albus	0	0	0	0.945039	0	0	0	0	0	0	0	0	0	0	0	0	0	0	0	0	0	0	0	0	0	0	0	0	0	0	0	0	0	0	0	0	0	0	0	0	0	0	0	0	0	0	0	0	0
COA-PWY: coenzyme A biosynthesis I (prokaryotic)|g__Pyramidobacter.s__Pyramidobacter_piscolens	0	0	0	0	0	0	0	0	0	0	0	0	0	0	0.862915	0	0	0	0	0	0	0	0	0	0	0	0	0	0	0	0	0	0	0	0	0	0	0	0	0	0	0	0	0	0	0	0	0	0
COA-PWY: coenzyme A biosynthesis I (prokaryotic)|g__Roseburia.s__Roseburia_faecis	0	0	0	0	4.84744	52.2316	0	3.10843	0	0	0	29.996	16.1616	5.52122	7.15871	0	0	0	0	0	0	0	0	0	0	0	1.49659	0	10.0857	0	0	0	0	0	0	0	0	0	0	0	5.0338	0	0	0	0	0	0	0	0
COA-PWY: coenzyme A biosynthesis I (prokaryotic)|g__Roseburia.s__Roseburia_hominis	0	1.59158	0	2.80077	3.52569	0	0	0	0	0	0	0	0	2.79484	0	0	0	0	9.56827	0	0	0	0	0	0	1.64943	1.71373	0	2.11459	0	0	0	2.3888	0	0	0	6.69455	0	0	0	0	0	0	0.947773	3.75855	0	3.03369	0	3.71533
COA-PWY: coenzyme A biosynthesis I (prokaryotic)|g__Roseburia.s__Roseburia_intestinalis	0	0	0	0	1.97324	24.3685	0	21.0677	0	0	0	10.3122	0	1.80118	0	0	0	0	1.14568	0	0	0	0	0	0	0	0	0	0.834284	0	0	1.09353	0	0	0	0	6.673	0	0	56.496	0	0	0	0	0	0	0	0	0
COA-PWY: coenzyme A biosynthesis I (prokaryotic)|g__Roseburia.s__Roseburia_sp_CAG_380	0	0	0	0	0	0	0	0	0	0	0	0	0	0	0	0	0	0	0	0	0	0	0	0	0	0	0	0	0	0	0	0	0	0	0	0	0	0	0	0	0	0	0	0	0	0	0.93141	0	9.30593
COA-PWY: coenzyme A biosynthesis I (prokaryotic)|g__Rothia.s__Rothia_dentocariosa	0	0	0	0	0	0	0	0	0	0	0	0	0	0	0	0	0	0	0	0	0	0	0	0	0	0	0	0	0	0	5.88651	0	0	0	0	0	0	0	0	0	0	0	0	0	0	0	0	0	0
COA-PWY: coenzyme A biosynthesis I (prokaryotic)|g__Ruminococcaceae_unclassified.s__Clostridium_methylpentosum	0	0	0	0	0	0	0	0	0	0	0	0	0	0	0	0	0	0	0	0	0	0	0.956717	0	0	0	0	0	0	0	0	0	0	0	0	0	0	0	1.95462	0	0	0	0	0	0	0	0	0	0
COA-PWY: coenzyme A biosynthesis I (prokaryotic)|g__Ruminococcaceae_unclassified.s__Ruminococcaceae_bacterium_D16	0	0	6.21146	0	2.77424	0	0	0	0	0	0	0	13.2904	0	0	0	0	7.09542	0	0	1.26561	0	0	0	0	0	0	0	0	0	5.45554	0	2.1663	0	0	0	0	8.38976	0	0	0	0	0	5.41484	0	0	0	0	0
COA-PWY: coenzyme A biosynthesis I (prokaryotic)|g__Ruminococcus.s__Ruminococcus_bicirculans	0	0	0	0	0	0	0	0	0	0	0	0	0	0	31.9122	0	5.92957	0	0	1.77643	0	0	0	0	0	6.08144	2.19488	0	0	0	0	0	0	0	0	0	2.4968	0	0	53.2853	0	0	0	0	7.38813	0	16.4745	0	26.0694
COA-PWY: coenzyme A biosynthesis I (prokaryotic)|g__Ruminococcus.s__Ruminococcus_callidus	0	0	0	0	0	0	0	0	14.9384	0	0	0	0	0	0	0	0	0	0	0	0	0	0	0	0	0	0	0	0	0	0	0	0	0	0	0	0	0	0	0	0	0	0	0	0	0	0	0	0
COA-PWY: coenzyme A biosynthesis I (prokaryotic)|g__Ruminococcus.s__Ruminococcus_lactaris	0	0	0	5.6196	13.2693	0	0	0	0	0	0	0	0	0	0	0	0	0	2.48076	0	0	0	0	0	0	0	0	0	0	0	0	0	4.5127	0	0	0	0	0	0	0	0	0	0	0	0	0	0	0	0
COA-PWY: coenzyme A biosynthesis I (prokaryotic)|g__Ruminococcus.s__Ruminococcus_sp_CAG_254	0	0	0	0	0	0	0	0	0	0	0	0	0	0	0	0	0	0	0	0	0	0	0	0	0	0	0	0	0	0	0	0	0	0	0	0	0	0	0	0	0	0	0	0	0	0	0	0	0
COA-PWY: coenzyme A biosynthesis I (prokaryotic)|g__Ruminococcus.s__Ruminococcus_sp_CAG_330	0	0	0	0	0	0	0	0	0	0	0	0	0	0	3.55758	0	0	0	0	0	0	0	0	0	0	0	0	0	0	0	0	0	0	0	0	0	0	0	0	0	0	0	0	0	0	0	0	0	0
COA-PWY: coenzyme A biosynthesis I (prokaryotic)|g__Saccharomyces.s__Saccharomyces_cerevisiae	0	0	0	0	0	0	0	0	0	0	0	0	0	0	0	0	0	0	0	0	0	0	0.939731	0	0	0	0	0	0	0	0	0	0	0	0	0	0	0	0	0	0	0	0	0	0	0	0	0	0
COA-PWY: coenzyme A biosynthesis I (prokaryotic)|g__Sellimonas.s__Sellimonas_intestinalis	0	0	9.53915	0	1.04794	0	0	0	0	0	0	0	0	0	0	0	0	11.7135	8.18188	0	2.1035	5.80308	0	0	0	0	16.0187	0	0	0	1.69482	0	0	0	0	0	0	0	6.91902	0	0	0	0	0	0	0	0	0	0
COA-PWY: coenzyme A biosynthesis I (prokaryotic)|g__Staphylococcus.s__Staphylococcus_aureus	0	0	0	0	0	0	0	0	0	0	0	0	0	0	0	0	0	2.35454	0	0	0	0	0	0	0	0	0	0	0	0	0	0	0	0	0	0	0	0	0	0	0	0	0	0	0	0	0	0	0
[truncated: 13,831 more rows]
[truncated: 5 more columns]
